# Supplementary material for: Subcellular Localization of Extracytoplasmic Proteins in Monoderm Bacteria: Rational Secretomics-Based Strategy for Genomic and Proteomic Analyses
Source: PLoS One. 2012 Aug 9;7(8):e42982. doi: 10.1371/journal.pone.0042982 (PMC3415414; doi:10.1371/journal.pone.0042982)
Supplement: Table S7 — Detailed performance evaluation metrics and comparison of prediction results in L. monocytogenes EGD-e between secretomics-based method and available SCL predictors. (XLSX) [file pone.0042982.s007.xlsx]

## Sheet: Legend
Table 7S: Comparison of secretomics-based approach with SCL predictors
This table provides a comparison of available predictors dedicated to the identification of protein SCL with our secretomic-based analysis in L. monocytogenes. The Performance sheet reports detailed evaluation metrics for secretomics-based method using a defined and referenced L. monocytogenes protein dataset provided in the Dataset sheet and compared to other SCL prediction tools, i.e. SubLoc, L…
Abbreviation	Meaning
Y	Yes
N	No
SP	Signal peptide
Sec-SPI	Signal peptide of Type I targeted to Sec
Sec-SPII	Signal peptide of Type II in prelipoprotein targeted to Sec
Tat-SP	Signal peptide targeted to Tat
ABC-SP	Signal peptide targeted to ABC transporter
FPE-SP	Signal peptide in Type 4 prepilin targeted to FPE
Unc-SP	Uncleaved signal peptide targeted to YidC(/Sec)
TMD	Number of Transmembrane domain
IMP	Integral-membrane protein
ss-IMP I	Single-spanning IMP of Type I
ss-IMP III	Single-spanning IMP of Type II
ss-IMP II	Single-spanning IMP of Type III
ms-IMP	Multi-spanning IMP
CW-protein	Parietal protein
Sec	Sec (Secretion) pathway
Tat	Twin-arginine translocation pathway
ABC	ATP-binding cassette transporter
FPE	Fimbrillin-protein exporter
FEA	Flagella-export apparatus
Wss	WXG100 secretion system
NC	Non-classical secretion
SPase	Signal peptidase
Lgt	Prolipoprotein diacylglyceryltransferase
CP	Cytoplasm
CM	Cytoplasmic membrane
CW	Cell wall
EM	Extracellular milieu
CS	Cell surface
aCM	anchored to CM
iCM	integral to CM
PC	Protein complex
TP	True positive
FN	False negative
FP	False positive
TN	True negative
MCC	Matthews Correlation Coefficient
n/a	not applicable

## Sheet: Performance
Performance of the secretomics-based method and comparison with other SCL predictors
Tool	Actual location	GO term	TP	FN	FP	TN	Sensitivity (true positive rate or recall)	Specificity (true negative rate)	Accuracy	MCC
Secretomics-based method
Single	Extracellular milieu	GO:0005876	44	5	2	273	0.897959	0.992727	0.978395	0.914298
	Cell surface	GO:0009986	193	6	0	141	0.969849	1	0.982353	0.964502
	Protein complex	GO:0043234	16	0	0	324	1	1	1	1
	Cell wall	GO:0009275	30	0	0	310	1	1	1	1
	Intrinsic to the CM	GO:0031226	148	0	0	192	1	1	1	1
	Anchored to the CM	GO:0046658	37	0	0	303	1	1	1	1
	Integral to the CM	GO:0005887	114	0	0	226	1	1	1	1
	Cytoplasm	GO:0005737	117	0	0	223	1	1	1	1
Overall		Total	699	11	2	1992	0.984507	0.998997	0.995192	0.987571
SubLoc
Single	Extracellular milieu	GO:0005876	32	17	85	206	0.653061	0.707904	0.7	0.266848
	Cell surface	GO:0009986	n/a	n/a	n/a	n/a	n/a	n/a	n/a	n/a
	Protein complex	GO:0043234	n/a	n/a	n/a	n/a	n/a	n/a	n/a	n/a
	Cell wall	GO:0009275	n/a	n/a	n/a	n/a	n/a	n/a	n/a	n/a
	Intrinsic to the CM	GO:0031226	n/a	n/a	n/a	n/a	n/a	n/a	n/a	n/a
	Anchored to the CM	GO:0046658	n/a	n/a	n/a	n/a	n/a	n/a	n/a	n/a
	Integral to the CM	GO:0005887	n/a	n/a	n/a	n/a	n/a	n/a	n/a	n/a
	Cytoplasm	GO:0005737	110	7	121	113	0.940171	0.482906	0.635328	0.420459
Overall		Total	142	24	206	319	0.855422	0.607619	0.667149	0.395655
LocTree
Single	Extracellular milieu	GO:0005876	36	13	94	197	0.734694	0.676976	0.685294	0.297517
	Cell surface	GO:0009986	n/a	n/a	n/a	n/a	n/a	n/a	n/a	n/a
	Protein complex	GO:0043234	n/a	n/a	n/a	n/a	n/a	n/a	n/a	n/a
	Cell wall	GO:0009275	n/a	n/a	n/a	n/a	n/a	n/a	n/a	n/a
	Intrinsic to the CM	GO:0031226	n/a	n/a	n/a	n/a	n/a	n/a	n/a	n/a
	Anchored to the CM	GO:0046658	n/a	n/a	n/a	n/a	n/a	n/a	n/a	n/a
	Integral to the CM	GO:0005887	n/a	n/a	n/a	n/a	n/a	n/a	n/a	n/a
	Cytoplasm	GO:0005737	114	0	96	127	1	0.569507	0.715134	0.556022
Overall		Total	150	13	190	324	0.920245	0.63035	0.700148	0.470819
Augur
Single	Extracellular milieu	GO:0005876	16	33	18	273	0.326531	0.938144	0.85	0.309854
	Cell surface	GO:0009986	152	47	9	132	0.763819	0.93617	0.835294	0.690698
	Protein complex	GO:0043234	n/a	n/a	n/a	n/a	n/a	n/a	n/a	n/a
	Cell wall	GO:0009275	n/a	n/a	n/a	n/a	n/a	n/a	n/a	n/a
	Intrinsic to the CM	GO:0031226	n/a	n/a	n/a	n/a	n/a	n/a	n/a	n/a
	Anchored to the CM	GO:0046658	n/a	n/a	n/a	n/a	n/a	n/a	n/a	n/a
	Integral to the CM	GO:0005887	n/a	n/a	n/a	n/a	n/a	n/a	n/a	n/a
	Cytoplasm	GO:0005737	n/a	n/a	n/a	n/a	n/a	n/a	n/a	n/a
Overall		Total	168	80	27	405	0.677419	0.9375	0.842647	0.654482
CELLO
Single	Extracellular milieu	GO:0005876	10	39	50	241	0.204082	0.828179	0.738235	0.0297207
	Cell surface	GO:0009986	n/a	n/a	n/a	n/a	n/a	n/a	n/a	n/a
	Protein complex	GO:0043234	n/a	n/a	n/a	n/a	n/a	n/a	n/a	n/a
	Cell wall	GO:0009275	0	30	0	310	0	1	0.911765	n/a
	Intrinsic to the CM	GO:0031226	115	33	39	153	0.777027	0.796875	0.788235	0.571613
	Anchored to the CM	GO:0046658	n/a	n/a	n/a	n/a	n/a	n/a	n/a	n/a
	Integral to the CM	GO:0005887	n/a	n/a	n/a	n/a	n/a	n/a	n/a	n/a
	Cytoplasm	GO:0005737	114	3	42	181	0.974359	0.811659	0.867647	0.749388
Overall		Total	239	105	131	885	0.694767	0.871063	0.826471	0.552706
PSORTb
Single	Extracellular milieu	GO:0005876	10	39	8	302	0.204082	0.974194	0.869081	0.280451
	Cell surface	GO:0009986	n/a	n/a	n/a	n/a	n/a	n/a	n/a	n/a
	Protein complex	GO:0043234	n/a	n/a	n/a	n/a	n/a	n/a	n/a	n/a
	Cell wall	GO:0009275	23	7	8	303	0.766667	0.974277	0.956012	0.730069
	Intrinsic to the CM	GO:0031226	107	41	13	179	0.722973	0.932292	0.841176	0.679824
	Anchored to the CM	GO:0046658	n/a	n/a	n/a	n/a	n/a	n/a	n/a	n/a
	Integral to the CM	GO:0005887	n/a	n/a	n/a	n/a	n/a	n/a	n/a	n/a
	Cytoplasm	GO:0005737	104	13	13	210	0.888889	0.941704	0.923529	0.830593
Overall		Total	244	100	42	994	0.709302	0.959459	0.897101	0.713738
Gpos-mPloc
Single	Extracellular milieu	GO:0005876	27	22	68	223	0.55102	0.766323	0.735294	0.248387
	Cell surface	GO:0009986	n/a	n/a	n/a	n/a	n/a	n/a	n/a	n/a
	Protein complex	GO:0043234	n/a	n/a	n/a	n/a	n/a	n/a	n/a	n/a
	Cell wall	GO:0009275	7	23	13	294	0.233333	0.957655	0.893175	0.230193
	Intrinsic to the CM	GO:0031226	109	39	23	169	0.736486	0.880208	0.817647	0.627384
	Anchored to the CM	GO:0046658	n/a	n/a	n/a	n/a	n/a	n/a	n/a	n/a
	Integral to the CM	GO:0005887	n/a	n/a	n/a	n/a	n/a	n/a	n/a	n/a
	Cytoplasm	GO:0005737	107	10	33	201	0.91453	0.858974	0.877493	0.744661
Overall		Total	250	94	137	887	0.726744	0.866211	0.83114	0.571164
SurfG+
Single	Extracellular milieu	GO:0005876	17	32	13	297	0.346939	0.958065	0.874652	0.378377
	Cell surface	GO:0009986	109	90	15	141	0.547739	0.903846	0.704225	0.470123
	Protein complex	GO:0043234	n/a	n/a	n/a	n/a	n/a	n/a	n/a	n/a
	Cell wall	GO:0009275	26	4	2	319	0.866667	0.993769	0.982906	0.887874
	Intrinsic to the CM	GO:0031226	134	14	20	183	0.905405	0.901478	0.903134	0.802964
	Anchored to the CM	GO:0046658	34	3	12	303	0.918919	0.961905	0.957386	0.801504
	Integral to the CM	GO:0005887	99	15	11	219	0.868421	0.952174	0.924419	0.828211
	Cytoplasm	GO:0005737	117	0	33	201	1	0.858974	0.905983	0.818535
Overall		Total	536	158	106	1663	0.772334	0.940079	0.892814	0.730051
LocateP
Single	Extracellular milieu	GO:0005876	13	36	5	305	0.265306	0.983871	0.885794	0.391989
	Cell surface	GO:0009986	n/a	n/a	n/a	n/a	n/a	n/a	n/a	n/a
	Protein complex	GO:0043234	n/a	n/a	n/a	n/a	n/a	n/a	n/a	n/a
	Cell wall	GO:0009275	23	7	0	311	0.766667	1	0.979472	0.865904
	Intrinsic to the CM	GO:0031226	140	8	30	173	0.945946	0.852217	0.891738	0.78869
	Anchored to the CM	GO:0046658	36	1	13	302	0.972973	0.95873	0.960227	0.825495
	Integral to the CM	GO:0005887	106	8	23	207	0.929825	0.9	0.909884	0.806842
	Cytoplasm	GO:0005737	117	0	34	200	1	0.854701	0.903134	0.813788
Overall		Total	435	60	105	1498	0.878788	0.934498	0.921354	0.789827

## Sheet: Dataset
Defined and referenced dataset of actual L. monocytogenes protein location
Protein ID	Actual location								References
	EM (GO:0005876)	CS (GO:0009986)	PC (GO:0043234)	CW (GO:0009275)	CM (GO:0031226)	aCM (GO:0046658)	iCM (GO:0005887)	CP (GO:0005737)
Lmo0008	N	Y	N	N	Y	N	Y	N	Wehmhoner D, Dieterich G, Fischer E, Baumgartner M, Wehland J, et al. (2005) "LaneSpector", a tool for membrane proteome profiling based on sodium dodecyl sulfate-polyacrylamide gel electrophoresis/liquid chromatography-tandem mass spectrometry analysis: application to Listeria monocytogenes membrane proteins. Electrophoresis 26: 2450-2460.
Lmo0013	Y	Y	N	N	Y	Y	Y	N	Desvaux M, Dumas E, Chafsey I, Chambon C, Hebraud M (2010) Comprehensive appraisal of the extracellular proteins from a monoderm bacterium: theoretical and empirical exoproteomes of Listeria monocytogenes EGD-e by secretomics. J Proteome Res 9: 5076-5092.	Trost M, Wehmhoner D, Karst U, Dieterich G, Wehland J, et al. (2005) Comparative proteome analysis of secretory proteins from pathogenic and nonpathogenic Listeria species. Proteomics 5: 1544-1557.	Wehmhoner D, Dieterich G, Fischer E, Baumgartner M, Wehland J, et al. (2005) "LaneSpector", a tool for membrane proteome profiling based on sodium dodecyl sulfate-polyacrylamide gel electrophoresis/liquid chromatography-tandem mass spectrometry analysis: application to Listeria monocytogenes membrane proteins. Electrophoresis 26: 2450-2460.	Schaumburg J, Diekmann O, Hagendorff P, Bergmann S, Rohde M, et al. (2004) The cell wall subproteome of Listeria monocytogenes. Proteomics 4: 2991-3006.
Lmo0014	N	Y	N	N	Y	N	Y	N	Wehmhoner D, Dieterich G, Fischer E, Baumgartner M, Wehland J, et al. (2005) "LaneSpector", a tool for membrane proteome profiling based on sodium dodecyl sulfate-polyacrylamide gel electrophoresis/liquid chromatography-tandem mass spectrometry analysis: application to Listeria monocytogenes membrane proteins. Electrophoresis 26: 2450-2460.
Lmo0015	N	Y	N	N	Y	N	Y	N	Wehmhoner D, Dieterich G, Fischer E, Baumgartner M, Wehland J, et al. (2005) "LaneSpector", a tool for membrane proteome profiling based on sodium dodecyl sulfate-polyacrylamide gel electrophoresis/liquid chromatography-tandem mass spectrometry analysis: application to Listeria monocytogenes membrane proteins. Electrophoresis 26: 2450-2460.
Lmo0044	N	N	N	N	N	N	N	Y	Folio P, Chavant P, Chafsey I, Belkorchia A, Chambon C, Hébraud M (2004) Two-dimensional electrophoresis database of Listeria monocytogenes EGDe proteome and proteomic analysis of mid-log and stationary growth phase cells. Proteomics. 4: 3187-3201.
Lmo0047	N	Y	N	N	Y	Y	N	N	Wehmhoner D, Dieterich G, Fischer E, Baumgartner M, Wehland J, et al. (2005) "LaneSpector", a tool for membrane proteome profiling based on sodium dodecyl sulfate-polyacrylamide gel electrophoresis/liquid chromatography-tandem mass spectrometry analysis: application to Listeria monocytogenes membrane proteins. Electrophoresis 26: 2450-2460.	Schaumburg J, Diekmann O, Hagendorff P, Bergmann S, Rohde M, et al. (2004) The cell wall subproteome of Listeria monocytogenes. Proteomics 4: 2991-3006.	Baumgärtner M, Kärst U, Gerstel B, Loessner M, Wehland J, et al. (2007) Inactivation of Lgt allows systematic characterization of lipoproteins from Listeria monocytogenes. J Bacteriol 189: 313-324.
Lmo0056	Y	N	N	N	N	N	N	N	Desvaux M, Hébraud M. (2006) The protein secretion systems in Listeria: inside out bacterial virulence. FEMS Microbiol Rev. 30: 774-805.
Lmo0063	Y	N	N	N	N	N	N	N	Desvaux M, Hébraud M. (2006) The protein secretion systems in Listeria: inside out bacterial virulence. FEMS Microbiol Rev. 30: 774-805.
Lmo0098	N	Y	N	N	Y	N	Y	N	Wehmhoner D, Dieterich G, Fischer E, Baumgartner M, Wehland J, et al. (2005) "LaneSpector", a tool for membrane proteome profiling based on sodium dodecyl sulfate-polyacrylamide gel electrophoresis/liquid chromatography-tandem mass spectrometry analysis: application to Listeria monocytogenes membrane proteins. Electrophoresis 26: 2450-2460.
Lmo0105	Y	N	N	N	N	N	N	N	Desvaux M, Dumas E, Chafsey I, Chambon C, Hebraud M (2010) Comprehensive appraisal of the extracellular proteins from a monoderm bacterium: theoretical and empirical exoproteomes of Listeria monocytogenes EGD-e by secretomics. J Proteome Res 9: 5076-5092.	Leisner JJ, Larsen MH, Jørgensen RL, Brøndsted L, Thomsen LE, Ingmer H. (2008) Chitin hydrolysis by Listeria spp., including L. monocytogenes. Appl Environ Microbiol. 74: 3823-3830.
Lmo0118	N	Y	N	N	N	N	N	Y	Schäferkordt S, Chakraborty T. (1997) Identification, cloning, and characterization of the Ima operon, whose gene products are unique to Listeria monocytogenes. J Bacteriol. 179: 2707-2716
Lmo0127	N	N	N	N	N	N	N	Y	Folio P, Chavant P, Chafsey I, Belkorchia A, Chambon C, Hébraud M (2004) Two-dimensional electrophoresis database of Listeria monocytogenes EGDe proteome and proteomic analysis of mid-log and stationary growth phase cells. Proteomics. 4: 3187-3201.
Lmo0129	Y	N	N	N	N	N	N	N	Camejo A, Carvalho F, Reis O, Leitão E, Sousa S, Cabanes D. (2011) The arsenal of virulence factors deployed by Listeria monocytogenes to promote its cell infection cycle. Virulence. 2: 379-394.
Lmo0130	N	Y	N	Y	N	N	N	N	Desvaux M, Dumas E, Chafsey I, Chambon C, Hebraud M (2010) Comprehensive appraisal of the extracellular proteins from a monoderm bacterium: theoretical and empirical exoproteomes of Listeria monocytogenes EGD-e by secretomics. J Proteome Res 9: 5076-5092.	Garcia-Del Portillo F, Calvo E, D'Orazio V, Pucciarelli MG (2011) Association of ActA to the peptidoglycan revealed by cell wall proteomics of intracellular Listeria monocytogenes. J Biol Chem.	Pucciarelli MG, Calvo E, Sabet C, Bierne H, Cossart P, et al. (2005) Identification of substrates of the Listeria monocytogenes sortases A and B by a non-gel proteomic analysis. Proteomics: 10.1002/pmic.200402075.	Calvo E, Pucciarelli MG, Bierne H, Cossart P, Albar JP, et al. (2005) Analysis of the Listeria cell wall proteome by two-dimensional nanoliquid chromatography coupled to mass spectrometry. Proteomics 5: 433-443.
Lmo0135	Y	Y	N	N	Y	Y	N	N	Desvaux M, Dumas E, Chafsey I, Chambon C, Hebraud M (2010) Comprehensive appraisal of the extracellular proteins from a monoderm bacterium: theoretical and empirical exoproteomes of Listeria monocytogenes EGD-e by secretomics. J Proteome Res 9: 5076-5092.	Trost M, Wehmhoner D, Karst U, Dieterich G, Wehland J, et al. (2005) Comparative proteome analysis of secretory proteins from pathogenic and nonpathogenic Listeria species. Proteomics 5: 1544-1557.	Wehmhoner D, Dieterich G, Fischer E, Baumgartner M, Wehland J, et al. (2005) "LaneSpector", a tool for membrane proteome profiling based on sodium dodecyl sulfate-polyacrylamide gel electrophoresis/liquid chromatography-tandem mass spectrometry analysis: application to Listeria monocytogenes membrane proteins. Electrophoresis 26: 2450-2460.	Schaumburg J, Diekmann O, Hagendorff P, Bergmann S, Rohde M, et al. (2004) The cell wall subproteome of Listeria monocytogenes. Proteomics 4: 2991-3006.	Baumgärtner M, Kärst U, Gerstel B, Loessner M, Wehland J, et al. (2007) Inactivation of Lgt allows systematic characterization of lipoproteins from Listeria monocytogenes. J Bacteriol 189: 313-324.
Lmo0136	N	Y	N	N	Y	N	Y	N	Wehmhoner D, Dieterich G, Fischer E, Baumgartner M, Wehland J, et al. (2005) "LaneSpector", a tool for membrane proteome profiling based on sodium dodecyl sulfate-polyacrylamide gel electrophoresis/liquid chromatography-tandem mass spectrometry analysis: application to Listeria monocytogenes membrane proteins. Electrophoresis 26: 2450-2460.
Lmo0152	Y	Y	N	N	Y	Y	N	N	Trost M, Wehmhoner D, Karst U, Dieterich G, Wehland J, et al. (2005) Comparative proteome analysis of secretory proteins from pathogenic and nonpathogenic Listeria species. Proteomics 5: 1544-1557.	Wehmhoner D, Dieterich G, Fischer E, Baumgartner M, Wehland J, et al. (2005) "LaneSpector", a tool for membrane proteome profiling based on sodium dodecyl sulfate-polyacrylamide gel electrophoresis/liquid chromatography-tandem mass spectrometry analysis: application to Listeria monocytogenes membrane proteins. Electrophoresis 26: 2450-2460.	Baumgärtner M, Kärst U, Gerstel B, Loessner M, Wehland J, et al. (2007) Inactivation of Lgt allows systematic characterization of lipoproteins from Listeria monocytogenes. J Bacteriol 189: 313-324.
Lmo0153	Y	Y	N	N	Y	Y	N	N	Trost M, Wehmhoner D, Karst U, Dieterich G, Wehland J, et al. (2005) Comparative proteome analysis of secretory proteins from pathogenic and nonpathogenic Listeria species. Proteomics 5: 1544-1557.	Wehmhoner D, Dieterich G, Fischer E, Baumgartner M, Wehland J, et al. (2005) "LaneSpector", a tool for membrane proteome profiling based on sodium dodecyl sulfate-polyacrylamide gel electrophoresis/liquid chromatography-tandem mass spectrometry analysis: application to Listeria monocytogenes membrane proteins. Electrophoresis 26: 2450-2460.
Lmo0160	N	Y	N	Y	N	N	N	N	Garcia-Del Portillo F, Calvo E, D'Orazio V, Pucciarelli MG (2011) Association of ActA to the peptidoglycan revealed by cell wall proteomics of intracellular Listeria monocytogenes. J Biol Chem.	Pucciarelli MG, Calvo E, Sabet C, Bierne H, Cossart P, et al. (2005) Identification of substrates of the Listeria monocytogenes sortases A and B by a non-gel proteomic analysis. Proteomics: 10.1002/pmic.200402075.	Calvo E, Pucciarelli MG, Bierne H, Cossart P, Albar JP, et al. (2005) Analysis of the Listeria cell wall proteome by two-dimensional nanoliquid chromatography coupled to mass spectrometry. Proteomics 5: 433-443.
Lmo0181	N	Y	N	N	Y	Y	N	N	Baumgärtner M, Kärst U, Gerstel B, Loessner M, Wehland J, et al. (2007) Inactivation of Lgt allows systematic characterization of lipoproteins from Listeria monocytogenes. J Bacteriol 189: 313-324.
Lmo0196	N	N	N	N	N	N	N	Y	Folio P, Chavant P, Chafsey I, Belkorchia A, Chambon C, Hébraud M (2004) Two-dimensional electrophoresis database of Listeria monocytogenes EGDe proteome and proteomic analysis of mid-log and stationary growth phase cells. Proteomics. 4: 3187-3201.
Lmo0197	N	N	N	N	N	N	N	Y	Folio P, Chavant P, Chafsey I, Belkorchia A, Chambon C, Hébraud M (2004) Two-dimensional electrophoresis database of Listeria monocytogenes EGDe proteome and proteomic analysis of mid-log and stationary growth phase cells. Proteomics. 4: 3187-3201.
Lmo0201	Y	N	N	N	N	N	N	N	Camejo A, Carvalho F, Reis O, Leitão E, Sousa S, Cabanes D. (2011) The arsenal of virulence factors deployed by Listeria monocytogenes to promote its cell infection cycle. Virulence. 2: 379-394.
Lmo0202	Y	N	N	N	N	N	N	N	Camejo A, Carvalho F, Reis O, Leitão E, Sousa S, Cabanes D. (2011) The arsenal of virulence factors deployed by Listeria monocytogenes to promote its cell infection cycle. Virulence. 2: 379-394.
Lmo0203	Y	N	N	N	N	N	N	N	Camejo A, Carvalho F, Reis O, Leitão E, Sousa S, Cabanes D. (2011) The arsenal of virulence factors deployed by Listeria monocytogenes to promote its cell infection cycle. Virulence. 2: 379-394.
lmo0204	N	Y	N	N	Y	N	Y	N	Kocks C, Gouin E, Tabouret M, Berche P, Ohayon H, Cossart P. (1992) L. monocytogenes-induced actin assembly requires the actA gene product, a surface protein. Cell. 68: 521-531
lmo0205	Y	N	N	N	N	N	N	N	Camejo A, Carvalho F, Reis O, Leitão E, Sousa S, Cabanes D. (2011) The arsenal of virulence factors deployed by Listeria monocytogenes to promote its cell infection cycle. Virulence. 2: 379-394.
Lmo0210	N	N	N	N	N	N	N	Y	Folio P, Chavant P, Chafsey I, Belkorchia A, Chambon C, Hébraud M (2004) Two-dimensional electrophoresis database of Listeria monocytogenes EGDe proteome and proteomic analysis of mid-log and stationary growth phase cells. Proteomics. 4: 3187-3201.
Lmo0211	N	N	N	N	N	N	N	Y	Folio P, Chavant P, Chafsey I, Belkorchia A, Chambon C, Hébraud M (2004) Two-dimensional electrophoresis database of Listeria monocytogenes EGDe proteome and proteomic analysis of mid-log and stationary growth phase cells. Proteomics. 4: 3187-3201.
Lmo0220	N	Y	N	N	Y	N	Y	N	Wehmhoner D, Dieterich G, Fischer E, Baumgartner M, Wehland J, et al. (2005) "LaneSpector", a tool for membrane proteome profiling based on sodium dodecyl sulfate-polyacrylamide gel electrophoresis/liquid chromatography-tandem mass spectrometry analysis: application to Listeria monocytogenes membrane proteins. Electrophoresis 26: 2450-2460.
Lmo0223	N	N	N	N	N	N	N	Y	Folio P, Chavant P, Chafsey I, Belkorchia A, Chambon C, Hébraud M (2004) Two-dimensional electrophoresis database of Listeria monocytogenes EGDe proteome and proteomic analysis of mid-log and stationary growth phase cells. Proteomics. 4: 3187-3201.
Lmo0234	N	Y	N	N	Y	N	Y	N	Wehmhoner D, Dieterich G, Fischer E, Baumgartner M, Wehland J, et al. (2005) "LaneSpector", a tool for membrane proteome profiling based on sodium dodecyl sulfate-polyacrylamide gel electrophoresis/liquid chromatography-tandem mass spectrometry analysis: application to Listeria monocytogenes membrane proteins. Electrophoresis 26: 2450-2460.
Lmo0250	N	N	N	N	N	N	N	Y	Folio P, Chavant P, Chafsey I, Belkorchia A, Chambon C, Hébraud M (2004) Two-dimensional electrophoresis database of Listeria monocytogenes EGDe proteome and proteomic analysis of mid-log and stationary growth phase cells. Proteomics. 4: 3187-3201.
Lmo0251	N	N	N	N	N	N	N	Y	Folio P, Chavant P, Chafsey I, Belkorchia A, Chambon C, Hébraud M (2004) Two-dimensional electrophoresis database of Listeria monocytogenes EGDe proteome and proteomic analysis of mid-log and stationary growth phase cells. Proteomics. 4: 3187-3201.
Lmo0262	N	Y	N	Y	N	N	N	N	Garcia-Del Portillo F, Calvo E, D'Orazio V, Pucciarelli MG (2011) Association of ActA to the peptidoglycan revealed by cell wall proteomics of intracellular Listeria monocytogenes. J Biol Chem.	Pucciarelli MG, Calvo E, Sabet C, Bierne H, Cossart P, et al. (2005) Identification of substrates of the Listeria monocytogenes sortases A and B by a non-gel proteomic analysis. Proteomics: 10.1002/pmic.200402075.	Calvo E, Pucciarelli MG, Bierne H, Cossart P, Albar JP, et al. (2005) Analysis of the Listeria cell wall proteome by two-dimensional nanoliquid chromatography coupled to mass spectrometry. Proteomics 5: 433-443.
Lmo0263	N	Y	N	Y	N	N	N	N	Trost M, Wehmhoner D, Karst U, Dieterich G, Wehland J, et al. (2005) Comparative proteome analysis of secretory proteins from pathogenic and nonpathogenic Listeria species. Proteomics 5: 1544-1557.	Garcia-Del Portillo F, Calvo E, D'Orazio V, Pucciarelli MG (2011) Association of ActA to the peptidoglycan revealed by cell wall proteomics of intracellular Listeria monocytogenes. J Biol Chem.	Pucciarelli MG, Calvo E, Sabet C, Bierne H, Cossart P, et al. (2005) Identification of substrates of the Listeria monocytogenes sortases A and B by a non-gel proteomic analysis. Proteomics: 10.1002/pmic.200402075.	Calvo E, Pucciarelli MG, Bierne H, Cossart P, Albar JP, et al. (2005) Analysis of the Listeria cell wall proteome by two-dimensional nanoliquid chromatography coupled to mass spectrometry. Proteomics 5: 433-443.	Personnic N, Bruck S, Nahori MA, Toledo-Arana A, Nikitas G, et al. (2010) The stressinduced virulence protein InlH controls interleukin-6 production during murine listeriosis. Infect Immun 78: 1979-1989.
Lmo0265	N	N	N	N	N	N	N	Y	Folio P, Chavant P, Chafsey I, Belkorchia A, Chambon C, Hébraud M (2004) Two-dimensional electrophoresis database of Listeria monocytogenes EGDe proteome and proteomic analysis of mid-log and stationary growth phase cells. Proteomics. 4: 3187-3201.
Lmo0285	N	Y	N	N	Y	Y	N	N	Wehmhoner D, Dieterich G, Fischer E, Baumgartner M, Wehland J, et al. (2005) "LaneSpector", a tool for membrane proteome profiling based on sodium dodecyl sulfate-polyacrylamide gel electrophoresis/liquid chromatography-tandem mass spectrometry analysis: application to Listeria monocytogenes membrane proteins. Electrophoresis 26: 2450-2460.	Schaumburg J, Diekmann O, Hagendorff P, Bergmann S, Rohde M, et al. (2004) The cell wall subproteome of Listeria monocytogenes. Proteomics 4: 2991-3006.
Lmo0288	N	Y	N	N	Y	N	Y	N	Wehmhoner D, Dieterich G, Fischer E, Baumgartner M, Wehland J, et al. (2005) "LaneSpector", a tool for membrane proteome profiling based on sodium dodecyl sulfate-polyacrylamide gel electrophoresis/liquid chromatography-tandem mass spectrometry analysis: application to Listeria monocytogenes membrane proteins. Electrophoresis 26: 2450-2460.
Lmo0289	N	Y	N	N	Y	N	Y	N	Wehmhoner D, Dieterich G, Fischer E, Baumgartner M, Wehland J, et al. (2005) "LaneSpector", a tool for membrane proteome profiling based on sodium dodecyl sulfate-polyacrylamide gel electrophoresis/liquid chromatography-tandem mass spectrometry analysis: application to Listeria monocytogenes membrane proteins. Electrophoresis 26: 2450-2460.
Lmo0290	N	Y	N	N	Y	N	Y	N	Wehmhoner D, Dieterich G, Fischer E, Baumgartner M, Wehland J, et al. (2005) "LaneSpector", a tool for membrane proteome profiling based on sodium dodecyl sulfate-polyacrylamide gel electrophoresis/liquid chromatography-tandem mass spectrometry analysis: application to Listeria monocytogenes membrane proteins. Electrophoresis 26: 2450-2460.
Lmo0292	N	Y	N	N	Y	N	Y	N	Trost M, Wehmhoner D, Karst U, Dieterich G, Wehland J, et al. (2005) Comparative proteome analysis of secretory proteins from pathogenic and nonpathogenic Listeria species. Proteomics 5: 1544-1557.	Wehmhoner D, Dieterich G, Fischer E, Baumgartner M, Wehland J, et al. (2005) "LaneSpector", a tool for membrane proteome profiling based on sodium dodecyl sulfate-polyacrylamide gel electrophoresis/liquid chromatography-tandem mass spectrometry analysis: application to Listeria monocytogenes membrane proteins. Electrophoresis 26: 2450-2460.	Schaumburg J, Diekmann O, Hagendorff P, Bergmann S, Rohde M, et al. (2004) The cell wall subproteome of Listeria monocytogenes. Proteomics 4: 2991-3006.
Lmo0296	N	Y	N	N	Y	N	Y	N	Wehmhoner D, Dieterich G, Fischer E, Baumgartner M, Wehland J, et al. (2005) "LaneSpector", a tool for membrane proteome profiling based on sodium dodecyl sulfate-polyacrylamide gel electrophoresis/liquid chromatography-tandem mass spectrometry analysis: application to Listeria monocytogenes membrane proteins. Electrophoresis 26: 2450-2460.
Lmo0320	N	Y	N	Y	N	N	N	N	Cabanes D, Sousa S, Cebria A, Lecuit M, Garcia-del Portillo F, et al. (2005) Gp96 is a receptor for a novel Listeria monocytogenes virulence factor, Vip, a surface protein. Embo J 24: 2827-2838.
Lmo0327	N	Y	N	Y	N	N	N	N	Garcia-Del Portillo F, Calvo E, D'Orazio V, Pucciarelli MG (2011) Association of ActA to the peptidoglycan revealed by cell wall proteomics of intracellular Listeria monocytogenes. J Biol Chem.	Pucciarelli MG, Calvo E, Sabet C, Bierne H, Cossart P, et al. (2005) Identification of substrates of the Listeria monocytogenes sortases A and B by a non-gel proteomic analysis. Proteomics: 10.1002/pmic.200402075.	Calvo E, Pucciarelli MG, Bierne H, Cossart P, Albar JP, et al. (2005) Analysis of the Listeria cell wall proteome by two-dimensional nanoliquid chromatography coupled to mass spectrometry. Proteomics 5: 433-443.
Lmo0331	N	Y	N	Y	N	N	N	N	Garcia-Del Portillo F, Calvo E, D'Orazio V, Pucciarelli MG (2011) Association of ActA to the peptidoglycan revealed by cell wall proteomics of intracellular Listeria monocytogenes. J Biol Chem.
Lmo0333	N	Y	N	Y	N	N	N	N	Garcia-Del Portillo F, Calvo E, D'Orazio V, Pucciarelli MG (2011) Association of ActA to the peptidoglycan revealed by cell wall proteomics of intracellular Listeria monocytogenes. J Biol Chem.
Lmo0335	Y	N	N	N	N	N	N	N	Desvaux M, Hébraud M. (2006) The protein secretion systems in Listeria: inside out bacterial virulence. FEMS Microbiol Rev. 30: 774-805.
Lmo0355	N	Y	N	N	Y	Y	N	N	Wehmhoner D, Dieterich G, Fischer E, Baumgartner M, Wehland J, et al. (2005) "LaneSpector", a tool for membrane proteome profiling based on sodium dodecyl sulfate-polyacrylamide gel electrophoresis/liquid chromatography-tandem mass spectrometry analysis: application to Listeria monocytogenes membrane proteins. Electrophoresis 26: 2450-2460.
Lmo0367	Y	N	N	N	N	N	N	N	Desvaux M, Hébraud M. (2006) The protein secretion systems in Listeria: inside out bacterial virulence. FEMS Microbiol Rev. 30: 774-805.
Lmo0392	N	Y	N	N	Y	N	Y	N	Wehmhoner D, Dieterich G, Fischer E, Baumgartner M, Wehland J, et al. (2005) "LaneSpector", a tool for membrane proteome profiling based on sodium dodecyl sulfate-polyacrylamide gel electrophoresis/liquid chromatography-tandem mass spectrometry analysis: application to Listeria monocytogenes membrane proteins. Electrophoresis 26: 2450-2460.
Lmo0412	Y	N	N	N	N	N	N	N	Desvaux M, Dumas E, Chafsey I, Chambon C, Hebraud M (2010) Comprehensive appraisal of the extracellular proteins from a monoderm bacterium: theoretical and empirical exoproteomes of Listeria monocytogenes EGD-e by secretomics. J Proteome Res 9: 5076-5092.
Lmo0433	N	Y	N	Y	N	N	N	N	Trost M, Wehmhoner D, Karst U, Dieterich G, Wehland J, et al. (2005) Comparative proteome analysis of secretory proteins from pathogenic and nonpathogenic Listeria species. Proteomics 5: 1544-1557.	Bonnemain C, Raynaud C, Reglier-Poupet H, Dubail I, Frehel C, et al. (2004) Differential roles of multiple signal peptidases in the virulence of Listeria monocytogenes. Mol Microbiol 51: 1251-1266.	Garcia-Del Portillo F, Calvo E, D'Orazio V, Pucciarelli MG (2011) Association of ActA to the peptidoglycan revealed by cell wall proteomics of intracellular Listeria monocytogenes. J Biol Chem.	Pucciarelli MG, Calvo E, Sabet C, Bierne H, Cossart P, et al. (2005) Identification of substrates of the Listeria monocytogenes sortases A and B by a non-gel proteomic analysis. Proteomics: 10.1002/pmic.200402075.	Calvo E, Pucciarelli MG, Bierne H, Cossart P, Albar JP, et al. (2005) Analysis of the Listeria cell wall proteome by two-dimensional nanoliquid chromatography coupled to mass spectrometry. Proteomics 5: 433-443.	Garandeau C, Reglier-Poupet H, Dubail I, Beretti JL, Berche P, et al. (2002) The sortase SrtA of Listeria monocytogenes is involved in processing of internalin and in virulence. Infect Immun 70: 1382-1390.	Gaillard JL, Berche P, Frehel C, Gouin E, Cossart P (1991) Entry of Listeria monocytogenes into cells is mediated by internalin, a repeat protein reminiscent of surface antigens from Gram-positive cocci. Cell 65: 1127-1141.
Lmo0434	N	Y	N	Y	N	N	N	N	Trost M, Wehmhoner D, Karst U, Dieterich G, Wehland J, et al. (2005) Comparative proteome analysis of secretory proteins from pathogenic and nonpathogenic Listeria species. Proteomics 5: 1544-1557.	Bonnemain C, Raynaud C, Reglier-Poupet H, Dubail I, Frehel C, et al. (2004) Differential roles of multiple signal peptidases in the virulence of Listeria monocytogenes. Mol Microbiol 51: 1251-1266.	Schaumburg J, Diekmann O, Hagendorff P, Bergmann S, Rohde M, et al. (2004) The cell wall subproteome of Listeria monocytogenes. Proteomics 4: 2991-3006.	Braun L, Dramsi S, Dehoux P, Bierne H, Lindahl G, et al. (1997) InlB: an invasion protein of Listeria monocytogenes with a novel type of surface association. Mol Microbiol 25: 285-294.
Lmo0435	N	Y	N	Y	N	N	N	N	Garcia-Del Portillo F, Calvo E, D'Orazio V, Pucciarelli MG (2011) Association of ActA to the peptidoglycan revealed by cell wall proteomics of intracellular Listeria monocytogenes. J Biol Chem.
Lmo0437	N	N	N	N	N	N	N	Y	Folio P, Chavant P, Chafsey I, Belkorchia A, Chambon C, Hébraud M (2004) Two-dimensional electrophoresis database of Listeria monocytogenes EGDe proteome and proteomic analysis of mid-log and stationary growth phase cells. Proteomics. 4: 3187-3201.
Lmo0438	Y	N	N	N	N	N	N	N	Desvaux M, Dumas E, Chafsey I, Chambon C, Hebraud M (2010) Comprehensive appraisal of the extracellular proteins from a monoderm bacterium: theoretical and empirical exoproteomes of Listeria monocytogenes EGD-e by secretomics. J Proteome Res 9: 5076-5092.
Lmo0441	N	Y	N	N	Y	N	Y	N	Wehmhoner D, Dieterich G, Fischer E, Baumgartner M, Wehland J, et al. (2005) "LaneSpector", a tool for membrane proteome profiling based on sodium dodecyl sulfate-polyacrylamide gel electrophoresis/liquid chromatography-tandem mass spectrometry analysis: application to Listeria monocytogenes membrane proteins. Electrophoresis 26: 2450-2460.
Lmo0443	N	Y	N	N	Y	N	Y	N	Desvaux M, Dumas E, Chafsey I, Chambon C, Hebraud M (2010) Comprehensive appraisal of the extracellular proteins from a monoderm bacterium: theoretical and empirical exoproteomes of Listeria monocytogenes EGD-e by secretomics. J Proteome Res 9: 5076-5092.	Trost M, Wehmhoner D, Karst U, Dieterich G, Wehland J, et al. (2005) Comparative proteome analysis of secretory proteins from pathogenic and nonpathogenic Listeria species. Proteomics 5: 1544-1557.	Wehmhoner D, Dieterich G, Fischer E, Baumgartner M, Wehland J, et al. (2005) "LaneSpector", a tool for membrane proteome profiling based on sodium dodecyl sulfate-polyacrylamide gel electrophoresis/liquid chromatography-tandem mass spectrometry analysis: application to Listeria monocytogenes membrane proteins. Electrophoresis 26: 2450-2460.	Schaumburg J, Diekmann O, Hagendorff P, Bergmann S, Rohde M, et al. (2004) The cell wall subproteome of Listeria monocytogenes. Proteomics 4: 2991-3006.
Lmo0514	N	Y	N	Y	N	N	N	N	Garcia-Del Portillo F, Calvo E, D'Orazio V, Pucciarelli MG (2011) Association of ActA to the peptidoglycan revealed by cell wall proteomics of intracellular Listeria monocytogenes. J Biol Chem.
Lmo0515	N	N	N	N	N	N	N	Y	Folio P, Chavant P, Chafsey I, Belkorchia A, Chambon C, Hébraud M (2004) Two-dimensional electrophoresis database of Listeria monocytogenes EGDe proteome and proteomic analysis of mid-log and stationary growth phase cells. Proteomics. 4: 3187-3201.
Lmo0524	N	Y	N	N	Y	N	Y	N	Wehmhoner D, Dieterich G, Fischer E, Baumgartner M, Wehland J, et al. (2005) "LaneSpector", a tool for membrane proteome profiling based on sodium dodecyl sulfate-polyacrylamide gel electrophoresis/liquid chromatography-tandem mass spectrometry analysis: application to Listeria monocytogenes membrane proteins. Electrophoresis 26: 2450-2460.
Lmo0531	N	Y	N	N	Y	N	Y	N	Wehmhoner D, Dieterich G, Fischer E, Baumgartner M, Wehland J, et al. (2005) "LaneSpector", a tool for membrane proteome profiling based on sodium dodecyl sulfate-polyacrylamide gel electrophoresis/liquid chromatography-tandem mass spectrometry analysis: application to Listeria monocytogenes membrane proteins. Electrophoresis 26: 2450-2460.
Lmo0540	Y	N	N	N	N	N	N	N	Desvaux M, Dumas E, Chafsey I, Chambon C, Hebraud M (2010) Comprehensive appraisal of the extracellular proteins from a monoderm bacterium: theoretical and empirical exoproteomes of Listeria monocytogenes EGD-e by secretomics. J Proteome Res 9: 5076-5092.
Lmo0541	N	Y	N	N	Y	Y	N	N	Wehmhoner D, Dieterich G, Fischer E, Baumgartner M, Wehland J, et al. (2005) "LaneSpector", a tool for membrane proteome profiling based on sodium dodecyl sulfate-polyacrylamide gel electrophoresis/liquid chromatography-tandem mass spectrometry analysis: application to Listeria monocytogenes membrane proteins. Electrophoresis 26: 2450-2460.	Baumgärtner M, Kärst U, Gerstel B, Loessner M, Wehland J, et al. (2007) Inactivation of Lgt allows systematic characterization of lipoproteins from Listeria monocytogenes. J Bacteriol 189: 313-324.
Lmo0582	N	Y	N	Y	N	N	N	N	Desvaux M, Dumas E, Chafsey I, Chambon C, Hebraud M (2010) Comprehensive appraisal of the extracellular proteins from a monoderm bacterium: theoretical and empirical exoproteomes of Listeria monocytogenes EGD-e by secretomics. J Proteome Res 9: 5076-5092.	Trost M, Wehmhoner D, Karst U, Dieterich G, Wehland J, et al. (2005) Comparative proteome analysis of secretory proteins from pathogenic and nonpathogenic Listeria species. Proteomics 5: 1544-1557.	Wehmhoner D, Dieterich G, Fischer E, Baumgartner M, Wehland J, et al. (2005) "LaneSpector", a tool for membrane proteome profiling based on sodium dodecyl sulfate-polyacrylamide gel electrophoresis/liquid chromatography-tandem mass spectrometry analysis: application to Listeria monocytogenes membrane proteins. Electrophoresis 26: 2450-2460.	Garcia-Del Portillo F, Calvo E, D'Orazio V, Pucciarelli MG (2011) Association of ActA to the peptidoglycan revealed by cell wall proteomics of intracellular Listeria monocytogenes. J Biol Chem.	Schaumburg J, Diekmann O, Hagendorff P, Bergmann S, Rohde M, et al. (2004) The cell wall subproteome of Listeria monocytogenes. Proteomics 4: 2991-3006.	Lenz LL, Mohammadi S, Geissler A, Portnoy DA (2003) SecA2-dependent secretion of autolytic enzymes promotes Listeria monocytogenes pathogenesis. Proc Natl Acad Sci U S A 100: 12432-12437.	Pucciarelli MG, Calvo E, Sabet C, Bierne H, Cossart P, et al. (2005) Identification of substrates of the Listeria monocytogenes sortases A and B by a non-gel proteomic analysis. Proteomics: 10.1002/pmic.200402075.	Calvo E, Pucciarelli MG, Bierne H, Cossart P, Albar JP, et al. (2005) Analysis of the Listeria cell wall proteome by two-dimensional nanoliquid chromatography coupled to mass spectrometry. Proteomics 5: 433-443.	Ruhland GJ, Hellwig M, Wanner G, Fiedler F (1993) Cell-surface location of Listeria-specific protein p60--detection of Listeria cells by indirect immunofluorescence. J Gen Microbiol 139: 609-616.	Kuhn M, Goebel W (1989) Identification of an extracellular protein of Listeria monocytogenes possibly involved in intracellular uptake by mammalian cells. Infect Immun 57: 55-61.
lmo0583	N	N	N	N	N	N	N	Y	Desvaux M, Hébraud M. (2006) The protein secretion systems in Listeria: inside out bacterial virulence. FEMS Microbiol Rev. 30: 774-805.
Lmo0584	N	Y	N	N	Y	N	Y	N	Wehmhoner D, Dieterich G, Fischer E, Baumgartner M, Wehland J, et al. (2005) "LaneSpector", a tool for membrane proteome profiling based on sodium dodecyl sulfate-polyacrylamide gel electrophoresis/liquid chromatography-tandem mass spectrometry analysis: application to Listeria monocytogenes membrane proteins. Electrophoresis 26: 2450-2460.
Lmo0607	N	Y	N	N	Y	N	Y	N	Wehmhoner D, Dieterich G, Fischer E, Baumgartner M, Wehland J, et al. (2005) "LaneSpector", a tool for membrane proteome profiling based on sodium dodecyl sulfate-polyacrylamide gel electrophoresis/liquid chromatography-tandem mass spectrometry analysis: application to Listeria monocytogenes membrane proteins. Electrophoresis 26: 2450-2460.
Lmo0608	N	Y	N	N	Y	N	Y	N	Wehmhoner D, Dieterich G, Fischer E, Baumgartner M, Wehland J, et al. (2005) "LaneSpector", a tool for membrane proteome profiling based on sodium dodecyl sulfate-polyacrylamide gel electrophoresis/liquid chromatography-tandem mass spectrometry analysis: application to Listeria monocytogenes membrane proteins. Electrophoresis 26: 2450-2460.
Lmo0610	N	Y	N	Y	N	N	N	N	Garcia-Del Portillo F, Calvo E, D'Orazio V, Pucciarelli MG (2011) Association of ActA to the peptidoglycan revealed by cell wall proteomics of intracellular Listeria monocytogenes. J Biol Chem.	Pucciarelli MG, Calvo E, Sabet C, Bierne H, Cossart P, et al. (2005) Identification of substrates of the Listeria monocytogenes sortases A and B by a non-gel proteomic analysis. Proteomics: 10.1002/pmic.200402075.	Calvo E, Pucciarelli MG, Bierne H, Cossart P, Albar JP, et al. (2005) Analysis of the Listeria cell wall proteome by two-dimensional nanoliquid chromatography coupled to mass spectrometry. Proteomics 5: 433-443.
Lmo0615	Y	N	N	N	N	N	N	N	Desvaux M, Hébraud M. (2006) The protein secretion systems in Listeria: inside out bacterial virulence. FEMS Microbiol Rev. 30: 774-805.
Lmo0626	N	Y	N	N	Y	N	Y	N	Wehmhoner D, Dieterich G, Fischer E, Baumgartner M, Wehland J, et al. (2005) "LaneSpector", a tool for membrane proteome profiling based on sodium dodecyl sulfate-polyacrylamide gel electrophoresis/liquid chromatography-tandem mass spectrometry analysis: application to Listeria monocytogenes membrane proteins. Electrophoresis 26: 2450-2460.
Lmo0641	N	Y	N	N	Y	Y	Y	N	Wehmhoner D, Dieterich G, Fischer E, Baumgartner M, Wehland J, et al. (2005) "LaneSpector", a tool for membrane proteome profiling based on sodium dodecyl sulfate-polyacrylamide gel electrophoresis/liquid chromatography-tandem mass spectrometry analysis: application to Listeria monocytogenes membrane proteins. Electrophoresis 26: 2450-2460.
Lmo0650	N	Y	N	N	Y	N	Y	N	Wehmhoner D, Dieterich G, Fischer E, Baumgartner M, Wehland J, et al. (2005) "LaneSpector", a tool for membrane proteome profiling based on sodium dodecyl sulfate-polyacrylamide gel electrophoresis/liquid chromatography-tandem mass spectrometry analysis: application to Listeria monocytogenes membrane proteins. Electrophoresis 26: 2450-2460.
Lmo0653	N	Y	N	N	Y	N	Y	N	Wehmhoner D, Dieterich G, Fischer E, Baumgartner M, Wehland J, et al. (2005) "LaneSpector", a tool for membrane proteome profiling based on sodium dodecyl sulfate-polyacrylamide gel electrophoresis/liquid chromatography-tandem mass spectrometry analysis: application to Listeria monocytogenes membrane proteins. Electrophoresis 26: 2450-2460.
Lmo0682	N	Y	Y	N	N	N	N	N	Desvaux M, Hébraud M. (2006) The protein secretion systems in Listeria: inside out bacterial virulence. FEMS Microbiol Rev. 30: 774-805.
Lmo0690	N	Y	Y	N	N	N	N	N	Desvaux M, Hébraud M. (2006) The protein secretion systems in Listeria: inside out bacterial virulence. FEMS Microbiol Rev. 30: 774-805.
Lmo0695	N	Y	Y	N	N	N	N	N	Desvaux M, Hébraud M. (2006) The protein secretion systems in Listeria: inside out bacterial virulence. FEMS Microbiol Rev. 30: 774-805.
Lmo0696	N	Y	Y	N	N	N	N	N	Desvaux M, Hébraud M. (2006) The protein secretion systems in Listeria: inside out bacterial virulence. FEMS Microbiol Rev. 30: 774-805.
Lmo0697	N	Y	Y	N	N	N	N	N	Desvaux M, Hébraud M. (2006) The protein secretion systems in Listeria: inside out bacterial virulence. FEMS Microbiol Rev. 30: 774-805.
Lmo0705	N	Y	Y	N	N	N	N	N	Desvaux M, Hébraud M. (2006) The protein secretion systems in Listeria: inside out bacterial virulence. FEMS Microbiol Rev. 30: 774-805.
Lmo0706	N	Y	Y	N	N	N	N	N	Desvaux M, Hébraud M. (2006) The protein secretion systems in Listeria: inside out bacterial virulence. FEMS Microbiol Rev. 30: 774-805.
Lmo0707	N	Y	Y	N	N	N	N	N	Desvaux M, Hébraud M. (2006) The protein secretion systems in Listeria: inside out bacterial virulence. FEMS Microbiol Rev. 30: 774-805.
Lmo0710	N	Y	Y	N	N	N	N	N	Desvaux M, Hébraud M. (2006) The protein secretion systems in Listeria: inside out bacterial virulence. FEMS Microbiol Rev. 30: 774-805.
Lmo0711	N	Y	Y	N	N	N	N	N	Desvaux M, Hébraud M. (2006) The protein secretion systems in Listeria: inside out bacterial virulence. FEMS Microbiol Rev. 30: 774-805.
Lmo0712	N	Y	Y	N	N	N	N	N	Desvaux M, Hébraud M. (2006) The protein secretion systems in Listeria: inside out bacterial virulence. FEMS Microbiol Rev. 30: 774-805.
Lmo0781	N	Y	N	N	Y	N	Y	N	Wehmhoner D, Dieterich G, Fischer E, Baumgartner M, Wehland J, et al. (2005) "LaneSpector", a tool for membrane proteome profiling based on sodium dodecyl sulfate-polyacrylamide gel electrophoresis/liquid chromatography-tandem mass spectrometry analysis: application to Listeria monocytogenes membrane proteins. Electrophoresis 26: 2450-2460.
Lmo0782	N	Y	N	N	Y	N	Y	N	Wehmhoner D, Dieterich G, Fischer E, Baumgartner M, Wehland J, et al. (2005) "LaneSpector", a tool for membrane proteome profiling based on sodium dodecyl sulfate-polyacrylamide gel electrophoresis/liquid chromatography-tandem mass spectrometry analysis: application to Listeria monocytogenes membrane proteins. Electrophoresis 26: 2450-2460.
Lmo0786	N	N	N	N	N	N	N	Y	Folio P, Chavant P, Chafsey I, Belkorchia A, Chambon C, Hébraud M (2004) Two-dimensional electrophoresis database of Listeria monocytogenes EGDe proteome and proteomic analysis of mid-log and stationary growth phase cells. Proteomics. 4: 3187-3201.
Lmo0791	N	Y	N	N	Y	Y	N	N	Wehmhoner D, Dieterich G, Fischer E, Baumgartner M, Wehland J, et al. (2005) "LaneSpector", a tool for membrane proteome profiling based on sodium dodecyl sulfate-polyacrylamide gel electrophoresis/liquid chromatography-tandem mass spectrometry analysis: application to Listeria monocytogenes membrane proteins. Electrophoresis 26: 2450-2460.	Schaumburg J, Diekmann O, Hagendorff P, Bergmann S, Rohde M, et al. (2004) The cell wall subproteome of Listeria monocytogenes. Proteomics 4: 2991-3006.	Baumgärtner M, Kärst U, Gerstel B, Loessner M, Wehland J, et al. (2007) Inactivation of Lgt allows systematic characterization of lipoproteins from Listeria monocytogenes. J Bacteriol 189: 313-324.
Lmo0794	N	N	N	N	N	N	N	Y	Folio P, Chavant P, Chafsey I, Belkorchia A, Chambon C, Hébraud M (2004) Two-dimensional electrophoresis database of Listeria monocytogenes EGDe proteome and proteomic analysis of mid-log and stationary growth phase cells. Proteomics. 4: 3187-3201.
Lmo0796	Y	N	N	N	N	N	N	Y	Desvaux M, Dumas E, Chafsey I, Chambon C, Hebraud M (2010) Comprehensive appraisal of the extracellular proteins from a monoderm bacterium: theoretical and empirical exoproteomes of Listeria monocytogenes EGD-e by secretomics. J Proteome Res 9: 5076-5092.	Folio P, Chavant P, Chafsey I, Belkorchia A, Chambon C, Hébraud M (2004) Two-dimensional electrophoresis database of Listeria monocytogenes EGDe proteome and proteomic analysis of mid-log and stationary growth phase cells. Proteomics. 4: 3187-3201.
lmo0841	N	Y	N	N	Y	N	Y	N	Inferred from the Protein Knowledgebase UniprotKB
Lmo0842	N	Y	N	Y	N	N	N	N	Garcia-Del Portillo F, Calvo E, D'Orazio V, Pucciarelli MG (2011) Association of ActA to the peptidoglycan revealed by cell wall proteomics of intracellular Listeria monocytogenes. J Biol Chem.	Pucciarelli MG, Calvo E, Sabet C, Bierne H, Cossart P, et al. (2005) Identification of substrates of the Listeria monocytogenes sortases A and B by a non-gel proteomic analysis. Proteomics: 10.1002/pmic.200402075.	Calvo E, Pucciarelli MG, Bierne H, Cossart P, Albar JP, et al. (2005) Analysis of the Listeria cell wall proteome by two-dimensional nanoliquid chromatography coupled to mass spectrometry. Proteomics 5: 433-443.
Lmo0847	N	Y	N	N	Y	N	Y	N	Wehmhoner D, Dieterich G, Fischer E, Baumgartner M, Wehland J, et al. (2005) "LaneSpector", a tool for membrane proteome profiling based on sodium dodecyl sulfate-polyacrylamide gel electrophoresis/liquid chromatography-tandem mass spectrometry analysis: application to Listeria monocytogenes membrane proteins. Electrophoresis 26: 2450-2460.
Lmo0855	N	N	N	N	N	N	N	Y	Folio P, Chavant P, Chafsey I, Belkorchia A, Chambon C, Hébraud M (2004) Two-dimensional electrophoresis database of Listeria monocytogenes EGDe proteome and proteomic analysis of mid-log and stationary growth phase cells. Proteomics. 4: 3187-3201.
Lmo0880	N	Y	N	Y	N	N	N	N	Trost M, Wehmhoner D, Karst U, Dieterich G, Wehland J, et al. (2005) Comparative proteome analysis of secretory proteins from pathogenic and nonpathogenic Listeria species. Proteomics 5: 1544-1557.	Garcia-Del Portillo F, Calvo E, D'Orazio V, Pucciarelli MG (2011) Association of ActA to the peptidoglycan revealed by cell wall proteomics of intracellular Listeria monocytogenes. J Biol Chem.	Pucciarelli MG, Calvo E, Sabet C, Bierne H, Cossart P, et al. (2005) Identification of substrates of the Listeria monocytogenes sortases A and B by a non-gel proteomic analysis. Proteomics: 10.1002/pmic.200402075.	Calvo E, Pucciarelli MG, Bierne H, Cossart P, Albar JP, et al. (2005) Analysis of the Listeria cell wall proteome by two-dimensional nanoliquid chromatography coupled to mass spectrometry. Proteomics 5: 433-443.
Lmo0894	N	N	N	N	N	N	N	Y	Folio P, Chavant P, Chafsey I, Belkorchia A, Chambon C, Hébraud M (2004) Two-dimensional electrophoresis database of Listeria monocytogenes EGDe proteome and proteomic analysis of mid-log and stationary growth phase cells. Proteomics. 4: 3187-3201.
Lmo0900	Y	N	N	N	N	N	N	Y	Trost M, Wehmhoner D, Karst U, Dieterich G, Wehland J, et al. (2005) Comparative proteome analysis of secretory proteins from pathogenic and nonpathogenic Listeria species. Proteomics 5: 1544-1557.	Inferred from the Protein Knowledgebase UniprotKB
Lmo0903	N	N	N	N	N	N	N	Y	Folio P, Chavant P, Chafsey I, Belkorchia A, Chambon C, Hébraud M (2004) Two-dimensional electrophoresis database of Listeria monocytogenes EGDe proteome and proteomic analysis of mid-log and stationary growth phase cells. Proteomics. 4: 3187-3201.
Lmo0913	N	N	N	N	N	N	N	Y	Folio P, Chavant P, Chafsey I, Belkorchia A, Chambon C, Hébraud M (2004) Two-dimensional electrophoresis database of Listeria monocytogenes EGDe proteome and proteomic analysis of mid-log and stationary growth phase cells. Proteomics. 4: 3187-3201.
Lmo0927	N	Y	N	N	Y	N	Y	N	Desvaux M, Dumas E, Chafsey I, Chambon C, Hebraud M (2010) Comprehensive appraisal of the extracellular proteins from a monoderm bacterium: theoretical and empirical exoproteomes of Listeria monocytogenes EGD-e by secretomics. J Proteome Res 9: 5076-5092.	Trost M, Wehmhoner D, Karst U, Dieterich G, Wehland J, et al. (2005) Comparative proteome analysis of secretory proteins from pathogenic and nonpathogenic Listeria species. Proteomics 5: 1544-1557.	Wehmhoner D, Dieterich G, Fischer E, Baumgartner M, Wehland J, et al. (2005) "LaneSpector", a tool for membrane proteome profiling based on sodium dodecyl sulfate-polyacrylamide gel electrophoresis/liquid chromatography-tandem mass spectrometry analysis: application to Listeria monocytogenes membrane proteins. Electrophoresis 26: 2450-2460.
Lmo0929	N	Y	N	N	Y	N	Y	N	Wehmhoner D, Dieterich G, Fischer E, Baumgartner M, Wehland J, et al. (2005) "LaneSpector", a tool for membrane proteome profiling based on sodium dodecyl sulfate-polyacrylamide gel electrophoresis/liquid chromatography-tandem mass spectrometry analysis: application to Listeria monocytogenes membrane proteins. Electrophoresis 26: 2450-2460.
Lmo0931	N	N	N	N	N	N	N	Y	Folio P, Chavant P, Chafsey I, Belkorchia A, Chambon C, Hébraud M (2004) Two-dimensional electrophoresis database of Listeria monocytogenes EGDe proteome and proteomic analysis of mid-log and stationary growth phase cells. Proteomics. 4: 3187-3201.
Lmo0933	N	Y	N	N	Y	N	Y	N	Wehmhoner D, Dieterich G, Fischer E, Baumgartner M, Wehland J, et al. (2005) "LaneSpector", a tool for membrane proteome profiling based on sodium dodecyl sulfate-polyacrylamide gel electrophoresis/liquid chromatography-tandem mass spectrometry analysis: application to Listeria monocytogenes membrane proteins. Electrophoresis 26: 2450-2460.
lmo0943	N	N	N	N	N	N	N	Y	Inferred from the Protein Knowledgebase UniprotKB
Lmo0945	N	Y	N	N	Y	Y	N	N	Baumgärtner M, Kärst U, Gerstel B, Loessner M, Wehland J, et al. (2007) Inactivation of Lgt allows systematic characterization of lipoproteins from Listeria monocytogenes. J Bacteriol 189: 313-324.
Lmo0950	Y	N	N	N	N	N	N	N	Desvaux M, Dumas E, Chafsey I, Chambon C, Hebraud M (2010) Comprehensive appraisal of the extracellular proteins from a monoderm bacterium: theoretical and empirical exoproteomes of Listeria monocytogenes EGD-e by secretomics. J Proteome Res 9: 5076-5092.
Lmo0952	N	Y	N	N	Y	N	Y	N	Wehmhoner D, Dieterich G, Fischer E, Baumgartner M, Wehland J, et al. (2005) "LaneSpector", a tool for membrane proteome profiling based on sodium dodecyl sulfate-polyacrylamide gel electrophoresis/liquid chromatography-tandem mass spectrometry analysis: application to Listeria monocytogenes membrane proteins. Electrophoresis 26: 2450-2460.
Lmo0962	N	Y	N	N	Y	N	Y	N	Wehmhoner D, Dieterich G, Fischer E, Baumgartner M, Wehland J, et al. (2005) "LaneSpector", a tool for membrane proteome profiling based on sodium dodecyl sulfate-polyacrylamide gel electrophoresis/liquid chromatography-tandem mass spectrometry analysis: application to Listeria monocytogenes membrane proteins. Electrophoresis 26: 2450-2460.
lmo0968	N	N	N	N	N	N	N	Y	Inferred from the Protein Knowledgebase UniprotKB
Lmo0971	N	Y	N	N	Y	N	Y	N	Wehmhoner D, Dieterich G, Fischer E, Baumgartner M, Wehland J, et al. (2005) "LaneSpector", a tool for membrane proteome profiling based on sodium dodecyl sulfate-polyacrylamide gel electrophoresis/liquid chromatography-tandem mass spectrometry analysis: application to Listeria monocytogenes membrane proteins. Electrophoresis 26: 2450-2460.
Lmo1002	N	N	N	N	N	N	N	Y	Folio P, Chavant P, Chafsey I, Belkorchia A, Chambon C, Hébraud M (2004) Two-dimensional electrophoresis database of Listeria monocytogenes EGDe proteome and proteomic analysis of mid-log and stationary growth phase cells. Proteomics. 4: 3187-3201.
Lmo1003	N	N	N	N	N	N	N	Y	Folio P, Chavant P, Chafsey I, Belkorchia A, Chambon C, Hébraud M (2004) Two-dimensional electrophoresis database of Listeria monocytogenes EGDe proteome and proteomic analysis of mid-log and stationary growth phase cells. Proteomics. 4: 3187-3201.
Lmo1011	N	N	N	N	N	N	N	Y	Folio P, Chavant P, Chafsey I, Belkorchia A, Chambon C, Hébraud M (2004) Two-dimensional electrophoresis database of Listeria monocytogenes EGDe proteome and proteomic analysis of mid-log and stationary growth phase cells. Proteomics. 4: 3187-3201.
Lmo1015	N	Y	N	N	Y	N	Y	N	Wehmhoner D, Dieterich G, Fischer E, Baumgartner M, Wehland J, et al. (2005) "LaneSpector", a tool for membrane proteome profiling based on sodium dodecyl sulfate-polyacrylamide gel electrophoresis/liquid chromatography-tandem mass spectrometry analysis: application to Listeria monocytogenes membrane proteins. Electrophoresis 26: 2450-2460.
Lmo1016	N	Y	N	N	Y	Y	N	N	Wehmhoner D, Dieterich G, Fischer E, Baumgartner M, Wehland J, et al. (2005) "LaneSpector", a tool for membrane proteome profiling based on sodium dodecyl sulfate-polyacrylamide gel electrophoresis/liquid chromatography-tandem mass spectrometry analysis: application to Listeria monocytogenes membrane proteins. Electrophoresis 26: 2450-2460.
Lmo1026	N	Y	N	N	Y	N	Y	N	Wehmhoner D, Dieterich G, Fischer E, Baumgartner M, Wehland J, et al. (2005) "LaneSpector", a tool for membrane proteome profiling based on sodium dodecyl sulfate-polyacrylamide gel electrophoresis/liquid chromatography-tandem mass spectrometry analysis: application to Listeria monocytogenes membrane proteins. Electrophoresis 26: 2450-2460.
Lmo1041	N	Y	N	N	Y	Y	N	N	Wehmhoner D, Dieterich G, Fischer E, Baumgartner M, Wehland J, et al. (2005) "LaneSpector", a tool for membrane proteome profiling based on sodium dodecyl sulfate-polyacrylamide gel electrophoresis/liquid chromatography-tandem mass spectrometry analysis: application to Listeria monocytogenes membrane proteins. Electrophoresis 26: 2450-2460.	Schaumburg J, Diekmann O, Hagendorff P, Bergmann S, Rohde M, et al. (2004) The cell wall subproteome of Listeria monocytogenes. Proteomics 4: 2991-3006.
Lmo1051	N	N	N	N	N	N	N	Y	Folio P, Chavant P, Chafsey I, Belkorchia A, Chambon C, Hébraud M (2004) Two-dimensional electrophoresis database of Listeria monocytogenes EGDe proteome and proteomic analysis of mid-log and stationary growth phase cells. Proteomics. 4: 3187-3201.
Lmo1052	N	N	N	N	N	N	N	Y	Folio P, Chavant P, Chafsey I, Belkorchia A, Chambon C, Hébraud M (2004) Two-dimensional electrophoresis database of Listeria monocytogenes EGDe proteome and proteomic analysis of mid-log and stationary growth phase cells. Proteomics. 4: 3187-3201.
Lmo1053	N	N	N	N	N	N	N	Y	Folio P, Chavant P, Chafsey I, Belkorchia A, Chambon C, Hébraud M (2004) Two-dimensional electrophoresis database of Listeria monocytogenes EGDe proteome and proteomic analysis of mid-log and stationary growth phase cells. Proteomics. 4: 3187-3201.
Lmo1055	N	N	N	N	N	N	N	Y	Folio P, Chavant P, Chafsey I, Belkorchia A, Chambon C, Hébraud M (2004) Two-dimensional electrophoresis database of Listeria monocytogenes EGDe proteome and proteomic analysis of mid-log and stationary growth phase cells. Proteomics. 4: 3187-3201.
Lmo1059	N	N	N	N	N	N	N	Y	Folio P, Chavant P, Chafsey I, Belkorchia A, Chambon C, Hébraud M (2004) Two-dimensional electrophoresis database of Listeria monocytogenes EGDe proteome and proteomic analysis of mid-log and stationary growth phase cells. Proteomics. 4: 3187-3201.
Lmo1064	N	Y	N	N	Y	N	Y	N	Wehmhoner D, Dieterich G, Fischer E, Baumgartner M, Wehland J, et al. (2005) "LaneSpector", a tool for membrane proteome profiling based on sodium dodecyl sulfate-polyacrylamide gel electrophoresis/liquid chromatography-tandem mass spectrometry analysis: application to Listeria monocytogenes membrane proteins. Electrophoresis 26: 2450-2460.
Lmo1068	Y	Y	N	N	Y	Y	N	N	Desvaux M, Dumas E, Chafsey I, Chambon C, Hebraud M (2010) Comprehensive appraisal of the extracellular proteins from a monoderm bacterium: theoretical and empirical exoproteomes of Listeria monocytogenes EGD-e by secretomics. J Proteome Res 9: 5076-5092.	Trost M, Wehmhoner D, Karst U, Dieterich G, Wehland J, et al. (2005) Comparative proteome analysis of secretory proteins from pathogenic and nonpathogenic Listeria species. Proteomics 5: 1544-1557.	Wehmhoner D, Dieterich G, Fischer E, Baumgartner M, Wehland J, et al. (2005) "LaneSpector", a tool for membrane proteome profiling based on sodium dodecyl sulfate-polyacrylamide gel electrophoresis/liquid chromatography-tandem mass spectrometry analysis: application to Listeria monocytogenes membrane proteins. Electrophoresis 26: 2450-2460.	Schaumburg J, Diekmann O, Hagendorff P, Bergmann S, Rohde M, et al. (2004) The cell wall subproteome of Listeria monocytogenes. Proteomics 4: 2991-3006.	Baumgärtner M, Kärst U, Gerstel B, Loessner M, Wehland J, et al. (2007) Inactivation of Lgt allows systematic characterization of lipoproteins from Listeria monocytogenes. J Bacteriol 189: 313-324.
Lmo1073	N	Y	N	N	Y	Y	N	N	Schaumburg J, Diekmann O, Hagendorff P, Bergmann S, Rohde M, et al. (2004) The cell wall subproteome of Listeria monocytogenes. Proteomics 4: 2991-3006.	Baumgärtner M, Kärst U, Gerstel B, Loessner M, Wehland J, et al. (2007) Inactivation of Lgt allows systematic characterization of lipoproteins from Listeria monocytogenes. J Bacteriol 189: 313-324.
Lmo1075	N	Y	N	N	Y	N	Y	N	Wehmhoner D, Dieterich G, Fischer E, Baumgartner M, Wehland J, et al. (2005) "LaneSpector", a tool for membrane proteome profiling based on sodium dodecyl sulfate-polyacrylamide gel electrophoresis/liquid chromatography-tandem mass spectrometry analysis: application to Listeria monocytogenes membrane proteins. Electrophoresis 26: 2450-2460.
Lmo1076	N	Y	N	Y	N	N	N	N	Trost M, Wehmhoner D, Karst U, Dieterich G, Wehland J, et al. (2005) Comparative proteome analysis of secretory proteins from pathogenic and nonpathogenic Listeria species. Proteomics 5: 1544-1557.	Cabanes D, Dussurget O, Dehoux P, Cossart P (2004) Auto, a surface associated autolysin of Listeria monocytogenes required for entry into eukaryotic cells and virulence. Mol Microbiol 51: 1601-1614.
Lmo1086	N	N	N	N	N	N	N	Y	Folio P, Chavant P, Chafsey I, Belkorchia A, Chambon C, Hébraud M (2004) Two-dimensional electrophoresis database of Listeria monocytogenes EGDe proteome and proteomic analysis of mid-log and stationary growth phase cells. Proteomics. 4: 3187-3201.
Lmo1100	N	Y	N	N	Y	N	Y	N	Inferred from the Protein Knowledgebase UniprotKB
Lmo1101	N	Y	N	N	Y	N	Y	N	Desvaux M, Hébraud M. (2006) The protein secretion systems in Listeria: inside out bacterial virulence. FEMS Microbiol Rev. 30: 774-805.
Lmo1138	N	N	N	N	N	N	N	Y	Folio P, Chavant P, Chafsey I, Belkorchia A, Chambon C, Hébraud M (2004) Two-dimensional electrophoresis database of Listeria monocytogenes EGDe proteome and proteomic analysis of mid-log and stationary growth phase cells. Proteomics. 4: 3187-3201.
Lmo1216	Y	N	N	N	N	N	N	N	Bierne H, Cossart P. (2007) Listeria monocytogenes surface proteins: from genome predictions to function. Microbiol Mol Biol Rev. 71: 377-397.
Lmo1261	N	Y	N	N	Y	N	Y	N	Wehmhoner D, Dieterich G, Fischer E, Baumgartner M, Wehland J, et al. (2005) "LaneSpector", a tool for membrane proteome profiling based on sodium dodecyl sulfate-polyacrylamide gel electrophoresis/liquid chromatography-tandem mass spectrometry analysis: application to Listeria monocytogenes membrane proteins. Electrophoresis 26: 2450-2460.
Lmo1267	N	N	N	N	N	N	N	Y	Folio P, Chavant P, Chafsey I, Belkorchia A, Chambon C, Hébraud M (2004) Two-dimensional electrophoresis database of Listeria monocytogenes EGDe proteome and proteomic analysis of mid-log and stationary growth phase cells. Proteomics. 4: 3187-3201.
Lmo1269	N	Y	N	N	Y	N	Y	N	Desvaux M, Hébraud M. (2006) The protein secretion systems in Listeria: inside out bacterial virulence. FEMS Microbiol Rev. 30: 774-805.
Lmo1270	N	Y	N	N	Y	N	Y	N	Desvaux M, Hébraud M. (2006) The protein secretion systems in Listeria: inside out bacterial virulence. FEMS Microbiol Rev. 30: 774-805.
Lmo1271	N	Y	N	N	Y	N	Y	N	Desvaux M, Hébraud M. (2006) The protein secretion systems in Listeria: inside out bacterial virulence. FEMS Microbiol Rev. 30: 774-805.
Lmo1280	N	N	N	N	N	N	N	Y	Folio P, Chavant P, Chafsey I, Belkorchia A, Chambon C, Hébraud M (2004) Two-dimensional electrophoresis database of Listeria monocytogenes EGDe proteome and proteomic analysis of mid-log and stationary growth phase cells. Proteomics. 4: 3187-3201.
Lmo1290	N	Y	N	Y	N	N	N	N	Dortet L, Mostowy S, Louaka AS, Gouin E, Nahori MA, et al. (2011) Recruitment of the major vault protein by InlK: a Listeria monocytogenes strategy to avoid autophagy. PLoS Pathog 7: e1002168.
Lmo1293	N	N	N	N	N	N	N	Y	Folio P, Chavant P, Chafsey I, Belkorchia A, Chambon C, Hébraud M (2004) Two-dimensional electrophoresis database of Listeria monocytogenes EGDe proteome and proteomic analysis of mid-log and stationary growth phase cells. Proteomics. 4: 3187-3201.
Lmo1314	N	N	N	N	N	N	N	Y	Folio P, Chavant P, Chafsey I, Belkorchia A, Chambon C, Hébraud M (2004) Two-dimensional electrophoresis database of Listeria monocytogenes EGDe proteome and proteomic analysis of mid-log and stationary growth phase cells. Proteomics. 4: 3187-3201.
Lmo1333	Y	N	N	N	N	N	N	N	Desvaux M, Dumas E, Chafsey I, Chambon C, Hebraud M (2010) Comprehensive appraisal of the extracellular proteins from a monoderm bacterium: theoretical and empirical exoproteomes of Listeria monocytogenes EGD-e by secretomics. J Proteome Res 9: 5076-5092.
Lmo1336	N	N	N	N	N	N	N	Y	Folio P, Chavant P, Chafsey I, Belkorchia A, Chambon C, Hébraud M (2004) Two-dimensional electrophoresis database of Listeria monocytogenes EGDe proteome and proteomic analysis of mid-log and stationary growth phase cells. Proteomics. 4: 3187-3201.
Lmo1341	N	Y	Y	N	N	N	N	N	Desvaux M, Hébraud M. (2006) The protein secretion systems in Listeria: inside out bacterial virulence. FEMS Microbiol Rev. 30: 774-805.
Lmo1342	N	Y	Y	N	N	N	N	N	Desvaux M, Hébraud M. (2006) The protein secretion systems in Listeria: inside out bacterial virulence. FEMS Microbiol Rev. 30: 774-805.
Lmo1343	N	Y	Y	N	N	N	N	N	Desvaux M, Hébraud M. (2006) The protein secretion systems in Listeria: inside out bacterial virulence. FEMS Microbiol Rev. 30: 774-805.
Lmo1344	N	Y	Y	N	N	N	N	N	Desvaux M, Hébraud M. (2006) The protein secretion systems in Listeria: inside out bacterial virulence. FEMS Microbiol Rev. 30: 774-805.
Lmo1345	N	Y	Y	N	N	N	N	N	Desvaux M, Hébraud M. (2006) The protein secretion systems in Listeria: inside out bacterial virulence. FEMS Microbiol Rev. 30: 774-805.
Lmo1351	N	Y	N	N	Y	N	Y	N	Wehmhoner D, Dieterich G, Fischer E, Baumgartner M, Wehland J, et al. (2005) "LaneSpector", a tool for membrane proteome profiling based on sodium dodecyl sulfate-polyacrylamide gel electrophoresis/liquid chromatography-tandem mass spectrometry analysis: application to Listeria monocytogenes membrane proteins. Electrophoresis 26: 2450-2460.
Lmo1367	N	N	N	N	N	N	N	Y	Folio P, Chavant P, Chafsey I, Belkorchia A, Chambon C, Hébraud M (2004) Two-dimensional electrophoresis database of Listeria monocytogenes EGDe proteome and proteomic analysis of mid-log and stationary growth phase cells. Proteomics. 4: 3187-3201.
Lmo1372	N	N	N	N	N	N	N	Y	Folio P, Chavant P, Chafsey I, Belkorchia A, Chambon C, Hébraud M (2004) Two-dimensional electrophoresis database of Listeria monocytogenes EGDe proteome and proteomic analysis of mid-log and stationary growth phase cells. Proteomics. 4: 3187-3201.
Lmo1373	N	N	N	N	N	N	N	Y	Folio P, Chavant P, Chafsey I, Belkorchia A, Chambon C, Hébraud M (2004) Two-dimensional electrophoresis database of Listeria monocytogenes EGDe proteome and proteomic analysis of mid-log and stationary growth phase cells. Proteomics. 4: 3187-3201.
Lmo1388	Y	Y	N	N	Y	Y	N	N	Desvaux M, Dumas E, Chafsey I, Chambon C, Hebraud M (2010) Comprehensive appraisal of the extracellular proteins from a monoderm bacterium: theoretical and empirical exoproteomes of Listeria monocytogenes EGD-e by secretomics. J Proteome Res 9: 5076-5092.	Trost M, Wehmhoner D, Karst U, Dieterich G, Wehland J, et al. (2005) Comparative proteome analysis of secretory proteins from pathogenic and nonpathogenic Listeria species. Proteomics 5: 1544-1557.	Wehmhoner D, Dieterich G, Fischer E, Baumgartner M, Wehland J, et al. (2005) "LaneSpector", a tool for membrane proteome profiling based on sodium dodecyl sulfate-polyacrylamide gel electrophoresis/liquid chromatography-tandem mass spectrometry analysis: application to Listeria monocytogenes membrane proteins. Electrophoresis 26: 2450-2460.	Schaumburg J, Diekmann O, Hagendorff P, Bergmann S, Rohde M, et al. (2004) The cell wall subproteome of Listeria monocytogenes. Proteomics 4: 2991-3006.	Lenz LL, Mohammadi S, Geissler A, Portnoy DA (2003) SecA2-dependent secretion of autolytic enzymes promotes Listeria monocytogenes pathogenesis. Proc Natl Acad Sci U S A 100: 12432-12437.	Baumgärtner M, Kärst U, Gerstel B, Loessner M, Wehland J, et al. (2007) Inactivation of Lgt allows systematic characterization of lipoproteins from Listeria monocytogenes. J Bacteriol 189: 313-324.
Lmo1395	N	Y	N	N	Y	N	Y	N	Trost M, Wehmhoner D, Karst U, Dieterich G, Wehland J, et al. (2005) Comparative proteome analysis of secretory proteins from pathogenic and nonpathogenic Listeria species. Proteomics 5: 1544-1557.	Wehmhoner D, Dieterich G, Fischer E, Baumgartner M, Wehland J, et al. (2005) "LaneSpector", a tool for membrane proteome profiling based on sodium dodecyl sulfate-polyacrylamide gel electrophoresis/liquid chromatography-tandem mass spectrometry analysis: application to Listeria monocytogenes membrane proteins. Electrophoresis 26: 2450-2460.
Lmo1398	N	N	N	N	N	N	N	Y	Folio P, Chavant P, Chafsey I, Belkorchia A, Chambon C, Hébraud M (2004) Two-dimensional electrophoresis database of Listeria monocytogenes EGDe proteome and proteomic analysis of mid-log and stationary growth phase cells. Proteomics. 4: 3187-3201.
Lmo1399	N	Y	N	N	Y	N	Y	N	Wehmhoner D, Dieterich G, Fischer E, Baumgartner M, Wehland J, et al. (2005) "LaneSpector", a tool for membrane proteome profiling based on sodium dodecyl sulfate-polyacrylamide gel electrophoresis/liquid chromatography-tandem mass spectrometry analysis: application to Listeria monocytogenes membrane proteins. Electrophoresis 26: 2450-2460.
Lmo1413	N	Y	N	Y	N	N	N	N	Garcia-Del Portillo F, Calvo E, D'Orazio V, Pucciarelli MG (2011) Association of ActA to the peptidoglycan revealed by cell wall proteomics of intracellular Listeria monocytogenes. J Biol Chem.	Pucciarelli MG, Calvo E, Sabet C, Bierne H, Cossart P, et al. (2005) Identification of substrates of the Listeria monocytogenes sortases A and B by a non-gel proteomic analysis. Proteomics: 10.1002/pmic.200402075.	Calvo E, Pucciarelli MG, Bierne H, Cossart P, Albar JP, et al. (2005) Analysis of the Listeria cell wall proteome by two-dimensional nanoliquid chromatography coupled to mass spectrometry. Proteomics 5: 433-443.
lmo1420	N	N	N	N	N	N	N	Y	Inferred from the Protein Knowledgebase UniprotKB
Lmo1422	N	Y	N	N	Y	N	Y	N	Wehmhoner D, Dieterich G, Fischer E, Baumgartner M, Wehland J, et al. (2005) "LaneSpector", a tool for membrane proteome profiling based on sodium dodecyl sulfate-polyacrylamide gel electrophoresis/liquid chromatography-tandem mass spectrometry analysis: application to Listeria monocytogenes membrane proteins. Electrophoresis 26: 2450-2460.
Lmo1424	N	Y	N	N	Y	N	Y	N	Wehmhoner D, Dieterich G, Fischer E, Baumgartner M, Wehland J, et al. (2005) "LaneSpector", a tool for membrane proteome profiling based on sodium dodecyl sulfate-polyacrylamide gel electrophoresis/liquid chromatography-tandem mass spectrometry analysis: application to Listeria monocytogenes membrane proteins. Electrophoresis 26: 2450-2460.
Lmo1426	N	Y	N	N	Y	Y	N	N	Wehmhoner D, Dieterich G, Fischer E, Baumgartner M, Wehland J, et al. (2005) "LaneSpector", a tool for membrane proteome profiling based on sodium dodecyl sulfate-polyacrylamide gel electrophoresis/liquid chromatography-tandem mass spectrometry analysis: application to Listeria monocytogenes membrane proteins. Electrophoresis 26: 2450-2460.	Schaumburg J, Diekmann O, Hagendorff P, Bergmann S, Rohde M, et al. (2004) The cell wall subproteome of Listeria monocytogenes. Proteomics 4: 2991-3006.
Lmo1427	N	Y	N	N	Y	N	Y	N	Wehmhoner D, Dieterich G, Fischer E, Baumgartner M, Wehland J, et al. (2005) "LaneSpector", a tool for membrane proteome profiling based on sodium dodecyl sulfate-polyacrylamide gel electrophoresis/liquid chromatography-tandem mass spectrometry analysis: application to Listeria monocytogenes membrane proteins. Electrophoresis 26: 2450-2460.
Lmo1437	N	N	N	N	N	N	N	Y	Folio P, Chavant P, Chafsey I, Belkorchia A, Chambon C, Hébraud M (2004) Two-dimensional electrophoresis database of Listeria monocytogenes EGDe proteome and proteomic analysis of mid-log and stationary growth phase cells. Proteomics. 4: 3187-3201.
Lmo1438	Y	N	N	N	N	N	N	N	Desvaux M, Dumas E, Chafsey I, Chambon C, Hebraud M (2010) Comprehensive appraisal of the extracellular proteins from a monoderm bacterium: theoretical and empirical exoproteomes of Listeria monocytogenes EGD-e by secretomics. J Proteome Res 9: 5076-5092.
Lmo1439	Y	N	N	N	N	N	N	Y	Archambaud C, Nahori MA, Pizarro-Cerda J, Cossart P, Dussurget O. (2006) Control of Listeria superoxide dismutase by phosphorylation. J Biol Chem. 281: 31812-22
Lmo1440	N	Y	N	N	Y	N	Y	N	Wehmhoner D, Dieterich G, Fischer E, Baumgartner M, Wehland J, et al. (2005) "LaneSpector", a tool for membrane proteome profiling based on sodium dodecyl sulfate-polyacrylamide gel electrophoresis/liquid chromatography-tandem mass spectrometry analysis: application to Listeria monocytogenes membrane proteins. Electrophoresis 26: 2450-2460.
Lmo1468	N	N	N	N	N	N	N	Y	Folio P, Chavant P, Chafsey I, Belkorchia A, Chambon C, Hébraud M (2004) Two-dimensional electrophoresis database of Listeria monocytogenes EGDe proteome and proteomic analysis of mid-log and stationary growth phase cells. Proteomics. 4: 3187-3201.
Lmo1473	N	N	N	N	N	N	N	Y	Folio P, Chavant P, Chafsey I, Belkorchia A, Chambon C, Hébraud M (2004) Two-dimensional electrophoresis database of Listeria monocytogenes EGDe proteome and proteomic analysis of mid-log and stationary growth phase cells. Proteomics. 4: 3187-3201.
Lmo1474	N	N	N	N	N	N	N	Y	Folio P, Chavant P, Chafsey I, Belkorchia A, Chambon C, Hébraud M (2004) Two-dimensional electrophoresis database of Listeria monocytogenes EGDe proteome and proteomic analysis of mid-log and stationary growth phase cells. Proteomics. 4: 3187-3201.
Lmo1495	N	Y	N	N	Y	N	Y	N	Wehmhoner D, Dieterich G, Fischer E, Baumgartner M, Wehland J, et al. (2005) "LaneSpector", a tool for membrane proteome profiling based on sodium dodecyl sulfate-polyacrylamide gel electrophoresis/liquid chromatography-tandem mass spectrometry analysis: application to Listeria monocytogenes membrane proteins. Electrophoresis 26: 2450-2460.
Lmo1496	N	N	N	N	N	N	N	Y	Folio P, Chavant P, Chafsey I, Belkorchia A, Chambon C, Hébraud M (2004) Two-dimensional electrophoresis database of Listeria monocytogenes EGDe proteome and proteomic analysis of mid-log and stationary growth phase cells. Proteomics. 4: 3187-3201.
Lmo1499	N	Y	N	N	Y	N	Y	N	Wehmhoner D, Dieterich G, Fischer E, Baumgartner M, Wehland J, et al. (2005) "LaneSpector", a tool for membrane proteome profiling based on sodium dodecyl sulfate-polyacrylamide gel electrophoresis/liquid chromatography-tandem mass spectrometry analysis: application to Listeria monocytogenes membrane proteins. Electrophoresis 26: 2450-2460.
Lmo1511	N	Y	N	N	Y	N	Y	N	Wehmhoner D, Dieterich G, Fischer E, Baumgartner M, Wehland J, et al. (2005) "LaneSpector", a tool for membrane proteome profiling based on sodium dodecyl sulfate-polyacrylamide gel electrophoresis/liquid chromatography-tandem mass spectrometry analysis: application to Listeria monocytogenes membrane proteins. Electrophoresis 26: 2450-2460.
Lmo1515	N	N	N	N	N	N	N	Y	Folio P, Chavant P, Chafsey I, Belkorchia A, Chambon C, Hébraud M (2004) Two-dimensional electrophoresis database of Listeria monocytogenes EGDe proteome and proteomic analysis of mid-log and stationary growth phase cells. Proteomics. 4: 3187-3201.
Lmo1516	N	Y	N	N	Y	N	Y	N	Wehmhoner D, Dieterich G, Fischer E, Baumgartner M, Wehland J, et al. (2005) "LaneSpector", a tool for membrane proteome profiling based on sodium dodecyl sulfate-polyacrylamide gel electrophoresis/liquid chromatography-tandem mass spectrometry analysis: application to Listeria monocytogenes membrane proteins. Electrophoresis 26: 2450-2460.
Lmo1521	Y	N	N	N	N	N	N	N	Desvaux M, Dumas E, Chafsey I, Chambon C, Hebraud M (2010) Comprehensive appraisal of the extracellular proteins from a monoderm bacterium: theoretical and empirical exoproteomes of Listeria monocytogenes EGD-e by secretomics. J Proteome Res 9: 5076-5092.
Lmo1527	N	Y	N	N	Y	N	Y	N	Wehmhoner D, Dieterich G, Fischer E, Baumgartner M, Wehland J, et al. (2005) "LaneSpector", a tool for membrane proteome profiling based on sodium dodecyl sulfate-polyacrylamide gel electrophoresis/liquid chromatography-tandem mass spectrometry analysis: application to Listeria monocytogenes membrane proteins. Electrophoresis 26: 2450-2460.
Lmo1529	N	Y	N	N	Y	N	Y	N	Wehmhoner D, Dieterich G, Fischer E, Baumgartner M, Wehland J, et al. (2005) "LaneSpector", a tool for membrane proteome profiling based on sodium dodecyl sulfate-polyacrylamide gel electrophoresis/liquid chromatography-tandem mass spectrometry analysis: application to Listeria monocytogenes membrane proteins. Electrophoresis 26: 2450-2460.
Lmo1547	N	Y	N	N	Y	N	Y	N	Wehmhoner D, Dieterich G, Fischer E, Baumgartner M, Wehland J, et al. (2005) "LaneSpector", a tool for membrane proteome profiling based on sodium dodecyl sulfate-polyacrylamide gel electrophoresis/liquid chromatography-tandem mass spectrometry analysis: application to Listeria monocytogenes membrane proteins. Electrophoresis 26: 2450-2460.
Lmo1571	N	N	N	N	N	N	N	Y	Folio P, Chavant P, Chafsey I, Belkorchia A, Chambon C, Hébraud M (2004) Two-dimensional electrophoresis database of Listeria monocytogenes EGDe proteome and proteomic analysis of mid-log and stationary growth phase cells. Proteomics. 4: 3187-3201.
Lmo1579	N	N	N	N	N	N	N	Y	Folio P, Chavant P, Chafsey I, Belkorchia A, Chambon C, Hébraud M (2004) Two-dimensional electrophoresis database of Listeria monocytogenes EGDe proteome and proteomic analysis of mid-log and stationary growth phase cells. Proteomics. 4: 3187-3201.
Lmo1580	N	N	N	N	N	N	N	Y	Folio P, Chavant P, Chafsey I, Belkorchia A, Chambon C, Hébraud M (2004) Two-dimensional electrophoresis database of Listeria monocytogenes EGDe proteome and proteomic analysis of mid-log and stationary growth phase cells. Proteomics. 4: 3187-3201.
Lmo1581	N	N	N	N	N	N	N	Y	Folio P, Chavant P, Chafsey I, Belkorchia A, Chambon C, Hébraud M (2004) Two-dimensional electrophoresis database of Listeria monocytogenes EGDe proteome and proteomic analysis of mid-log and stationary growth phase cells. Proteomics. 4: 3187-3201.
Lmo1583	N	N	N	N	N	N	N	Y	Folio P, Chavant P, Chafsey I, Belkorchia A, Chambon C, Hébraud M (2004) Two-dimensional electrophoresis database of Listeria monocytogenes EGDe proteome and proteomic analysis of mid-log and stationary growth phase cells. Proteomics. 4: 3187-3201.
Lmo1594	N	Y	N	N	Y	N	Y	N	Wehmhoner D, Dieterich G, Fischer E, Baumgartner M, Wehland J, et al. (2005) "LaneSpector", a tool for membrane proteome profiling based on sodium dodecyl sulfate-polyacrylamide gel electrophoresis/liquid chromatography-tandem mass spectrometry analysis: application to Listeria monocytogenes membrane proteins. Electrophoresis 26: 2450-2460.
Lmo1599	N	N	N	N	N	N	N	Y	Folio P, Chavant P, Chafsey I, Belkorchia A, Chambon C, Hébraud M (2004) Two-dimensional electrophoresis database of Listeria monocytogenes EGDe proteome and proteomic analysis of mid-log and stationary growth phase cells. Proteomics. 4: 3187-3201.
Lmo1611	N	N	N	N	N	N	N	Y	Folio P, Chavant P, Chafsey I, Belkorchia A, Chambon C, Hébraud M (2004) Two-dimensional electrophoresis database of Listeria monocytogenes EGDe proteome and proteomic analysis of mid-log and stationary growth phase cells. Proteomics. 4: 3187-3201.
Lmo1620	N	N	N	N	N	N	N	Y	Folio P, Chavant P, Chafsey I, Belkorchia A, Chambon C, Hébraud M (2004) Two-dimensional electrophoresis database of Listeria monocytogenes EGDe proteome and proteomic analysis of mid-log and stationary growth phase cells. Proteomics. 4: 3187-3201.
Lmo1626	N	Y	N	N	Y	N	Y	N	Wehmhoner D, Dieterich G, Fischer E, Baumgartner M, Wehland J, et al. (2005) "LaneSpector", a tool for membrane proteome profiling based on sodium dodecyl sulfate-polyacrylamide gel electrophoresis/liquid chromatography-tandem mass spectrometry analysis: application to Listeria monocytogenes membrane proteins. Electrophoresis 26: 2450-2460.
Lmo1634	Y	N	N	N	N	N	N	Y	Schaumburg J, Diekmann O, Hagendorff P, Bergmann S, Rohde M, et al. (2004) The cell wall subproteome of Listeria monocytogenes. Proteomics 4: 2991-3006.	Burkholder KM, Kim KP, Mishra KK, Medina S, Hahm BK, et al. (2009) Expression of LAP, a SecA2-dependent secretory protein, is induced under anaerobic environment. Microbes Infect 11: 859-867.	Inferred from the Protein Knowledgebase UniprotKB
Lmo1637	N	Y	N	N	Y	N	Y	N	Wehmhoner D, Dieterich G, Fischer E, Baumgartner M, Wehland J, et al. (2005) "LaneSpector", a tool for membrane proteome profiling based on sodium dodecyl sulfate-polyacrylamide gel electrophoresis/liquid chromatography-tandem mass spectrometry analysis: application to Listeria monocytogenes membrane proteins. Electrophoresis 26: 2450-2460.
Lmo1657	N	N	N	N	N	N	N	Y	Folio P, Chavant P, Chafsey I, Belkorchia A, Chambon C, Hébraud M (2004) Two-dimensional electrophoresis database of Listeria monocytogenes EGDe proteome and proteomic analysis of mid-log and stationary growth phase cells. Proteomics. 4: 3187-3201.
Lmo1658	N	N	N	N	N	N	N	Y	Folio P, Chavant P, Chafsey I, Belkorchia A, Chambon C, Hébraud M (2004) Two-dimensional electrophoresis database of Listeria monocytogenes EGDe proteome and proteomic analysis of mid-log and stationary growth phase cells. Proteomics. 4: 3187-3201.
Lmo1663	N	Y	N	N	Y	N	Y	N	Wehmhoner D, Dieterich G, Fischer E, Baumgartner M, Wehland J, et al. (2005) "LaneSpector", a tool for membrane proteome profiling based on sodium dodecyl sulfate-polyacrylamide gel electrophoresis/liquid chromatography-tandem mass spectrometry analysis: application to Listeria monocytogenes membrane proteins. Electrophoresis 26: 2450-2460.
Lmo1666	N	Y	N	Y	N	N	N	N	Reglier-Poupet H, Pellegrini E, Charbit A, Berche P (2003) Identification of LpeA, a PsaA-like membrane protein that promotes cell entry by Listeria monocytogenes. Infect Immun 71: 474-482.	Pucciarelli MG, Calvo E, Sabet C, Bierne H, Cossart P, et al. (2005) Identification of substrates of the Listeria monocytogenes sortases A and B by a non-gel proteomic analysis. Proteomics: 10.1002/pmic.200402075.	Calvo E, Pucciarelli MG, Bierne H, Cossart P, Albar JP, et al. (2005) Analysis of the Listeria cell wall proteome by two-dimensional nanoliquid chromatography coupled to mass spectrometry. Proteomics 5: 433-443.
Lmo1671	N	Y	N	N	Y	Y	N	N	Trost M, Wehmhoner D, Karst U, Dieterich G, Wehland J, et al. (2005) Comparative proteome analysis of secretory proteins from pathogenic and nonpathogenic Listeria species. Proteomics 5: 1544-1557.	Wehmhoner D, Dieterich G, Fischer E, Baumgartner M, Wehland J, et al. (2005) "LaneSpector", a tool for membrane proteome profiling based on sodium dodecyl sulfate-polyacrylamide gel electrophoresis/liquid chromatography-tandem mass spectrometry analysis: application to Listeria monocytogenes membrane proteins. Electrophoresis 26: 2450-2460.	Schaumburg J, Diekmann O, Hagendorff P, Bergmann S, Rohde M, et al. (2004) The cell wall subproteome of Listeria monocytogenes. Proteomics 4: 2991-3006.	Baumgärtner M, Kärst U, Gerstel B, Loessner M, Wehland J, et al. (2007) Inactivation of Lgt allows systematic characterization of lipoproteins from Listeria monocytogenes. J Bacteriol 189: 313-324.
Lmo1695	N	Y	N	N	Y	N	Y	N	Wehmhoner D, Dieterich G, Fischer E, Baumgartner M, Wehland J, et al. (2005) "LaneSpector", a tool for membrane proteome profiling based on sodium dodecyl sulfate-polyacrylamide gel electrophoresis/liquid chromatography-tandem mass spectrometry analysis: application to Listeria monocytogenes membrane proteins. Electrophoresis 26: 2450-2460.
lmo1702	N	N	N	N	N	N	N	Y	Inferred from the Protein Knowledgebase UniprotKB
Lmo1726	N	N	N	N	N	N	N	Y	Folio P, Chavant P, Chafsey I, Belkorchia A, Chambon C, Hébraud M (2004) Two-dimensional electrophoresis database of Listeria monocytogenes EGDe proteome and proteomic analysis of mid-log and stationary growth phase cells. Proteomics. 4: 3187-3201.
Lmo1738	N	Y	N	N	Y	Y	N	N	Trost M, Wehmhoner D, Karst U, Dieterich G, Wehland J, et al. (2005) Comparative proteome analysis of secretory proteins from pathogenic and nonpathogenic Listeria species. Proteomics 5: 1544-1557.	Wehmhoner D, Dieterich G, Fischer E, Baumgartner M, Wehland J, et al. (2005) "LaneSpector", a tool for membrane proteome profiling based on sodium dodecyl sulfate-polyacrylamide gel electrophoresis/liquid chromatography-tandem mass spectrometry analysis: application to Listeria monocytogenes membrane proteins. Electrophoresis 26: 2450-2460.	Schaumburg J, Diekmann O, Hagendorff P, Bergmann S, Rohde M, et al. (2004) The cell wall subproteome of Listeria monocytogenes. Proteomics 4: 2991-3006.	Baumgärtner M, Kärst U, Gerstel B, Loessner M, Wehland J, et al. (2007) Inactivation of Lgt allows systematic characterization of lipoproteins from Listeria monocytogenes. J Bacteriol 189: 313-324.
Lmo1740	N	Y	N	N	Y	N	Y	N	Wehmhoner D, Dieterich G, Fischer E, Baumgartner M, Wehland J, et al. (2005) "LaneSpector", a tool for membrane proteome profiling based on sodium dodecyl sulfate-polyacrylamide gel electrophoresis/liquid chromatography-tandem mass spectrometry analysis: application to Listeria monocytogenes membrane proteins. Electrophoresis 26: 2450-2460.
Lmo1741	N	Y	N	N	Y	N	Y	N	Wehmhoner D, Dieterich G, Fischer E, Baumgartner M, Wehland J, et al. (2005) "LaneSpector", a tool for membrane proteome profiling based on sodium dodecyl sulfate-polyacrylamide gel electrophoresis/liquid chromatography-tandem mass spectrometry analysis: application to Listeria monocytogenes membrane proteins. Electrophoresis 26: 2450-2460.
Lmo1752	Y	N	N	N	N	N	N	N	Desvaux M, Dumas E, Chafsey I, Chambon C, Hebraud M (2010) Comprehensive appraisal of the extracellular proteins from a monoderm bacterium: theoretical and empirical exoproteomes of Listeria monocytogenes EGD-e by secretomics. J Proteome Res 9: 5076-5092.
Lmo1757	N	Y	N	N	Y	Y	N	N	Wehmhoner D, Dieterich G, Fischer E, Baumgartner M, Wehland J, et al. (2005) "LaneSpector", a tool for membrane proteome profiling based on sodium dodecyl sulfate-polyacrylamide gel electrophoresis/liquid chromatography-tandem mass spectrometry analysis: application to Listeria monocytogenes membrane proteins. Electrophoresis 26: 2450-2460.	Schaumburg J, Diekmann O, Hagendorff P, Bergmann S, Rohde M, et al. (2004) The cell wall subproteome of Listeria monocytogenes. Proteomics 4: 2991-3006.	Baumgärtner M, Kärst U, Gerstel B, Loessner M, Wehland J, et al. (2007) Inactivation of Lgt allows systematic characterization of lipoproteins from Listeria monocytogenes. J Bacteriol 189: 313-324.
Lmo1775	N	N	N	N	N	N	N	Y	Folio P, Chavant P, Chafsey I, Belkorchia A, Chambon C, Hébraud M (2004) Two-dimensional electrophoresis database of Listeria monocytogenes EGDe proteome and proteomic analysis of mid-log and stationary growth phase cells. Proteomics. 4: 3187-3201.
Lmo1786	Y	N	N	N	N	N	N	N	Desvaux M, Dumas E, Chafsey I, Chambon C, Hebraud M (2010) Comprehensive appraisal of the extracellular proteins from a monoderm bacterium: theoretical and empirical exoproteomes of Listeria monocytogenes EGD-e by secretomics. J Proteome Res 9: 5076-5092.	Camejo A, Carvalho F, Reis O, Leitão E, Sousa S, Cabanes D. (2011) The arsenal of virulence factors deployed by Listeria monocytogenes to promote its cell infection cycle. Virulence. 2: 379-394.
Lmo1800	N	Y	N	N	Y	Y	N	N	Baumgärtner M, Kärst U, Gerstel B, Loessner M, Wehland J, et al. (2007) Inactivation of Lgt allows systematic characterization of lipoproteins from Listeria monocytogenes. J Bacteriol 189: 313-324.
Lmo1820	N	Y	N	N	Y	N	Y	N	Wehmhoner D, Dieterich G, Fischer E, Baumgartner M, Wehland J, et al. (2005) "LaneSpector", a tool for membrane proteome profiling based on sodium dodecyl sulfate-polyacrylamide gel electrophoresis/liquid chromatography-tandem mass spectrometry analysis: application to Listeria monocytogenes membrane proteins. Electrophoresis 26: 2450-2460.
lmo1821	N	N	N	N	N	N	N	Y	Inferred from the Protein Knowledgebase UniprotKB
Lmo1823	N	N	N	N	N	N	N	Y	Folio P, Chavant P, Chafsey I, Belkorchia A, Chambon C, Hébraud M (2004) Two-dimensional electrophoresis database of Listeria monocytogenes EGDe proteome and proteomic analysis of mid-log and stationary growth phase cells. Proteomics. 4: 3187-3201.
Lmo1826	N	N	N	N	N	N	N	Y	Folio P, Chavant P, Chafsey I, Belkorchia A, Chambon C, Hébraud M (2004) Two-dimensional electrophoresis database of Listeria monocytogenes EGDe proteome and proteomic analysis of mid-log and stationary growth phase cells. Proteomics. 4: 3187-3201.
lmo1827	N	N	N	N	N	N	N	Y	Inferred from the Protein Knowledgebase UniprotKB
Lmo1839	N	Y	N	N	Y	N	Y	N	Wehmhoner D, Dieterich G, Fischer E, Baumgartner M, Wehland J, et al. (2005) "LaneSpector", a tool for membrane proteome profiling based on sodium dodecyl sulfate-polyacrylamide gel electrophoresis/liquid chromatography-tandem mass spectrometry analysis: application to Listeria monocytogenes membrane proteins. Electrophoresis 26: 2450-2460.
Lmo1840	N	N	N	N	N	N	N	Y	Folio P, Chavant P, Chafsey I, Belkorchia A, Chambon C, Hébraud M (2004) Two-dimensional electrophoresis database of Listeria monocytogenes EGDe proteome and proteomic analysis of mid-log and stationary growth phase cells. Proteomics. 4: 3187-3201.
Lmo1844	N	Y	N	N	Y	N	Y	N	Desvaux M, Hébraud M. (2006) The protein secretion systems in Listeria: inside out bacterial virulence. FEMS Microbiol Rev. 30: 774-805.
Lmo1847	N	Y	N	N	Y	Y	N	N	Trost M, Wehmhoner D, Karst U, Dieterich G, Wehland J, et al. (2005) Comparative proteome analysis of secretory proteins from pathogenic and nonpathogenic Listeria species. Proteomics 5: 1544-1557.	Wehmhoner D, Dieterich G, Fischer E, Baumgartner M, Wehland J, et al. (2005) "LaneSpector", a tool for membrane proteome profiling based on sodium dodecyl sulfate-polyacrylamide gel electrophoresis/liquid chromatography-tandem mass spectrometry analysis: application to Listeria monocytogenes membrane proteins. Electrophoresis 26: 2450-2460.	Schaumburg J, Diekmann O, Hagendorff P, Bergmann S, Rohde M, et al. (2004) The cell wall subproteome of Listeria monocytogenes. Proteomics 4: 2991-3006.	Baumgärtner M, Kärst U, Gerstel B, Loessner M, Wehland J, et al. (2007) Inactivation of Lgt allows systematic characterization of lipoproteins from Listeria monocytogenes. J Bacteriol 189: 313-324.	Reglier-Poupet H, Pellegrini E, Charbit A, Berche P (2003) Identification of LpeA, a PsaA-like membrane protein that promotes cell entry by Listeria monocytogenes. Infect Immun 71: 474-482.
Lmo1851	N	Y	N	Y	N	N	N	N	Bierne H, Cossart P. (2007) Listeria monocytogenes surface proteins: from genome predictions to function. Microbiol Mol Biol Rev. 71: 377-397.
Lmo1853	N	Y	N	N	Y	N	Y	N	Wehmhoner D, Dieterich G, Fischer E, Baumgartner M, Wehland J, et al. (2005) "LaneSpector", a tool for membrane proteome profiling based on sodium dodecyl sulfate-polyacrylamide gel electrophoresis/liquid chromatography-tandem mass spectrometry analysis: application to Listeria monocytogenes membrane proteins. Electrophoresis 26: 2450-2460.
Lmo1856	N	N	N	N	N	N	N	Y	Folio P, Chavant P, Chafsey I, Belkorchia A, Chambon C, Hébraud M (2004) Two-dimensional electrophoresis database of Listeria monocytogenes EGDe proteome and proteomic analysis of mid-log and stationary growth phase cells. Proteomics. 4: 3187-3201.
Lmo1861	N	Y	N	N	Y	N	Y	N	Wehmhoner D, Dieterich G, Fischer E, Baumgartner M, Wehland J, et al. (2005) "LaneSpector", a tool for membrane proteome profiling based on sodium dodecyl sulfate-polyacrylamide gel electrophoresis/liquid chromatography-tandem mass spectrometry analysis: application to Listeria monocytogenes membrane proteins. Electrophoresis 26: 2450-2460.
Lmo1883	Y	N	N	N	N	N	N	N	Desvaux M, Dumas E, Chafsey I, Chambon C, Hebraud M (2010) Comprehensive appraisal of the extracellular proteins from a monoderm bacterium: theoretical and empirical exoproteomes of Listeria monocytogenes EGD-e by secretomics. J Proteome Res 9: 5076-5092.	Leisner JJ, Larsen MH, Jørgensen RL, Brøndsted L, Thomsen LE, Ingmer H. (2008) Chitin hydrolysis by Listeria spp., including L. monocytogenes. Appl Environ Microbiol. 74: 3823-3830.
Lmo1884	N	Y	N	N	Y	N	Y	N	Wehmhoner D, Dieterich G, Fischer E, Baumgartner M, Wehland J, et al. (2005) "LaneSpector", a tool for membrane proteome profiling based on sodium dodecyl sulfate-polyacrylamide gel electrophoresis/liquid chromatography-tandem mass spectrometry analysis: application to Listeria monocytogenes membrane proteins. Electrophoresis 26: 2450-2460.
Lmo1888	N	N	N	N	N	N	N	Y	Folio P, Chavant P, Chafsey I, Belkorchia A, Chambon C, Hébraud M (2004) Two-dimensional electrophoresis database of Listeria monocytogenes EGDe proteome and proteomic analysis of mid-log and stationary growth phase cells. Proteomics. 4: 3187-3201.
Lmo1892	N	Y	N	N	Y	N	Y	N	Wehmhoner D, Dieterich G, Fischer E, Baumgartner M, Wehland J, et al. (2005) "LaneSpector", a tool for membrane proteome profiling based on sodium dodecyl sulfate-polyacrylamide gel electrophoresis/liquid chromatography-tandem mass spectrometry analysis: application to Listeria monocytogenes membrane proteins. Electrophoresis 26: 2450-2460.	Pucciarelli MG, Calvo E, Sabet C, Bierne H, Cossart P, et al. (2005) Identification of substrates of the Listeria monocytogenes sortases A and B by a non-gel proteomic analysis. Proteomics: 10.1002/pmic.200402075.	Calvo E, Pucciarelli MG, Bierne H, Cossart P, Albar JP, et al. (2005) Analysis of the Listeria cell wall proteome by two-dimensional nanoliquid chromatography coupled to mass spectrometry. Proteomics 5: 433-443.
Lmo1898	N	Y	N	N	Y	N	Y	N	Wehmhoner D, Dieterich G, Fischer E, Baumgartner M, Wehland J, et al. (2005) "LaneSpector", a tool for membrane proteome profiling based on sodium dodecyl sulfate-polyacrylamide gel electrophoresis/liquid chromatography-tandem mass spectrometry analysis: application to Listeria monocytogenes membrane proteins. Electrophoresis 26: 2450-2460.
Lmo1919	N	Y	N	N	Y	N	Y	N	Wehmhoner D, Dieterich G, Fischer E, Baumgartner M, Wehland J, et al. (2005) "LaneSpector", a tool for membrane proteome profiling based on sodium dodecyl sulfate-polyacrylamide gel electrophoresis/liquid chromatography-tandem mass spectrometry analysis: application to Listeria monocytogenes membrane proteins. Electrophoresis 26: 2450-2460.
Lmo1927	N	Y	N	N	Y	N	Y	N	Wehmhoner D, Dieterich G, Fischer E, Baumgartner M, Wehland J, et al. (2005) "LaneSpector", a tool for membrane proteome profiling based on sodium dodecyl sulfate-polyacrylamide gel electrophoresis/liquid chromatography-tandem mass spectrometry analysis: application to Listeria monocytogenes membrane proteins. Electrophoresis 26: 2450-2460.
Lmo1929	N	N	N	N	N	N	N	Y	Folio P, Chavant P, Chafsey I, Belkorchia A, Chambon C, Hébraud M (2004) Two-dimensional electrophoresis database of Listeria monocytogenes EGDe proteome and proteomic analysis of mid-log and stationary growth phase cells. Proteomics. 4: 3187-3201.
Lmo1938	N	N	N	N	N	N	N	Y	Folio P, Chavant P, Chafsey I, Belkorchia A, Chambon C, Hébraud M (2004) Two-dimensional electrophoresis database of Listeria monocytogenes EGDe proteome and proteomic analysis of mid-log and stationary growth phase cells. Proteomics. 4: 3187-3201.
Lmo1941	N	Y	N	Y	Y	N	Y	N	Wehmhoner D, Dieterich G, Fischer E, Baumgartner M, Wehland J, et al. (2005) "LaneSpector", a tool for membrane proteome profiling based on sodium dodecyl sulfate-polyacrylamide gel electrophoresis/liquid chromatography-tandem mass spectrometry analysis: application to Listeria monocytogenes membrane proteins. Electrophoresis 26: 2450-2460.	Garcia-Del Portillo F, Calvo E, D'Orazio V, Pucciarelli MG (2011) Association of ActA to the peptidoglycan revealed by cell wall proteomics of intracellular Listeria monocytogenes. J Biol Chem.
Lmo1954	N	N	N	N	N	N	N	Y	Folio P, Chavant P, Chafsey I, Belkorchia A, Chambon C, Hébraud M (2004) Two-dimensional electrophoresis database of Listeria monocytogenes EGDe proteome and proteomic analysis of mid-log and stationary growth phase cells. Proteomics. 4: 3187-3201.
Lmo1956	N	N	N	N	N	N	N	Y	Folio P, Chavant P, Chafsey I, Belkorchia A, Chambon C, Hébraud M (2004) Two-dimensional electrophoresis database of Listeria monocytogenes EGDe proteome and proteomic analysis of mid-log and stationary growth phase cells. Proteomics. 4: 3187-3201.
Lmo1959	N	Y	N	N	Y	Y	N	N	Wehmhoner D, Dieterich G, Fischer E, Baumgartner M, Wehland J, et al. (2005) "LaneSpector", a tool for membrane proteome profiling based on sodium dodecyl sulfate-polyacrylamide gel electrophoresis/liquid chromatography-tandem mass spectrometry analysis: application to Listeria monocytogenes membrane proteins. Electrophoresis 26: 2450-2460.
Lmo1993	N	N	N	N	N	N	N	Y	Folio P, Chavant P, Chafsey I, Belkorchia A, Chambon C, Hébraud M (2004) Two-dimensional electrophoresis database of Listeria monocytogenes EGDe proteome and proteomic analysis of mid-log and stationary growth phase cells. Proteomics. 4: 3187-3201.
Lmo1995	N	N	N	N	N	N	N	Y	Folio P, Chavant P, Chafsey I, Belkorchia A, Chambon C, Hébraud M (2004) Two-dimensional electrophoresis database of Listeria monocytogenes EGDe proteome and proteomic analysis of mid-log and stationary growth phase cells. Proteomics. 4: 3187-3201.
Lmo2016	N	N	N	N	N	N	N	Y	Folio P, Chavant P, Chafsey I, Belkorchia A, Chambon C, Hébraud M (2004) Two-dimensional electrophoresis database of Listeria monocytogenes EGDe proteome and proteomic analysis of mid-log and stationary growth phase cells. Proteomics. 4: 3187-3201.
Lmo2017	N	Y	N	N	Y	N	Y	N	Wehmhoner D, Dieterich G, Fischer E, Baumgartner M, Wehland J, et al. (2005) "LaneSpector", a tool for membrane proteome profiling based on sodium dodecyl sulfate-polyacrylamide gel electrophoresis/liquid chromatography-tandem mass spectrometry analysis: application to Listeria monocytogenes membrane proteins. Electrophoresis 26: 2450-2460.
Lmo2020	N	N	N	N	N	N	N	Y	Folio P, Chavant P, Chafsey I, Belkorchia A, Chambon C, Hébraud M (2004) Two-dimensional electrophoresis database of Listeria monocytogenes EGDe proteome and proteomic analysis of mid-log and stationary growth phase cells. Proteomics. 4: 3187-3201.
Lmo2021	N	N	N	N	N	N	N	Y	Folio P, Chavant P, Chafsey I, Belkorchia A, Chambon C, Hébraud M (2004) Two-dimensional electrophoresis database of Listeria monocytogenes EGDe proteome and proteomic analysis of mid-log and stationary growth phase cells. Proteomics. 4: 3187-3201.
Lmo2029	N	Y	N	N	Y	N	Y	N	Wehmhoner D, Dieterich G, Fischer E, Baumgartner M, Wehland J, et al. (2005) "LaneSpector", a tool for membrane proteome profiling based on sodium dodecyl sulfate-polyacrylamide gel electrophoresis/liquid chromatography-tandem mass spectrometry analysis: application to Listeria monocytogenes membrane proteins. Electrophoresis 26: 2450-2460.
Lmo2032	N	N	N	N	N	N	N	Y	Folio P, Chavant P, Chafsey I, Belkorchia A, Chambon C, Hébraud M (2004) Two-dimensional electrophoresis database of Listeria monocytogenes EGDe proteome and proteomic analysis of mid-log and stationary growth phase cells. Proteomics. 4: 3187-3201.
Lmo2036	N	Y	N	N	Y	N	Y	N	Wehmhoner D, Dieterich G, Fischer E, Baumgartner M, Wehland J, et al. (2005) "LaneSpector", a tool for membrane proteome profiling based on sodium dodecyl sulfate-polyacrylamide gel electrophoresis/liquid chromatography-tandem mass spectrometry analysis: application to Listeria monocytogenes membrane proteins. Electrophoresis 26: 2450-2460.
Lmo2039	Y	N	N	N	N	N	N	N	Desvaux M, Dumas E, Chafsey I, Chambon C, Hebraud M (2010) Comprehensive appraisal of the extracellular proteins from a monoderm bacterium: theoretical and empirical exoproteomes of Listeria monocytogenes EGD-e by secretomics. J Proteome Res 9: 5076-5092.
Lmo2056	N	Y	N	N	Y	N	Y	N	Wehmhoner D, Dieterich G, Fischer E, Baumgartner M, Wehland J, et al. (2005) "LaneSpector", a tool for membrane proteome profiling based on sodium dodecyl sulfate-polyacrylamide gel electrophoresis/liquid chromatography-tandem mass spectrometry analysis: application to Listeria monocytogenes membrane proteins. Electrophoresis 26: 2450-2460.
Lmo2059	N	Y	N	N	Y	N	Y	N	Wehmhoner D, Dieterich G, Fischer E, Baumgartner M, Wehland J, et al. (2005) "LaneSpector", a tool for membrane proteome profiling based on sodium dodecyl sulfate-polyacrylamide gel electrophoresis/liquid chromatography-tandem mass spectrometry analysis: application to Listeria monocytogenes membrane proteins. Electrophoresis 26: 2450-2460.
Lmo2064	N	Y	N	N	Y	N	Y	N	Wehmhoner D, Dieterich G, Fischer E, Baumgartner M, Wehland J, et al. (2005) "LaneSpector", a tool for membrane proteome profiling based on sodium dodecyl sulfate-polyacrylamide gel electrophoresis/liquid chromatography-tandem mass spectrometry analysis: application to Listeria monocytogenes membrane proteins. Electrophoresis 26: 2450-2460.
Lmo2068	Y	Y	N	N	N	N	N	Y	Desvaux M, Dumas E, Chafsey I, Chambon C, Hebraud M (2010) Comprehensive appraisal of the extracellular proteins from a monoderm bacterium: theoretical and empirical exoproteomes of Listeria monocytogenes EGD-e by secretomics. J Proteome Res 9: 5076-5092.	Trost M, Wehmhoner D, Karst U, Dieterich G, Wehland J, et al. (2005) Comparative proteome analysis of secretory proteins from pathogenic and nonpathogenic Listeria species. Proteomics 5: 1544-1557.	Wehmhoner D, Dieterich G, Fischer E, Baumgartner M, Wehland J, et al. (2005) "LaneSpector", a tool for membrane proteome profiling based on sodium dodecyl sulfate-polyacrylamide gel electrophoresis/liquid chromatography-tandem mass spectrometry analysis: application to Listeria monocytogenes membrane proteins. Electrophoresis 26: 2450-2460.	Schaumburg J, Diekmann O, Hagendorff P, Bergmann S, Rohde M, et al. (2004) The cell wall subproteome of Listeria monocytogenes. Proteomics 4: 2991-3006.	Lenz LL, Mohammadi S, Geissler A, Portnoy DA (2003) SecA2-dependent secretion of autolytic enzymes promotes Listeria monocytogenes pathogenesis. Proc Natl Acad Sci U S A 100: 12432-12437.	Folio P, Chavant P, Chafsey I, Belkorchia A, Chambon C, Hébraud M (2004) Two-dimensional electrophoresis database of Listeria monocytogenes EGDe proteome and proteomic analysis of mid-log and stationary growth phase cells. Proteomics. 4: 3187-3201.	Inferred from the Protein Knowledgebase UniprotKB
Lmo2069	N	Y	N	N	N	N	N	Y	Desvaux M, Dumas E, Chafsey I, Chambon C, Hebraud M (2010) Comprehensive appraisal of the extracellular proteins from a monoderm bacterium: theoretical and empirical exoproteomes of Listeria monocytogenes EGD-e by secretomics. J Proteome Res 9: 5076-5092.	Trost M, Wehmhoner D, Karst U, Dieterich G, Wehland J, et al. (2005) Comparative proteome analysis of secretory proteins from pathogenic and nonpathogenic Listeria species. Proteomics 5: 1544-1557.	Folio P, Chavant P, Chafsey I, Belkorchia A, Chambon C, Hébraud M (2004) Two-dimensional electrophoresis database of Listeria monocytogenes EGDe proteome and proteomic analysis of mid-log and stationary growth phase cells. Proteomics. 4: 3187-3201.	Inferred from the Protein Knowledgebase UniprotKB
Lmo2072	N	N	N	N	N	N	N	Y	Folio P, Chavant P, Chafsey I, Belkorchia A, Chambon C, Hébraud M (2004) Two-dimensional electrophoresis database of Listeria monocytogenes EGDe proteome and proteomic analysis of mid-log and stationary growth phase cells. Proteomics. 4: 3187-3201.
Lmo2079	Y	Y	N	N	Y	Y	N	N	Trost M, Wehmhoner D, Karst U, Dieterich G, Wehland J, et al. (2005) Comparative proteome analysis of secretory proteins from pathogenic and nonpathogenic Listeria species. Proteomics 5: 1544-1557.	Baumgärtner M, Kärst U, Gerstel B, Loessner M, Wehland J, et al. (2007) Inactivation of Lgt allows systematic characterization of lipoproteins from Listeria monocytogenes. J Bacteriol 189: 313-324.
Lmo2085	N	Y	N	Y	N	N	N	N	Garcia-Del Portillo F, Calvo E, D'Orazio V, Pucciarelli MG (2011) Association of ActA to the peptidoglycan revealed by cell wall proteomics of intracellular Listeria monocytogenes. J Biol Chem.	Pucciarelli MG, Calvo E, Sabet C, Bierne H, Cossart P, et al. (2005) Identification of substrates of the Listeria monocytogenes sortases A and B by a non-gel proteomic analysis. Proteomics: 10.1002/pmic.200402075.	Calvo E, Pucciarelli MG, Bierne H, Cossart P, Albar JP, et al. (2005) Analysis of the Listeria cell wall proteome by two-dimensional nanoliquid chromatography coupled to mass spectrometry. Proteomics 5: 433-443.
Lmo2089	N	Y	N	N	Y	N	Y	N	Wehmhoner D, Dieterich G, Fischer E, Baumgartner M, Wehland J, et al. (2005) "LaneSpector", a tool for membrane proteome profiling based on sodium dodecyl sulfate-polyacrylamide gel electrophoresis/liquid chromatography-tandem mass spectrometry analysis: application to Listeria monocytogenes membrane proteins. Electrophoresis 26: 2450-2460.
Lmo2101	N	N	N	N	N	N	N	Y	Folio P, Chavant P, Chafsey I, Belkorchia A, Chambon C, Hébraud M (2004) Two-dimensional electrophoresis database of Listeria monocytogenes EGDe proteome and proteomic analysis of mid-log and stationary growth phase cells. Proteomics. 4: 3187-3201.
Lmo2113	N	N	N	N	N	N	N	Y	Folio P, Chavant P, Chafsey I, Belkorchia A, Chambon C, Hébraud M (2004) Two-dimensional electrophoresis database of Listeria monocytogenes EGDe proteome and proteomic analysis of mid-log and stationary growth phase cells. Proteomics. 4: 3187-3201.
Lmo2120	N	Y	N	N	Y	N	Y	N	Wehmhoner D, Dieterich G, Fischer E, Baumgartner M, Wehland J, et al. (2005) "LaneSpector", a tool for membrane proteome profiling based on sodium dodecyl sulfate-polyacrylamide gel electrophoresis/liquid chromatography-tandem mass spectrometry analysis: application to Listeria monocytogenes membrane proteins. Electrophoresis 26: 2450-2460.
Lmo2140	N	Y	N	N	Y	N	Y	N	Wehmhoner D, Dieterich G, Fischer E, Baumgartner M, Wehland J, et al. (2005) "LaneSpector", a tool for membrane proteome profiling based on sodium dodecyl sulfate-polyacrylamide gel electrophoresis/liquid chromatography-tandem mass spectrometry analysis: application to Listeria monocytogenes membrane proteins. Electrophoresis 26: 2450-2460.
Lmo2156	Y	N	N	N	N	N	N	N	Desvaux M, Dumas E, Chafsey I, Chambon C, Hebraud M (2010) Comprehensive appraisal of the extracellular proteins from a monoderm bacterium: theoretical and empirical exoproteomes of Listeria monocytogenes EGD-e by secretomics. J Proteome Res 9: 5076-5092.
Lmo2178	N	Y	N	Y	N	N	N	N	Garcia-Del Portillo F, Calvo E, D'Orazio V, Pucciarelli MG (2011) Association of ActA to the peptidoglycan revealed by cell wall proteomics of intracellular Listeria monocytogenes. J Biol Chem.
Lmo2185	N	Y	N	Y	N	N	N	N	Trost M, Wehmhoner D, Karst U, Dieterich G, Wehland J, et al. (2005) Comparative proteome analysis of secretory proteins from pathogenic and nonpathogenic Listeria species. Proteomics 5: 1544-1557.	Garcia-Del Portillo F, Calvo E, D'Orazio V, Pucciarelli MG (2011) Association of ActA to the peptidoglycan revealed by cell wall proteomics of intracellular Listeria monocytogenes. J Biol Chem.	Pucciarelli MG, Calvo E, Sabet C, Bierne H, Cossart P, et al. (2005) Identification of substrates of the Listeria monocytogenes sortases A and B by a non-gel proteomic analysis. Proteomics: 10.1002/pmic.200402075.	Calvo E, Pucciarelli MG, Bierne H, Cossart P, Albar JP, et al. (2005) Analysis of the Listeria cell wall proteome by two-dimensional nanoliquid chromatography coupled to mass spectrometry. Proteomics 5: 433-443.	Bierne H, Garandeau C, Pucciarelli MG, Sabet C, Newton S, et al. (2004) Sortase B, a new class of sortase in Listeria monocytogenes. J Bacteriol 186: 1972-1982.	Newton SM, Klebba PE, Raynaud C, Shao Y, Jiang X, et al. (2005) The svpA-srtB locus of Listeria monocytogenes: Fur-mediated iron regulation and effect on virulence. Mol Microbiol 55: 927-940.	Borezee E, Pellegrini E, Beretti JL, Berche P (2001) SvpA, a novel surface virulence-associated protein required for intracellular survival of Listeria monocytogenes. Microbiology 147: 2913-2923.
Lmo2186	N	Y	N	Y	N	N	N	N	Trost M, Wehmhoner D, Karst U, Dieterich G, Wehland J, et al. (2005) Comparative proteome analysis of secretory proteins from pathogenic and nonpathogenic Listeria species. Proteomics 5: 1544-1557.	Garcia-Del Portillo F, Calvo E, D'Orazio V, Pucciarelli MG (2011) Association of ActA to the peptidoglycan revealed by cell wall proteomics of intracellular Listeria monocytogenes. J Biol Chem.	Pucciarelli MG, Calvo E, Sabet C, Bierne H, Cossart P, et al. (2005) Identification of substrates of the Listeria monocytogenes sortases A and B by a non-gel proteomic analysis. Proteomics: 10.1002/pmic.200402075.	Calvo E, Pucciarelli MG, Bierne H, Cossart P, Albar JP, et al. (2005) Analysis of the Listeria cell wall proteome by two-dimensional nanoliquid chromatography coupled to mass spectrometry. Proteomics 5: 433-443.
Lmo2194	N	Y	N	N	Y	N	Y	N	Wehmhoner D, Dieterich G, Fischer E, Baumgartner M, Wehland J, et al. (2005) "LaneSpector", a tool for membrane proteome profiling based on sodium dodecyl sulfate-polyacrylamide gel electrophoresis/liquid chromatography-tandem mass spectrometry analysis: application to Listeria monocytogenes membrane proteins. Electrophoresis 26: 2450-2460.
Lmo2195	N	Y	N	N	Y	N	Y	N	Wehmhoner D, Dieterich G, Fischer E, Baumgartner M, Wehland J, et al. (2005) "LaneSpector", a tool for membrane proteome profiling based on sodium dodecyl sulfate-polyacrylamide gel electrophoresis/liquid chromatography-tandem mass spectrometry analysis: application to Listeria monocytogenes membrane proteins. Electrophoresis 26: 2450-2460.
Lmo2196	Y	Y	N	N	Y	Y	N	N	Desvaux M, Dumas E, Chafsey I, Chambon C, Hebraud M (2010) Comprehensive appraisal of the extracellular proteins from a monoderm bacterium: theoretical and empirical exoproteomes of Listeria monocytogenes EGD-e by secretomics. J Proteome Res 9: 5076-5092.	Trost M, Wehmhoner D, Karst U, Dieterich G, Wehland J, et al. (2005) Comparative proteome analysis of secretory proteins from pathogenic and nonpathogenic Listeria species. Proteomics 5: 1544-1557.	Wehmhoner D, Dieterich G, Fischer E, Baumgartner M, Wehland J, et al. (2005) "LaneSpector", a tool for membrane proteome profiling based on sodium dodecyl sulfate-polyacrylamide gel electrophoresis/liquid chromatography-tandem mass spectrometry analysis: application to Listeria monocytogenes membrane proteins. Electrophoresis 26: 2450-2460.	Lenz LL, Mohammadi S, Geissler A, Portnoy DA (2003) SecA2-dependent secretion of autolytic enzymes promotes Listeria monocytogenes pathogenesis. Proc Natl Acad Sci U S A 100: 12432-12437.	Baumgärtner M, Kärst U, Gerstel B, Loessner M, Wehland J, et al. (2007) Inactivation of Lgt allows systematic characterization of lipoproteins from Listeria monocytogenes. J Bacteriol 189: 313-324.
Lmo2199	N	N	N	N	N	N	N	Y	Folio P, Chavant P, Chafsey I, Belkorchia A, Chambon C, Hébraud M (2004) Two-dimensional electrophoresis database of Listeria monocytogenes EGDe proteome and proteomic analysis of mid-log and stationary growth phase cells. Proteomics. 4: 3187-3201.
Lmo2219	N	Y	N	N	Y	Y	N	N	Wehmhoner D, Dieterich G, Fischer E, Baumgartner M, Wehland J, et al. (2005) "LaneSpector", a tool for membrane proteome profiling based on sodium dodecyl sulfate-polyacrylamide gel electrophoresis/liquid chromatography-tandem mass spectrometry analysis: application to Listeria monocytogenes membrane proteins. Electrophoresis 26: 2450-2460.	Schaumburg J, Diekmann O, Hagendorff P, Bergmann S, Rohde M, et al. (2004) The cell wall subproteome of Listeria monocytogenes. Proteomics 4: 2991-3006.	Baumgärtner M, Kärst U, Gerstel B, Loessner M, Wehland J, et al. (2007) Inactivation of Lgt allows systematic characterization of lipoproteins from Listeria monocytogenes. J Bacteriol 189: 313-324.	Reglier-Poupet H, Frehel C, Dubail I, Beretti JL, Berche P, et al. (2003) Maturation of lipoproteins by type II signal peptidase is required for phagosomal escape of Listeria monocytogenes. J Biol Chem 278: 49469-49477.
Lmo2221	N	Y	N	N	Y	N	Y	N	Wehmhoner D, Dieterich G, Fischer E, Baumgartner M, Wehland J, et al. (2005) "LaneSpector", a tool for membrane proteome profiling based on sodium dodecyl sulfate-polyacrylamide gel electrophoresis/liquid chromatography-tandem mass spectrometry analysis: application to Listeria monocytogenes membrane proteins. Electrophoresis 26: 2450-2460.
Lmo2223	N	N	N	N	N	N	N	Y	Folio P, Chavant P, Chafsey I, Belkorchia A, Chambon C, Hébraud M (2004) Two-dimensional electrophoresis database of Listeria monocytogenes EGDe proteome and proteomic analysis of mid-log and stationary growth phase cells. Proteomics. 4: 3187-3201.
Lmo2229	N	Y	N	N	Y	N	Y	N	Wehmhoner D, Dieterich G, Fischer E, Baumgartner M, Wehland J, et al. (2005) "LaneSpector", a tool for membrane proteome profiling based on sodium dodecyl sulfate-polyacrylamide gel electrophoresis/liquid chromatography-tandem mass spectrometry analysis: application to Listeria monocytogenes membrane proteins. Electrophoresis 26: 2450-2460.
Lmo2232	N	Y	N	N	Y	N	Y	N	Wehmhoner D, Dieterich G, Fischer E, Baumgartner M, Wehland J, et al. (2005) "LaneSpector", a tool for membrane proteome profiling based on sodium dodecyl sulfate-polyacrylamide gel electrophoresis/liquid chromatography-tandem mass spectrometry analysis: application to Listeria monocytogenes membrane proteins. Electrophoresis 26: 2450-2460.
Lmo2254	N	Y	N	N	Y	N	Y	N	Wehmhoner D, Dieterich G, Fischer E, Baumgartner M, Wehland J, et al. (2005) "LaneSpector", a tool for membrane proteome profiling based on sodium dodecyl sulfate-polyacrylamide gel electrophoresis/liquid chromatography-tandem mass spectrometry analysis: application to Listeria monocytogenes membrane proteins. Electrophoresis 26: 2450-2460.
Lmo2256	N	N	N	N	N	N	N	Y	Folio P, Chavant P, Chafsey I, Belkorchia A, Chambon C, Hébraud M (2004) Two-dimensional electrophoresis database of Listeria monocytogenes EGDe proteome and proteomic analysis of mid-log and stationary growth phase cells. Proteomics. 4: 3187-3201.
Lmo2278	Y	N	N	N	N	N	N	N	Desvaux M, Hébraud M. (2006) The protein secretion systems in Listeria: inside out bacterial virulence. FEMS Microbiol Rev. 30: 774-805.
Lmo2297	Y	N	N	N	N	N	N	Y	Trost M, Wehmhoner D, Karst U, Dieterich G, Wehland J, et al. (2005) Comparative proteome analysis of secretory proteins from pathogenic and nonpathogenic Listeria species. Proteomics 5: 1544-1557.	Inferred from the Protein Knowledgebase UniprotKB
Lmo2331	N	Y	N	N	Y	Y	N	N	Wehmhoner D, Dieterich G, Fischer E, Baumgartner M, Wehland J, et al. (2005) "LaneSpector", a tool for membrane proteome profiling based on sodium dodecyl sulfate-polyacrylamide gel electrophoresis/liquid chromatography-tandem mass spectrometry analysis: application to Listeria monocytogenes membrane proteins. Electrophoresis 26: 2450-2460.	Schaumburg J, Diekmann O, Hagendorff P, Bergmann S, Rohde M, et al. (2004) The cell wall subproteome of Listeria monocytogenes. Proteomics 4: 2991-3006.	Baumgärtner M, Kärst U, Gerstel B, Loessner M, Wehland J, et al. (2007) Inactivation of Lgt allows systematic characterization of lipoproteins from Listeria monocytogenes. J Bacteriol 189: 313-324.
Lmo2335	N	Y	N	N	Y	N	Y	N	Wehmhoner D, Dieterich G, Fischer E, Baumgartner M, Wehland J, et al. (2005) "LaneSpector", a tool for membrane proteome profiling based on sodium dodecyl sulfate-polyacrylamide gel electrophoresis/liquid chromatography-tandem mass spectrometry analysis: application to Listeria monocytogenes membrane proteins. Electrophoresis 26: 2450-2460.
Lmo2349	Y	Y	N	N	Y	Y	N	N	Trost M, Wehmhoner D, Karst U, Dieterich G, Wehland J, et al. (2005) Comparative proteome analysis of secretory proteins from pathogenic and nonpathogenic Listeria species. Proteomics 5: 1544-1557.	Wehmhoner D, Dieterich G, Fischer E, Baumgartner M, Wehland J, et al. (2005) "LaneSpector", a tool for membrane proteome profiling based on sodium dodecyl sulfate-polyacrylamide gel electrophoresis/liquid chromatography-tandem mass spectrometry analysis: application to Listeria monocytogenes membrane proteins. Electrophoresis 26: 2450-2460.
Lmo2360	N	Y	N	N	Y	N	Y	N	Wehmhoner D, Dieterich G, Fischer E, Baumgartner M, Wehland J, et al. (2005) "LaneSpector", a tool for membrane proteome profiling based on sodium dodecyl sulfate-polyacrylamide gel electrophoresis/liquid chromatography-tandem mass spectrometry analysis: application to Listeria monocytogenes membrane proteins. Electrophoresis 26: 2450-2460.
Lmo2367	N	Y	N	N	Y	N	Y	N	Wehmhoner D, Dieterich G, Fischer E, Baumgartner M, Wehland J, et al. (2005) "LaneSpector", a tool for membrane proteome profiling based on sodium dodecyl sulfate-polyacrylamide gel electrophoresis/liquid chromatography-tandem mass spectrometry analysis: application to Listeria monocytogenes membrane proteins. Electrophoresis 26: 2450-2460.
Lmo2371	N	Y	N	N	Y	N	Y	N	Wehmhoner D, Dieterich G, Fischer E, Baumgartner M, Wehland J, et al. (2005) "LaneSpector", a tool for membrane proteome profiling based on sodium dodecyl sulfate-polyacrylamide gel electrophoresis/liquid chromatography-tandem mass spectrometry analysis: application to Listeria monocytogenes membrane proteins. Electrophoresis 26: 2450-2460.
Lmo2414	N	N	N	N	N	N	N	Y	Folio P, Chavant P, Chafsey I, Belkorchia A, Chambon C, Hébraud M (2004) Two-dimensional electrophoresis database of Listeria monocytogenes EGDe proteome and proteomic analysis of mid-log and stationary growth phase cells. Proteomics. 4: 3187-3201.
Lmo2416	N	Y	N	N	Y	Y	N	N	Trost M, Wehmhoner D, Karst U, Dieterich G, Wehland J, et al. (2005) Comparative proteome analysis of secretory proteins from pathogenic and nonpathogenic Listeria species. Proteomics 5: 1544-1557.	Baumgärtner M, Kärst U, Gerstel B, Loessner M, Wehland J, et al. (2007) Inactivation of Lgt allows systematic characterization of lipoproteins from Listeria monocytogenes. J Bacteriol 189: 313-324.
Lmo2417	N	Y	N	N	Y	Y	N	N	Wehmhoner D, Dieterich G, Fischer E, Baumgartner M, Wehland J, et al. (2005) "LaneSpector", a tool for membrane proteome profiling based on sodium dodecyl sulfate-polyacrylamide gel electrophoresis/liquid chromatography-tandem mass spectrometry analysis: application to Listeria monocytogenes membrane proteins. Electrophoresis 26: 2450-2460.	Schaumburg J, Diekmann O, Hagendorff P, Bergmann S, Rohde M, et al. (2004) The cell wall subproteome of Listeria monocytogenes. Proteomics 4: 2991-3006.	Baumgärtner M, Kärst U, Gerstel B, Loessner M, Wehland J, et al. (2007) Inactivation of Lgt allows systematic characterization of lipoproteins from Listeria monocytogenes. J Bacteriol 189: 313-324.
Lmo2418	N	Y	N	N	Y	N	Y	N	Wehmhoner D, Dieterich G, Fischer E, Baumgartner M, Wehland J, et al. (2005) "LaneSpector", a tool for membrane proteome profiling based on sodium dodecyl sulfate-polyacrylamide gel electrophoresis/liquid chromatography-tandem mass spectrometry analysis: application to Listeria monocytogenes membrane proteins. Electrophoresis 26: 2450-2460.
Lmo2426	N	N	N	N	N	N	N	Y	Folio P, Chavant P, Chafsey I, Belkorchia A, Chambon C, Hébraud M (2004) Two-dimensional electrophoresis database of Listeria monocytogenes EGDe proteome and proteomic analysis of mid-log and stationary growth phase cells. Proteomics. 4: 3187-3201.
Lmo2431	N	Y	N	N	Y	Y	N	N	Wehmhoner D, Dieterich G, Fischer E, Baumgartner M, Wehland J, et al. (2005) "LaneSpector", a tool for membrane proteome profiling based on sodium dodecyl sulfate-polyacrylamide gel electrophoresis/liquid chromatography-tandem mass spectrometry analysis: application to Listeria monocytogenes membrane proteins. Electrophoresis 26: 2450-2460.	Baumgärtner M, Kärst U, Gerstel B, Loessner M, Wehland J, et al. (2007) Inactivation of Lgt allows systematic characterization of lipoproteins from Listeria monocytogenes. J Bacteriol 189: 313-324.
Lmo2455	Y	Y	N	N	N	N	N	Y	Desvaux M, Dumas E, Chafsey I, Chambon C, Hebraud M (2010) Comprehensive appraisal of the extracellular proteins from a monoderm bacterium: theoretical and empirical exoproteomes of Listeria monocytogenes EGD-e by secretomics. J Proteome Res 9: 5076-5092.	Schaumburg J, Diekmann O, Hagendorff P, Bergmann S, Rohde M, et al. (2004) The cell wall subproteome of Listeria monocytogenes. Proteomics 4: 2991-3006.	Folio P, Chavant P, Chafsey I, Belkorchia A, Chambon C, Hébraud M (2004) Two-dimensional electrophoresis database of Listeria monocytogenes EGDe proteome and proteomic analysis of mid-log and stationary growth phase cells. Proteomics. 4: 3187-3201.	Inferred from the Protein Knowledgebase UniprotKB
Lmo2456	N	N	N	N	N	N	N	Y	Folio P, Chavant P, Chafsey I, Belkorchia A, Chambon C, Hébraud M (2004) Two-dimensional electrophoresis database of Listeria monocytogenes EGDe proteome and proteomic analysis of mid-log and stationary growth phase cells. Proteomics. 4: 3187-3201.
Lmo2457	N	N	N	N	N	N	N	Y	Folio P, Chavant P, Chafsey I, Belkorchia A, Chambon C, Hébraud M (2004) Two-dimensional electrophoresis database of Listeria monocytogenes EGDe proteome and proteomic analysis of mid-log and stationary growth phase cells. Proteomics. 4: 3187-3201.
Lmo2458	N	N	N	N	N	N	N	Y	Folio P, Chavant P, Chafsey I, Belkorchia A, Chambon C, Hébraud M (2004) Two-dimensional electrophoresis database of Listeria monocytogenes EGDe proteome and proteomic analysis of mid-log and stationary growth phase cells. Proteomics. 4: 3187-3201.
Lmo2459	Y	Y	N	N	N	N	N	Y	Desvaux M, Dumas E, Chafsey I, Chambon C, Hebraud M (2010) Comprehensive appraisal of the extracellular proteins from a monoderm bacterium: theoretical and empirical exoproteomes of Listeria monocytogenes EGD-e by secretomics. J Proteome Res 9: 5076-5092.	Trost M, Wehmhoner D, Karst U, Dieterich G, Wehland J, et al. (2005) Comparative proteome analysis of secretory proteins from pathogenic and nonpathogenic Listeria species. Proteomics 5: 1544-1557.	Wehmhoner D, Dieterich G, Fischer E, Baumgartner M, Wehland J, et al. (2005) "LaneSpector", a tool for membrane proteome profiling based on sodium dodecyl sulfate-polyacrylamide gel electrophoresis/liquid chromatography-tandem mass spectrometry analysis: application to Listeria monocytogenes membrane proteins. Electrophoresis 26: 2450-2460.	Schaumburg J, Diekmann O, Hagendorff P, Bergmann S, Rohde M, et al. (2004) The cell wall subproteome of Listeria monocytogenes. Proteomics 4: 2991-3006.	Folio P, Chavant P, Chafsey I, Belkorchia A, Chambon C, Hébraud M (2004) Two-dimensional electrophoresis database of Listeria monocytogenes EGDe proteome and proteomic analysis of mid-log and stationary growth phase cells. Proteomics. 4: 3187-3201.
Lmo2468	N	N	N	N	N	N	N	Y	Folio P, Chavant P, Chafsey I, Belkorchia A, Chambon C, Hébraud M (2004) Two-dimensional electrophoresis database of Listeria monocytogenes EGDe proteome and proteomic analysis of mid-log and stationary growth phase cells. Proteomics. 4: 3187-3201.
Lmo2469	N	Y	N	N	Y	N	Y	N	Wehmhoner D, Dieterich G, Fischer E, Baumgartner M, Wehland J, et al. (2005) "LaneSpector", a tool for membrane proteome profiling based on sodium dodecyl sulfate-polyacrylamide gel electrophoresis/liquid chromatography-tandem mass spectrometry analysis: application to Listeria monocytogenes membrane proteins. Electrophoresis 26: 2450-2460.
Lmo2471	N	N	N	N	N	N	N	Y	Folio P, Chavant P, Chafsey I, Belkorchia A, Chambon C, Hébraud M (2004) Two-dimensional electrophoresis database of Listeria monocytogenes EGDe proteome and proteomic analysis of mid-log and stationary growth phase cells. Proteomics. 4: 3187-3201.
Lmo2478	N	N	N	N	N	N	N	Y	Folio P, Chavant P, Chafsey I, Belkorchia A, Chambon C, Hébraud M (2004) Two-dimensional electrophoresis database of Listeria monocytogenes EGDe proteome and proteomic analysis of mid-log and stationary growth phase cells. Proteomics. 4: 3187-3201.
Lmo2482	N	Y	N	N	Y	N	Y	N	Desvaux M, Hébraud M. (2006) The protein secretion systems in Listeria: inside out bacterial virulence. FEMS Microbiol Rev. 30: 774-805.
Lmo2486	N	Y	N	N	Y	N	Y	N	Wehmhoner D, Dieterich G, Fischer E, Baumgartner M, Wehland J, et al. (2005) "LaneSpector", a tool for membrane proteome profiling based on sodium dodecyl sulfate-polyacrylamide gel electrophoresis/liquid chromatography-tandem mass spectrometry analysis: application to Listeria monocytogenes membrane proteins. Electrophoresis 26: 2450-2460.
Lmo2487	N	N	N	N	N	N	N	Y	Folio P, Chavant P, Chafsey I, Belkorchia A, Chambon C, Hébraud M (2004) Two-dimensional electrophoresis database of Listeria monocytogenes EGDe proteome and proteomic analysis of mid-log and stationary growth phase cells. Proteomics. 4: 3187-3201.
Lmo2503	N	Y	N	N	Y	N	Y	N	Wehmhoner D, Dieterich G, Fischer E, Baumgartner M, Wehland J, et al. (2005) "LaneSpector", a tool for membrane proteome profiling based on sodium dodecyl sulfate-polyacrylamide gel electrophoresis/liquid chromatography-tandem mass spectrometry analysis: application to Listeria monocytogenes membrane proteins. Electrophoresis 26: 2450-2460.
Lmo2504	Y	N	N	N	N	N	N	N	Desvaux M, Dumas E, Chafsey I, Chambon C, Hebraud M (2010) Comprehensive appraisal of the extracellular proteins from a monoderm bacterium: theoretical and empirical exoproteomes of Listeria monocytogenes EGD-e by secretomics. J Proteome Res 9: 5076-5092.
Lmo2505	Y	N	N	N	N	N	N	N	Desvaux M, Dumas E, Chafsey I, Chambon C, Hebraud M (2010) Comprehensive appraisal of the extracellular proteins from a monoderm bacterium: theoretical and empirical exoproteomes of Listeria monocytogenes EGD-e by secretomics. J Proteome Res 9: 5076-5092.
Lmo2511	N	N	N	N	N	N	N	Y	Folio P, Chavant P, Chafsey I, Belkorchia A, Chambon C, Hébraud M (2004) Two-dimensional electrophoresis database of Listeria monocytogenes EGDe proteome and proteomic analysis of mid-log and stationary growth phase cells. Proteomics. 4: 3187-3201.
Lmo2518	N	Y	N	N	Y	N	Y	N	Desvaux M, Dumas E, Chafsey I, Chambon C, Hebraud M (2010) Comprehensive appraisal of the extracellular proteins from a monoderm bacterium: theoretical and empirical exoproteomes of Listeria monocytogenes EGD-e by secretomics. J Proteome Res 9: 5076-5092.	Trost M, Wehmhoner D, Karst U, Dieterich G, Wehland J, et al. (2005) Comparative proteome analysis of secretory proteins from pathogenic and nonpathogenic Listeria species. Proteomics 5: 1544-1557.	Wehmhoner D, Dieterich G, Fischer E, Baumgartner M, Wehland J, et al. (2005) "LaneSpector", a tool for membrane proteome profiling based on sodium dodecyl sulfate-polyacrylamide gel electrophoresis/liquid chromatography-tandem mass spectrometry analysis: application to Listeria monocytogenes membrane proteins. Electrophoresis 26: 2450-2460.
Lmo2533	N	Y	N	N	Y	N	Y	N	Wehmhoner D, Dieterich G, Fischer E, Baumgartner M, Wehland J, et al. (2005) "LaneSpector", a tool for membrane proteome profiling based on sodium dodecyl sulfate-polyacrylamide gel electrophoresis/liquid chromatography-tandem mass spectrometry analysis: application to Listeria monocytogenes membrane proteins. Electrophoresis 26: 2450-2460.
Lmo2535	N	Y	N	N	Y	N	Y	N	Wehmhoner D, Dieterich G, Fischer E, Baumgartner M, Wehland J, et al. (2005) "LaneSpector", a tool for membrane proteome profiling based on sodium dodecyl sulfate-polyacrylamide gel electrophoresis/liquid chromatography-tandem mass spectrometry analysis: application to Listeria monocytogenes membrane proteins. Electrophoresis 26: 2450-2460.
lmo2545	N	N	N	N	N	N	N	Y	Inferred from the Protein Knowledgebase UniprotKB
Lmo2550	N	Y	N	N	Y	N	Y	N	Trost M, Wehmhoner D, Karst U, Dieterich G, Wehland J, et al. (2005) Comparative proteome analysis of secretory proteins from pathogenic and nonpathogenic Listeria species. Proteomics 5: 1544-1557.	Wehmhoner D, Dieterich G, Fischer E, Baumgartner M, Wehland J, et al. (2005) "LaneSpector", a tool for membrane proteome profiling based on sodium dodecyl sulfate-polyacrylamide gel electrophoresis/liquid chromatography-tandem mass spectrometry analysis: application to Listeria monocytogenes membrane proteins. Electrophoresis 26: 2450-2460.
Lmo2556	N	N	N	N	N	N	N	Y	Folio P, Chavant P, Chafsey I, Belkorchia A, Chambon C, Hébraud M (2004) Two-dimensional electrophoresis database of Listeria monocytogenes EGDe proteome and proteomic analysis of mid-log and stationary growth phase cells. Proteomics. 4: 3187-3201.
Lmo2558	N	Y	N	Y	N	N	N	N	Trost M, Wehmhoner D, Karst U, Dieterich G, Wehland J, et al. (2005) Comparative proteome analysis of secretory proteins from pathogenic and nonpathogenic Listeria species. Proteomics 5: 1544-1557.	Schaumburg J, Diekmann O, Hagendorff P, Bergmann S, Rohde M, et al. (2004) The cell wall subproteome of Listeria monocytogenes. Proteomics 4: 2991-3006.	Milohanic E, Jonquieres R, Glaser P, Dehoux P, Jacquet C, et al. (2004) Sequence and binding activity of the autolysin-adhesin Ami from epidemic Listeria monocytogenes 4b. Infect Immun 72: 4401-4409.
Lmo2569	N	Y	N	N	Y	Y	N	N	Wehmhoner D, Dieterich G, Fischer E, Baumgartner M, Wehland J, et al. (2005) "LaneSpector", a tool for membrane proteome profiling based on sodium dodecyl sulfate-polyacrylamide gel electrophoresis/liquid chromatography-tandem mass spectrometry analysis: application to Listeria monocytogenes membrane proteins. Electrophoresis 26: 2450-2460.	Baumgärtner M, Kärst U, Gerstel B, Loessner M, Wehland J, et al. (2007) Inactivation of Lgt allows systematic characterization of lipoproteins from Listeria monocytogenes. J Bacteriol 189: 313-324.
Lmo2574	Y	N	N	N	N	N	N	N	Desvaux M, Hébraud M. (2006) The protein secretion systems in Listeria: inside out bacterial virulence. FEMS Microbiol Rev. 30: 774-805.
Lmo2592	N	N	N	N	N	N	N	Y	Folio P, Chavant P, Chafsey I, Belkorchia A, Chambon C, Hébraud M (2004) Two-dimensional electrophoresis database of Listeria monocytogenes EGDe proteome and proteomic analysis of mid-log and stationary growth phase cells. Proteomics. 4: 3187-3201.
Lmo2595	N	Y	N	N	Y	Y	N	N	Baumgärtner M, Kärst U, Gerstel B, Loessner M, Wehland J, et al. (2007) Inactivation of Lgt allows systematic characterization of lipoproteins from Listeria monocytogenes. J Bacteriol 189: 313-324.
Lmo2606	N	N	N	N	N	N	N	Y	Folio P, Chavant P, Chafsey I, Belkorchia A, Chambon C, Hébraud M (2004) Two-dimensional electrophoresis database of Listeria monocytogenes EGDe proteome and proteomic analysis of mid-log and stationary growth phase cells. Proteomics. 4: 3187-3201.
Lmo2610	N	N	N	N	N	N	N	Y	Folio P, Chavant P, Chafsey I, Belkorchia A, Chambon C, Hébraud M (2004) Two-dimensional electrophoresis database of Listeria monocytogenes EGDe proteome and proteomic analysis of mid-log and stationary growth phase cells. Proteomics. 4: 3187-3201.
Lmo2612	N	Y	N	N	Y	N	Y	N	Wehmhoner D, Dieterich G, Fischer E, Baumgartner M, Wehland J, et al. (2005) "LaneSpector", a tool for membrane proteome profiling based on sodium dodecyl sulfate-polyacrylamide gel electrophoresis/liquid chromatography-tandem mass spectrometry analysis: application to Listeria monocytogenes membrane proteins. Electrophoresis 26: 2450-2460.
Lmo2636	N	Y	N	N	Y	Y	N	N	Wehmhoner D, Dieterich G, Fischer E, Baumgartner M, Wehland J, et al. (2005) "LaneSpector", a tool for membrane proteome profiling based on sodium dodecyl sulfate-polyacrylamide gel electrophoresis/liquid chromatography-tandem mass spectrometry analysis: application to Listeria monocytogenes membrane proteins. Electrophoresis 26: 2450-2460.	Schaumburg J, Diekmann O, Hagendorff P, Bergmann S, Rohde M, et al. (2004) The cell wall subproteome of Listeria monocytogenes. Proteomics 4: 2991-3006.	Baumgärtner M, Kärst U, Gerstel B, Loessner M, Wehland J, et al. (2007) Inactivation of Lgt allows systematic characterization of lipoproteins from Listeria monocytogenes. J Bacteriol 189: 313-324.
Lmo2637	Y	Y	N	N	Y	Y	N	N	Trost M, Wehmhoner D, Karst U, Dieterich G, Wehland J, et al. (2005) Comparative proteome analysis of secretory proteins from pathogenic and nonpathogenic Listeria species. Proteomics 5: 1544-1557.	Wehmhoner D, Dieterich G, Fischer E, Baumgartner M, Wehland J, et al. (2005) "LaneSpector", a tool for membrane proteome profiling based on sodium dodecyl sulfate-polyacrylamide gel electrophoresis/liquid chromatography-tandem mass spectrometry analysis: application to Listeria monocytogenes membrane proteins. Electrophoresis 26: 2450-2460.	Schaumburg J, Diekmann O, Hagendorff P, Bergmann S, Rohde M, et al. (2004) The cell wall subproteome of Listeria monocytogenes. Proteomics 4: 2991-3006.	Lenz LL, Mohammadi S, Geissler A, Portnoy DA (2003) SecA2-dependent secretion of autolytic enzymes promotes Listeria monocytogenes pathogenesis. Proc Natl Acad Sci U S A 100: 12432-12437.	Baumgärtner M, Kärst U, Gerstel B, Loessner M, Wehland J, et al. (2007) Inactivation of Lgt allows systematic characterization of lipoproteins from Listeria monocytogenes. J Bacteriol 189: 313-324.
Lmo2638	N	Y	N	N	Y	N	Y	N	Wehmhoner D, Dieterich G, Fischer E, Baumgartner M, Wehland J, et al. (2005) "LaneSpector", a tool for membrane proteome profiling based on sodium dodecyl sulfate-polyacrylamide gel electrophoresis/liquid chromatography-tandem mass spectrometry analysis: application to Listeria monocytogenes membrane proteins. Electrophoresis 26: 2450-2460.
Lmo2653	Y	Y	N	N	N	N	N	Y	Trost M, Wehmhoner D, Karst U, Dieterich G, Wehland J, et al. (2005) Comparative proteome analysis of secretory proteins from pathogenic and nonpathogenic Listeria species. Proteomics 5: 1544-1557.	Wehmhoner D, Dieterich G, Fischer E, Baumgartner M, Wehland J, et al. (2005) "LaneSpector", a tool for membrane proteome profiling based on sodium dodecyl sulfate-polyacrylamide gel electrophoresis/liquid chromatography-tandem mass spectrometry analysis: application to Listeria monocytogenes membrane proteins. Electrophoresis 26: 2450-2460.	Schaumburg J, Diekmann O, Hagendorff P, Bergmann S, Rohde M, et al. (2004) The cell wall subproteome of Listeria monocytogenes. Proteomics 4: 2991-3006.	Lenz LL, Mohammadi S, Geissler A, Portnoy DA (2003) SecA2-dependent secretion of autolytic enzymes promotes Listeria monocytogenes pathogenesis. Proc Natl Acad Sci U S A 100: 12432-12437.	Folio P, Chavant P, Chafsey I, Belkorchia A, Chambon C, Hébraud M (2004) Two-dimensional electrophoresis database of Listeria monocytogenes EGDe proteome and proteomic analysis of mid-log and stationary growth phase cells. Proteomics. 4: 3187-3201.	Inferred from the Protein Knowledgebase UniprotKB
Lmo2691	N	Y	N	Y	N	N	N	N	Desvaux M, Dumas E, Chafsey I, Chambon C, Hebraud M (2010) Comprehensive appraisal of the extracellular proteins from a monoderm bacterium: theoretical and empirical exoproteomes of Listeria monocytogenes EGD-e by secretomics. J Proteome Res 9: 5076-5092.	Trost M, Wehmhoner D, Karst U, Dieterich G, Wehland J, et al. (2005) Comparative proteome analysis of secretory proteins from pathogenic and nonpathogenic Listeria species. Proteomics 5: 1544-1557.	Garcia-Del Portillo F, Calvo E, D'Orazio V, Pucciarelli MG (2011) Association of ActA to the peptidoglycan revealed by cell wall proteomics of intracellular Listeria monocytogenes. J Biol Chem.	Schaumburg J, Diekmann O, Hagendorff P, Bergmann S, Rohde M, et al. (2004) The cell wall subproteome of Listeria monocytogenes. Proteomics 4: 2991-3006.	Pucciarelli MG, Calvo E, Sabet C, Bierne H, Cossart P, et al. (2005) Identification of substrates of the Listeria monocytogenes sortases A and B by a non-gel proteomic analysis. Proteomics: 10.1002/pmic.200402075.	Calvo E, Pucciarelli MG, Bierne H, Cossart P, Albar JP, et al. (2005) Analysis of the Listeria cell wall proteome by two-dimensional nanoliquid chromatography coupled to mass spectrometry. Proteomics 5: 433-443.
Lmo2696	N	N	N	N	N	N	N	Y	Folio P, Chavant P, Chafsey I, Belkorchia A, Chambon C, Hébraud M (2004) Two-dimensional electrophoresis database of Listeria monocytogenes EGDe proteome and proteomic analysis of mid-log and stationary growth phase cells. Proteomics. 4: 3187-3201.
Lmo2700	N	N	N	N	N	N	N	Y	Folio P, Chavant P, Chafsey I, Belkorchia A, Chambon C, Hébraud M (2004) Two-dimensional electrophoresis database of Listeria monocytogenes EGDe proteome and proteomic analysis of mid-log and stationary growth phase cells. Proteomics. 4: 3187-3201.
Lmo2710	N	Y	N	N	Y	N	Y	N	Wehmhoner D, Dieterich G, Fischer E, Baumgartner M, Wehland J, et al. (2005) "LaneSpector", a tool for membrane proteome profiling based on sodium dodecyl sulfate-polyacrylamide gel electrophoresis/liquid chromatography-tandem mass spectrometry analysis: application to Listeria monocytogenes membrane proteins. Electrophoresis 26: 2450-2460.
Lmo2714	N	Y	N	Y	N	N	N	N	Desvaux M, Dumas E, Chafsey I, Chambon C, Hebraud M (2010) Comprehensive appraisal of the extracellular proteins from a monoderm bacterium: theoretical and empirical exoproteomes of Listeria monocytogenes EGD-e by secretomics. J Proteome Res 9: 5076-5092.	Trost M, Wehmhoner D, Karst U, Dieterich G, Wehland J, et al. (2005) Comparative proteome analysis of secretory proteins from pathogenic and nonpathogenic Listeria species. Proteomics 5: 1544-1557.	Garcia-Del Portillo F, Calvo E, D'Orazio V, Pucciarelli MG (2011) Association of ActA to the peptidoglycan revealed by cell wall proteomics of intracellular Listeria monocytogenes. J Biol Chem.	Pucciarelli MG, Calvo E, Sabet C, Bierne H, Cossart P, et al. (2005) Identification of substrates of the Listeria monocytogenes sortases A and B by a non-gel proteomic analysis. Proteomics: 10.1002/pmic.200402075.	Calvo E, Pucciarelli MG, Bierne H, Cossart P, Albar JP, et al. (2005) Analysis of the Listeria cell wall proteome by two-dimensional nanoliquid chromatography coupled to mass spectrometry. Proteomics 5: 433-443.
Lmo2715	N	Y	N	N	Y	N	Y	N	Wehmhoner D, Dieterich G, Fischer E, Baumgartner M, Wehland J, et al. (2005) "LaneSpector", a tool for membrane proteome profiling based on sodium dodecyl sulfate-polyacrylamide gel electrophoresis/liquid chromatography-tandem mass spectrometry analysis: application to Listeria monocytogenes membrane proteins. Electrophoresis 26: 2450-2460.
Lmo2718	N	Y	N	N	Y	N	Y	N	Wehmhoner D, Dieterich G, Fischer E, Baumgartner M, Wehland J, et al. (2005) "LaneSpector", a tool for membrane proteome profiling based on sodium dodecyl sulfate-polyacrylamide gel electrophoresis/liquid chromatography-tandem mass spectrometry analysis: application to Listeria monocytogenes membrane proteins. Electrophoresis 26: 2450-2460.
Lmo2743	N	N	N	N	N	N	N	Y	Folio P, Chavant P, Chafsey I, Belkorchia A, Chambon C, Hébraud M (2004) Two-dimensional electrophoresis database of Listeria monocytogenes EGDe proteome and proteomic analysis of mid-log and stationary growth phase cells. Proteomics. 4: 3187-3201.
Lmo2745	N	Y	N	N	Y	N	Y	N	Wehmhoner D, Dieterich G, Fischer E, Baumgartner M, Wehland J, et al. (2005) "LaneSpector", a tool for membrane proteome profiling based on sodium dodecyl sulfate-polyacrylamide gel electrophoresis/liquid chromatography-tandem mass spectrometry analysis: application to Listeria monocytogenes membrane proteins. Electrophoresis 26: 2450-2460.
Lmo2748	N	N	N	N	N	N	N	Y	Folio P, Chavant P, Chafsey I, Belkorchia A, Chambon C, Hébraud M (2004) Two-dimensional electrophoresis database of Listeria monocytogenes EGDe proteome and proteomic analysis of mid-log and stationary growth phase cells. Proteomics. 4: 3187-3201.
Lmo2751	N	Y	N	N	Y	N	Y	N	Wehmhoner D, Dieterich G, Fischer E, Baumgartner M, Wehland J, et al. (2005) "LaneSpector", a tool for membrane proteome profiling based on sodium dodecyl sulfate-polyacrylamide gel electrophoresis/liquid chromatography-tandem mass spectrometry analysis: application to Listeria monocytogenes membrane proteins. Electrophoresis 26: 2450-2460.
Lmo2754	Y	N	N	N	N	N	N	N	Desvaux M, Dumas E, Chafsey I, Chambon C, Hebraud M (2010) Comprehensive appraisal of the extracellular proteins from a monoderm bacterium: theoretical and empirical exoproteomes of Listeria monocytogenes EGD-e by secretomics. J Proteome Res 9: 5076-5092.
Lmo2758	N	N	N	N	N	N	N	Y	Folio P, Chavant P, Chafsey I, Belkorchia A, Chambon C, Hébraud M (2004) Two-dimensional electrophoresis database of Listeria monocytogenes EGDe proteome and proteomic analysis of mid-log and stationary growth phase cells. Proteomics. 4: 3187-3201.
Lmo2776	Y	N	N	N	N	N	N	N	Desvaux M, Hébraud M. (2006) The protein secretion systems in Listeria: inside out bacterial virulence. FEMS Microbiol Rev. 30: 774-805.
Lmo2790	N	N	N	N	N	N	N	Y	Folio P, Chavant P, Chafsey I, Belkorchia A, Chambon C, Hébraud M (2004) Two-dimensional electrophoresis database of Listeria monocytogenes EGDe proteome and proteomic analysis of mid-log and stationary growth phase cells. Proteomics. 4: 3187-3201.
Lmo2821	N	Y	N	Y	N	N	N	N	Sabet C, Toledo-Arana A, Personnic N, Lecuit M, Dubrac S, et al. (2008) The Listeria monocytogenes virulence factor InlJ is specifically expressed in vivo and behaves as an adhesin. Infect Immun 76: 1368-1378.
Lmo2829	N	N	N	N	N	N	N	Y	Folio P, Chavant P, Chafsey I, Belkorchia A, Chambon C, Hébraud M (2004) Two-dimensional electrophoresis database of Listeria monocytogenes EGDe proteome and proteomic analysis of mid-log and stationary growth phase cells. Proteomics. 4: 3187-3201.
Lmo2853	N	N	N	N	N	N	N	Y	Folio P, Chavant P, Chafsey I, Belkorchia A, Chambon C, Hébraud M (2004) Two-dimensional electrophoresis database of Listeria monocytogenes EGDe proteome and proteomic analysis of mid-log and stationary growth phase cells. Proteomics. 4: 3187-3201.
Lmo2854	N	Y	N	N	Y	Y	Y	N	Wehmhoner D, Dieterich G, Fischer E, Baumgartner M, Wehland J, et al. (2005) "LaneSpector", a tool for membrane proteome profiling based on sodium dodecyl sulfate-polyacrylamide gel electrophoresis/liquid chromatography-tandem mass spectrometry analysis: application to Listeria monocytogenes membrane proteins. Electrophoresis 26: 2450-2460.

## Sheet: SubLoc
Comparision with SubLoc prediction in L. monocytogenes EGD-e
Protein ID	Localization	Reliability Index		Agreement	Localization	Protein type			Secretion system		SP Ttype
				(68.9%)						Pathway
Lmo0001	Cytoplasm	7		Y	CP	Cytoprotein	-	-	-	-	-
Lmo0002	Cytoplasm	5		Y	CP	Cytoprotein	-	-	-	-	-
Lmo0003	Cytoplasm	5		N	CS/CM/iCM	IMP	ms-IMP	-	Sec	YidC	Unc-SP
Lmo0004	Extracell	1		N	CP	Cytoprotein	-	-	-	-	-
Lmo0005	Cytoplasm	7		Y	CP	Cytoprotein	-	-	-	-	-
Lmo0006	Cytoplasm	7		Y	CP	Cytoprotein	-	-	-	-	-
Lmo0007	Cytoplasm	10		Y	CP	Cytoprotein	-	-	-	-	-
Lmo0008	Cytoplasm	9		N	CS/CM/iCM	IMP	ms-IMP	-	Sec	YidC	Unc-SP
Lmo0009	Cytoplasm	10		Y	CP	Cytoprotein	-	-	-	-	-
Lmo0010	Cytoplasm	6		Y	CP	Cytoprotein	-	-	-	-	-
Lmo0011	Cytoplasm	1		Y	CP	Cytoprotein	-	-	-	-	-
Lmo0012	Cytoplasm	5		Y	CP	Cytoprotein	-	-	-	-	-
Lmo0013	Cytoplasm	1		N	EM*/CS/CM/aCM/iCM	IMP-Lipoprotein	ms-IMP	-	Sec	YidC-Lgt-SPaseII	Sec-SPII
Lmo0014	Cytoplasm	2		N	CS/CM/iCM	IMP	ms-IMP	-	-	YidC	-
Lmo0015	Cytoplasm	6		N	CS/CM/iCM	IMP	ms-IMP	-	Sec	YidC	Unc-SP
Lmo0016	Cytoplasm	6		N	CS/CM/iCM	IMP	ms-IMP	-	Sec	YidC	Unc-SP
Lmo0017	Extracell	1		Y	EM	Exoprotein	-	-	Sec	SPaseI	Sec-SPI
Lmo0018	Cytoplasm	5		Y	CP	Cytoprotein	-	-	-	-	-
Lmo0019	Extracell	1		Y	EM	Exoprotein	-	-	Sec	SPaseI	Sec-SPI
Lmo0020	Cytoplasm	8		Y	CP	Cytoprotein	-	-	-	-	-
Lmo0021	Cytoplasm	7		Y	CP	Cytoprotein	-	-	-	-	-
Lmo0022	Cytoplasm	2		Y	CP	Cytoprotein	-	-	-	-	-
Lmo0023	Cytoplasm	5		N	CS/CM/iCM	IMP	ms-IMP	-	Sec	YidC	Unc-SP
Lmo0024	Cytoplasm	4		N	CS/CM/iCM	IMP	ms-IMP	-	-	YidC	-
Lmo0025	Cytoplasm	6		Y	CP	Cytoprotein	-	-	-	-	-
Lmo0026	Cytoplasm	10		Y	CP	Cytoprotein	-	-	-	-	-
Lmo0027	Cytoplasm	7		N	CS/CM/iCM	IMP	ms-IMP	-	-	YidC	-
Lmo0028	Cytoplasm	6		Y	CP	Cytoprotein	-	-	-	-	-
Lmo0029	Cytoplasm	6		N	CS/CM/iCM	IMP	ms-IMP	-	Sec	SPaseI	Sec-SPI
Lmo0030	Cytoplasm	7		Y	CP	Cytoprotein	-	-	-	-	-
Lmo0031	Cytoplasm	5		Y	CP	Cytoprotein	-	-	-	-	-
Lmo0032	Cytoplasm	5		Y	CP	Cytoprotein	-	-	-	-	-
Lmo0033	Cytoplasm	5		Y	CP	Cytoprotein	-	-	-	-	-
Lmo0034	Cytoplasm	6		N	CS/CM/iCM	IMP	ms-IMP	-	Sec	YidC	Unc-SP
Lmo0035	Cytoplasm	6		Y	CP	Cytoprotein	-	-	-	-	-
Lmo0036	Cytoplasm	8		Y	CP	Cytoprotein	-	-	-	-	-
Lmo0037	Cytoplasm	5		N	CS/CM/iCM	IMP	ms-IMP	-	Sec	SPaseI	Sec-SPI
Lmo0038	Cytoplasm	4		Y	CP	Cytoprotein	-	-	-	-	-
Lmo0039	Cytoplasm	4		N	CS/CM/iCM	IMP	ss-IMP II	-	Sec	YidC	Unc-SP
Lmo0040	Cytoplasm	5		Y	CP	Cytoprotein	-	-	-	-	-
Lmo0041	Cytoplasm	10		Y	CP	Cytoprotein	-	-	-	-	-
Lmo0042	Cytoplasm	10		N	CS/CM/iCM	IMP	ms-IMP	-	Sec	YidC	Unc-SP
Lmo0043	Cytoplasm	8		Y	CP	Cytoprotein	-	-	-	-	-
Lmo0044	Cytoplasm	10		Y	CP	Cytoprotein	-	-	-	-	-
Lmo0045	Extracell	1		Y	EM/CP	Cytoprotein	-	-	NC	-	-
Lmo0046	Extracell	3		N	CP	Cytoprotein	-	-	-	-	-
Lmo0047	Extracell	1		N	CS/CM/aCM	Lipoprotein	-	-	Sec	Lgt-SPaseII	Sec-SPII
Lmo0048	Cytoplasm	10		N	CS/CM/iCM	IMP	ms-IMP	-	-	YidC	-
Lmo0049	Extracell	10		Y	EM/CP	Cytoprotein	-	-	NC	-	-
Lmo0050	Cytoplasm	10		N	CS/CM/iCM	IMP	ms-IMP	-	Sec	YidC	Unc-SP
Lmo0051	Cytoplasm	10		Y	CP	Cytoprotein	-	-	-	-	-
Lmo0052	Cytoplasm	9		N	CS/CM/iCM	IMP	ss-IMP II	-	Sec	YidC	Unc-SP
Lmo0053	Extracell	1		N	CP	Cytoprotein	-	-	-	-	-
Lmo0054	Cytoplasm	6		Y	CP	Cytoprotein	-	-	-	-	-
Lmo0055	Cytoplasm	6		Y	CP	Cytoprotein	-	-	-	-	-
Lmo0056	Cytoplasm	1		N	EM	Exoprotein	-	-	Wss	-	-
Lmo0057	Cytoplasm	4		N	CS/CM/iCM	IMP	ms-IMP	-	Sec	SPaseI	Sec-SPI
Lmo0058	Cytoplasm	5		N	CS/CM/iCM	IMP	ss-IMP I	-	Sec	SPaseI	Sec-SPI
Lmo0059	Cytoplasm	3		Y	CP	Cytoprotein	-	-	-	-	-
Lmo0060	Cytoplasm	5		N	CS/CM/iCM	IMP	ss-IMP II	-	-	YidC	-
Lmo0061	Cytoplasm	7		N	CS/CM/iCM	IMP	ms-IMP	-	-	YidC	-
Lmo0062	Extracell	10		Y	EM	Exoprotein	-	-	Wss	-	-
Lmo0063	Extracell	10		Y	EM	Exoprotein	-	-	Wss	-	-
Lmo0064	Cytoplasm	10		Y	CP	Cytoprotein	-	-	-	-	-
Lmo0065	Cytoplasm	1		Y	CP	Cytoprotein	-	-	-	-	-
Lmo0066	Cytoplasm	1		N	CS/CM/iCM	IMP	ss-IMP II	-	-	YidC	-
Lmo0067	Cytoplasm	4		Y	CP	Cytoprotein	-	-	-	-	-
Lmo0068	Cytoplasm	10		Y	CP	Cytoprotein	-	-	-	-	-
Lmo0069	Extracell	2		N	CS/CM/iCM	IMP	ss-IMP III	-	-	YidC	-
Lmo0070	Cytoplasm	9		N	CS/CM/iCM	IMP	ms-IMP	-	Sec	YidC	Unc-SP
Lmo0071	Cytoplasm	4		Y	CP	Cytoprotein	-	-	-	-	-
Lmo0072	Extracell	2		Y	EM/CP	Cytoprotein	-	-	NC	-	-
Lmo0073	Cytoplasm	8		N	CS/CM/iCM	IMP	ms-IMP	-	Sec	YidC	Unc-SP
Lmo0074	Cytoplasm	10		N	CS/CM/iCM	IMP	ms-IMP	-	Sec	YidC	Unc-SP
Lmo0075	Cytoplasm	6		Y	CP	Cytoprotein	-	-	-	-	-
Lmo0076	Cytoplasm	3		Y	CP	Cytoprotein	-	-	-	-	-
Lmo0077	Cytoplasm	10		Y	CP	Cytoprotein	-	-	-	-	-
Lmo0078	Cytoplasm	6		Y	CP	Cytoprotein	-	-	-	-	-
Lmo0079	Extracell	3		Y	EM/CP	Cytoprotein	-	-	NC	-	-
Lmo0080	Cytoplasm	8		Y	CP	Cytoprotein	-	-	-	-	-
Lmo0081	Extracell	1		N	CP	Cytoprotein	-	-	-	-	-
Lmo0082	Cytoplasm	8		N	CS/CM/iCM	IMP	ss-IMP I	-	Sec	SPaseI	Sec-SPI
Lmo0083	Cytoplasm	10		Y	CP	Cytoprotein	-	-	-	-	-
Lmo0084	Cytoplasm	6		Y	CP	Cytoprotein	-	-	-	-	-
Lmo0085	Cytoplasm	5		Y	CP	Cytoprotein	-	-	-	-	-
Lmo0086	Extracell	2		Y	EM	Exoprotein	-	-	Sec	SPaseI	Sec-SPI
Lmo0087	Extracell	4		Y	EM	Exoprotein	-	-	Sec	SPaseI	Sec-SPI
Lmo0088	Cytoplasm	5		N	CS/CM/iCM	IMP	ms-IMP	-	Sec	YidC	Unc-SP
Lmo0089	Cytoplasm	10		N	CS/CM/iCM	IMP	ss-IMP II	-	Sec	YidC	Unc-SP
Lmo0090	Cytoplasm	10		Y	CP	Cytoprotein	-	-	-	-	-
Lmo0091	Cytoplasm	6		Y	CP	Cytoprotein	-	-	-	-	-
Lmo0092	Cytoplasm	8		Y	CP	Cytoprotein	-	-	-	-	-
Lmo0093	Cytoplasm	8		Y	CP	Cytoprotein	-	-	-	-	-
Lmo0094	Cytoplasm	10		N	CS/CM/iCM	IMP	ms-IMP	-	Sec	YidC	Unc-SP
Lmo0095	Cytoplasm	10		Y	CP	Cytoprotein	-	-	-	-	-
Lmo0096	Cytoplasm	4		Y	CP	Cytoprotein	-	-	-	-	-
Lmo0097	Cytoplasm	7		N	CS/CM/iCM	IMP	ms-IMP	-	Sec	YidC	Unc-SP
Lmo0098	Cytoplasm	4		N	CS/CM/iCM	IMP	ms-IMP	-	-	YidC	-
Lmo0099	Extracell	5		Y	EM/CP	Cytoprotein	-	-	NC	-	-
Lmo0100	Cytoplasm	3		Y	CP	Cytoprotein	-	-	-	-	-
Lmo0101	Cytoplasm	10		Y	CP	Cytoprotein	-	-	-	-	-
Lmo0102	Cytoplasm	7		Y	CP	Cytoprotein	-	-	-	-	-
Lmo0103	Cytoplasm	2		Y	CP	Cytoprotein	-	-	-	-	-
Lmo0104	Cytoplasm	9		N	CS/CM/iCM	IMP	ss-IMP II	-	Sec	YidC	Unc-SP
Lmo0105	Extracell	1		Y	EM	Exoprotein	-	-	Sec	SPaseI	Sec-SPI
Lmo0106	Cytoplasm	4		Y	CP	Cytoprotein	-	-	-	-	-
Lmo0107	Cytoplasm	10		N	CS/CM/iCM	IMP	ms-IMP	-	Sec	YidC	Unc-SP
Lmo0108	Cytoplasm	10		N	CS/CM/iCM	IMP	ms-IMP	-	Sec	YidC	Unc-SP
Lmo0109	Cytoplasm	7		Y	CP	Cytoprotein	-	-	-	-	-
Lmo0110	Cytoplasm	3		Y	CP	Cytoprotein	-	-	-	-	-
Lmo0111	Cytoplasm	10		Y	CP	Cytoprotein	-	-	-	-	-
Lmo0112	Cytoplasm	10		Y	CP	Cytoprotein	-	-	-	-	-
Lmo0113	Cytoplasm	10		Y	CP	Cytoprotein	-	-	-	-	-
Lmo0114	Cytoplasm	10		Y	CP	Cytoprotein	-	-	-	-	-
Lmo0115	Cytoplasm	10		Y	CP	Cytoprotein	-	-	-	-	-
Lmo0116	Cytoplasm	10		Y	CP	Cytoprotein	-	-	-	-	-
Lmo0117	Cytoplasm	10		Y	CP	Cytoprotein	-	-	-	-	-
Lmo0118	Extracell	1		N	CP	Cytoprotein	-	-	-	-	-
Lmo0119	Cytoplasm	9		Y	CP	Cytoprotein	-	-	-	-	-
Lmo0120	Cytoplasm	6		Y	CP	Cytoprotein	-	-	-	-	-
Lmo0121	Cytoplasm	6		N	CS/CM/iCM	IMP	ms-IMP	-	-	YidC	-
Lmo0122	Cytoplasm	7		Y	CP	Cytoprotein	-	-	-	-	-
Lmo0123	Cytoplasm	1		Y	EM/CP	Cytoprotein	-	-	NC	-	-
Lmo0124	Extracell	3		Y	EM/CP	Cytoprotein	-	-	NC	-	-
Lmo0125	Cytoplasm	1		Y	CP	Cytoprotein	-	-	-	-	-
Lmo0126	Cytoplasm	5		Y	EM/CP	Cytoprotein	-	-	NC	-	-
Lmo0127	Extracell	3		Y	EM/CP	Cytoprotein	-	-	NC	-	-
Lmo0128	Cytoplasm	10		N	CS/CM/iCM	IMP	ms-IMP	-	Sec	YidC	Unc-SP
Lmo0129	Cytoplasm	1		N	EM	Exoprotein	-	-	Holin	-	-
Lmo0130	Extracell	1		N	CS/CW	CW-protein	-	LPXTG-protein	Sec	SPaseI-Sortase	Sec-SPI
Lmo0131	Cytoplasm	9		Y	CP	Cytoprotein	-	-	-	-	-
Lmo0132	Cytoplasm	2		Y	CP	Cytoprotein	-	-	-	-	-
Lmo0133	Cytoplasm	4		Y	CP	Cytoprotein	-	-	-	-	-
Lmo0134	Cytoplasm	4		Y	CP	Cytoprotein	-	-	-	-	-
Lmo0135	Extracell	2		Y	EM*/CS/CM/aCM/iCM	Lipoprotein	-	-	Sec	Lgt-SPaseII	Sec-SPII
Lmo0136	Cytoplasm	7		N	CS/CM/iCM	IMP	ms-IMP	-	Sec	SPaseI	Sec-SPI
Lmo0137	Cytoplasm	5		N	CS/CM/iCM	IMP	ms-IMP	-	Sec	YidC	Unc-SP
Lmo0138	Extracell	2		Y	EM/CP	Cytoprotein	-	-	NC	-	-
Lmo0139	Extracell	1		N	CP	Cytoprotein	-	-	-	-	-
Lmo0140	Cytoplasm	1		Y	EM/CP	Cytoprotein	-	-	NC	-	-
Lmo0141	Cytoplasm	8		Y	EM/CP	Cytoprotein	-	-	NC	-	-
Lmo0142	Cytoplasm	10		Y	CP	Cytoprotein	-	-	-	-	-
Lmo0143	Cytoplasm	6		Y	EM/CP	Cytoprotein	-	-	NC	-	-
Lmo0144	Cytoplasm	10		Y	CP	Cytoprotein	-	-	-	-	-
Lmo0145	Extracell	4		Y	EM/CP	Cytoprotein	-	-	NC	-	-
Lmo0146	Extracell	2		Y	EM/CP	Cytoprotein	-	-	NC	-	-
Lmo0147	Cytoplasm	10		Y	CP	Cytoprotein	-	-	-	-	-
Lmo0148	Cytoplasm	7		Y	CP	Cytoprotein	-	-	-	-	-
Lmo0149	Extracell	1		Y	EM/CP	Cytoprotein	-	-	NC	-	-
Lmo0150	Cytoplasm	6		Y	CP	Cytoprotein	-	-	-	-	-
Lmo0151	Cytoplasm	7		Y	CP	Cytoprotein	-	-	-	-	-
Lmo0152	Extracell	4		Y	EM*/CS/CM/aCM/iCM	Lipoprotein	-	-	Sec	Lgt-SPaseII	Sec-SPII
Lmo0153	Cytoplasm	1		N	EM*/CS/CM/aCM/iCM	Lipoprotein	-	-	Sec	Lgt-SPaseII	Sec-SPII
Lmo0154	Cytoplasm	5		Y	CP	Cytoprotein	-	-	-	-	-
Lmo0155	Cytoplasm	7		N	CS/CM/iCM	IMP	ms-IMP	-	-	YidC	-
Lmo0156	Cytoplasm	1		Y	CP	Cytoprotein	-	-	-	-	-
Lmo0157	Cytoplasm	6		Y	CP	Cytoprotein	-	-	-	-	-
Lmo0158	Cytoplasm	7		Y	CP	Cytoprotein	-	-	-	-	-
Lmo0159	Extracell	5		N	CS/CW	CW-protein	-	LPXTG-protein	Sec	SPaseI-Sortase	Sec-SPI
Lmo0160	Extracell	4		N	CS/CW	CW-protein	-	LPXTG-protein	Sec	SPaseI-Sortase	Sec-SPI
Lmo0161	Cytoplasm	10		Y	CP	Cytoprotein	-	-	-	-	-
Lmo0162	Cytoplasm	9		Y	CP	Cytoprotein	-	-	-	-	-
Lmo0163	Cytoplasm	9		Y	CP	Cytoprotein	-	-	-	-	-
Lmo0164	Cytoplasm	10		Y	CP	Cytoprotein	-	-	-	-	-
Lmo0165	Cytoplasm	10		Y	CP	Cytoprotein	-	-	-	-	-
Lmo0166	Cytoplasm	2		Y	CP	Cytoprotein	-	-	-	-	-
Lmo0167	Cytoplasm	7		Y	CP	Cytoprotein	-	-	-	-	-
Lmo0168	Cytoplasm	8		Y	CP	Cytoprotein	-	-	-	-	-
Lmo0169	Cytoplasm	4		N	CS/CM/iCM	IMP	ms-IMP	-	Sec	SPaseI	Sec-SPI
Lmo0170	Cytoplasm	2		Y	CP	Cytoprotein	-	-	-	-	-
Lmo0171	Extracell	2		N	CS/CW	CW-protein	-	LPXTG-protein	Sec	SPaseI-Sortase	Sec-SPI
Lmo0174	Cytoplasm	1		Y	CP	Cytoprotein	-	-	-	-	-
Lmo0175	Extracell	1		N	CS/CW	CW-protein	-	LPXTG-protein	Sec	SPaseI-Sortase	Sec-SPI
Lmo0176	Cytoplasm	4		N	CS/CM/iCM	IMP	ms-IMP	-	-	YidC	-
Lmo0177	Cytoplasm	6		Y	CP	Cytoprotein	-	-	-	-	-
Lmo0178	Cytoplasm	8		Y	CP	Cytoprotein	-	-	-	-	-
Lmo0179	Cytoplasm	6		N	CS/CM/iCM	IMP	ms-IMP	-	Sec	SPaseI	Sec-SPI
Lmo0180	Cytoplasm	1		N	CS/CM/iCM	IMP	ms-IMP	-	Sec	SPaseI	Sec-SPI
Lmo0181	Extracell	2		Y	EM*/CS/CM/aCM/iCM	Lipoprotein	-	-	Sec	Lgt-SPaseII	Sec-SPII
Lmo0182	Cytoplasm	5		Y	CP	Cytoprotein	-	-	-	-	-
Lmo0183	Cytoplasm	4		Y	CP	Cytoprotein	-	-	-	-	-
Lmo0184	Cytoplasm	4		Y	CP	Cytoprotein	-	-	-	-	-
Lmo0185	Cytoplasm	10		Y	CP	Cytoprotein	-	-	-	-	-
Lmo0186	Extracell	1		N	CS/CM/iCM	IMP	ss-IMP II	-	Sec	YidC	Unc-SP
Lmo0187	Cytoplasm	10		Y	CP	Cytoprotein	-	-	-	-	-
Lmo0188	Cytoplasm	7		Y	CP	Cytoprotein	-	-	-	-	-
Lmo0189	Cytoplasm	6		Y	CP	Cytoprotein	-	-	-	-	-
Lmo0190	Cytoplasm	6		Y	CP	Cytoprotein	-	-	-	-	-
Lmo0191	Cytoplasm	10		Y	CP	Cytoprotein	-	-	-	-	-
Lmo0192	Cytoplasm	7		Y	CP	Cytoprotein	-	-	-	-	-
Lmo0193	Extracell	2		N	CS/CM/iCM	IMP	ss-IMP II	-	Sec	YidC	Unc-SP
Lmo0194	Cytoplasm	4		Y	CP	Cytoprotein	-	-	-	-	-
Lmo0195	Cytoplasm	5		N	CS/CM/iCM	IMP	ms-IMP	-	Sec	SPaseI	Sec-SPI
Lmo0196	Cytoplasm	10		Y	CP	Cytoprotein	-	-	-	-	-
Lmo0197	Cytoplasm	10		Y	CP	Cytoprotein	-	-	-	-	-
Lmo0198	Cytoplasm	5		Y	CP	Cytoprotein	-	-	-	-	-
Lmo0199	Cytoplasm	8		Y	CP	Cytoprotein	-	-	-	-	-
Lmo0200	Cytoplasm	2		Y	CP	Cytoprotein	-	-	-	-	-
Lmo0201	Extracell	1		Y	EM	Exoprotein	-	-	Sec	SPaseI	Sec-SPI
Lmo0202	Extracell	1		Y	EM	Exoprotein	-	-	Sec	SPaseI	Sec-SPI
Lmo0203	Cytoplasm	2		N	EM	Exoprotein	-	-	Sec	SPaseI	Sec-SPI
Lmo0204	Extracell	7		N	CS/CM/iCM	IMP	ss-IMP I	-	Sec	SPaseI	Sec-SPI
Lmo0205	Extracell	2		Y	EM	Exoprotein	-	-	Sec	SPaseI	Sec-SPI
Lmo0206	Cytoplasm	10		N	EM	Exoprotein	-	-	Sec	SPaseI	Sec-SPI
Lmo0207	Extracell	3		Y	EM*/CS/CM/aCM/iCM	Lipoprotein	-	-	Sec	Lgt-SPaseII	Sec-SPII
Lmo0208	Cytoplasm	10		Y	CP	Cytoprotein	-	-	-	-	-
Lmo0209	Cytoplasm	5		Y	CP	Cytoprotein	-	-	-	-	-
Lmo0210	Cytoplasm	5		Y	CP	Cytoprotein	-	-	-	-	-
Lmo0211	Cytoplasm	3		Y	CP	Cytoprotein	-	-	-	-	-
Lmo0212	Cytoplasm	6		Y	CP	Cytoprotein	-	-	-	-	-
Lmo0213	Cytoplasm	3		Y	CP	Cytoprotein	-	-	-	-	-
Lmo0214	Cytoplasm	8		Y	CP	Cytoprotein	-	-	-	-	-
Lmo0215	Cytoplasm	5		N	CS/CM/iCM	IMP	ms-IMP	-	Sec	YidC	Unc-SP
Lmo0216	Cytoplasm	6		Y	CP	Cytoprotein	-	-	-	-	-
Lmo0217	Extracell	1		N	CS/CM/iCM	IMP	ss-IMP II	-	Sec	YidC	Unc-SP
Lmo0218	Extracell	3		N	CP	Cytoprotein	-	-	-	-	-
Lmo0219	Cytoplasm	7		Y	CP	Cytoprotein	-	-	-	-	-
Lmo0220	Cytoplasm	5		N	CS/CM/iCM	IMP	ms-IMP	-	Sec	YidC	Unc-SP
Lmo0221	Cytoplasm	5		Y	CP	Cytoprotein	-	-	-	-	-
Lmo0222	Cytoplasm	7		Y	CP	Cytoprotein	-	-	-	-	-
Lmo0223	Extracell	1		N	CP	Cytoprotein	-	-	-	-	-
Lmo0224	Cytoplasm	7		Y	CP	Cytoprotein	-	-	-	-	-
Lmo0225	Cytoplasm	8		Y	CP	Cytoprotein	-	-	-	-	-
Lmo0226	Cytoplasm	9		Y	CP	Cytoprotein	-	-	-	-	-
Lmo0227	Cytoplasm	7		Y	CP	Cytoprotein	-	-	-	-	-
Lmo0228	Cytoplasm	10		Y	CP	Cytoprotein	-	-	-	-	-
Lmo0229	Cytoplasm	10		Y	CP	Cytoprotein	-	-	-	-	-
Lmo0230	Cytoplasm	9		Y	CP	Cytoprotein	-	-	-	-	-
Lmo0231	Cytoplasm	10		Y	CP	Cytoprotein	-	-	-	-	-
Lmo0232	Cytoplasm	7		Y	CP	Cytoprotein	-	-	-	-	-
Lmo0233	Cytoplasm	3		Y	CP	Cytoprotein	-	-	-	-	-
Lmo0234	Cytoplasm	8		N	CS/CM/iCM	IMP	ms-IMP	-	Sec	SPaseI	Sec-SPI
Lmo0235	Cytoplasm	8		Y	CP	Cytoprotein	-	-	-	-	-
Lmo0236	Cytoplasm	10		Y	CP	Cytoprotein	-	-	-	-	-
Lmo0237	Cytoplasm	7		Y	CP	Cytoprotein	-	-	-	-	-
Lmo0238	Cytoplasm	7		Y	CP	Cytoprotein	-	-	-	-	-
Lmo0239	Cytoplasm	8		Y	CP	Cytoprotein	-	-	-	-	-
Lmo0240	Cytoplasm	5		Y	CP	Cytoprotein	-	-	-	-	-
Lmo0241	Cytoplasm	5		Y	CP	Cytoprotein	-	-	-	-	-
Lmo0242	Cytoplasm	5		Y	CP	Cytoprotein	-	-	-	-	-
Lmo0243	Cytoplasm	5		Y	CP	Cytoprotein	-	-	-	-	-
Lmo0244	Extracell	3		Y	EM/CP	Cytoprotein	-	-	NC	-	-
Lmo0245	Cytoplasm	10		N	CS/CM/iCM	IMP	ss-IMP II	-	Sec	YidC	Unc-SP
Lmo0246	Extracell	3		N	CP	Cytoprotein	-	-	-	-	-
Lmo0247	Cytoplasm	10		Y	CP	Cytoprotein	-	-	-	-	-
Lmo0248	Extracell	6		N	CP	Cytoprotein	-	-	-	-	-
Lmo0249	Extracell	9		N	CP	Cytoprotein	-	-	-	-	-
Lmo0250	Cytoplasm	6		Y	CP	Cytoprotein	-	-	-	-	-
Lmo0251	Cytoplasm	10		Y	CP	Cytoprotein	-	-	-	-	-
Lmo0252	Cytoplasm	6		Y	CP	Cytoprotein	-	-	-	-	-
Lmo0253	Cytoplasm	10		N	CS/CM/iCM	IMP	ms-IMP	-	Sec	YidC	Unc-SP
Lmo0254	Cytoplasm	1		Y	CP	Cytoprotein	-	-	-	-	-
Lmo0255	Extracell	4		Y	EM*/CS/CM/aCM/iCM	Lipoprotein	-	-	Sec	Lgt-SPaseII	Sec-SPII
Lmo0256	Cytoplasm	3		Y	CP	Cytoprotein	-	-	-	-	-
Lmo0257	Cytoplasm	2		Y	CP	Cytoprotein	-	-	-	-	-
Lmo0258	Cytoplasm	5		Y	CP	Cytoprotein	-	-	-	-	-
Lmo0259	Cytoplasm	8		Y	CP	Cytoprotein	-	-	-	-	-
Lmo0260	Cytoplasm	6		Y	CP	Cytoprotein	-	-	-	-	-
Lmo0261	Cytoplasm	5		Y	CP	Cytoprotein	-	-	-	-	-
Lmo0262	Extracell	2		N	CS/CW	CW-protein	-	LPXTG-protein	Sec	SPaseI-Sortase	Sec-SPI
Lmo0263	Extracell	2		N	CS/CW	CW-protein	-	LPXTG-protein	Sec	SPaseI-Sortase	Sec-SPI
Lmo0264	Extracell	2		N	CS/CW	CW-protein	-	LPXTG-protein	Sec	SPaseI-Sortase	Sec-SPI
Lmo0265	Cytoplasm	5		Y	CP	Cytoprotein	-	-	-	-	-
Lmo0266	Cytoplasm	5		Y	CP	Cytoprotein	-	-	-	-	-
Lmo0267	Cytoplasm	7		Y	CP	Cytoprotein	-	-	-	-	-
Lmo0268	Cytoplasm	10		Y	CP	Cytoprotein	-	-	-	-	-
Lmo0269	Cytoplasm	7		N	CS/CM/aCM/iCM	IMP-Lipoprotein	ms-IMP	-	Sec	YidC-Lgt-SPaseII	Sec-SPII
Lmo0270	Cytoplasm	3		Y	CP	Cytoprotein	-	-	-	-	-
Lmo0271	Cytoplasm	1		Y	CP	Cytoprotein	-	-	-	-	-
Lmo0272	Cytoplasm	10		Y	CP	Cytoprotein	-	-	-	-	-
Lmo0273	Cytoplasm	5		Y	CP	Cytoprotein	-	-	-	-	-
Lmo0274	Cytoplasm	6		Y	CP	Cytoprotein	-	-	-	-	-
Lmo0275	Extracell	3		Y	EM	Exoprotein	-	-	Sec	SPaseI	Sec-SPI
Lmo0276	Cytoplasm	4		Y	CP	Cytoprotein	-	-	-	-	-
Lmo0277	Cytoplasm	8		Y	CP	Cytoprotein	-	-	-	-	-
Lmo0278	Cytoplasm	7		Y	CP	Cytoprotein	-	-	-	-	-
Lmo0279	Cytoplasm	5		Y	CP	Cytoprotein	-	-	-	-	-
Lmo0280	Cytoplasm	4		Y	CP	Cytoprotein	-	-	-	-	-
Lmo0281	Cytoplasm	6		Y	EM/CP	Cytoprotein	-	-	NC	-	-
Lmo0282	Cytoplasm	6		Y	CP	Cytoprotein	-	-	-	-	-
Lmo0283	Cytoplasm	7		N	CS/CM/iCM	IMP	ms-IMP	-	Sec	YidC	Unc-SP
Lmo0284	Cytoplasm	9		Y	CP	Cytoprotein	-	-	-	-	-
Lmo0285	Extracell	5		Y	EM*/CS/CM/aCM/iCM	Lipoprotein	-	-	Sec	Lgt-SPaseII	Sec-SPII
Lmo0286	Cytoplasm	5		Y	CP	Cytoprotein	-	-	-	-	-
Lmo0287	Cytoplasm	10		Y	CP	Cytoprotein	-	-	-	-	-
Lmo0288	Cytoplasm	7		N	CS/CM/iCM	IMP	ms-IMP	-	Sec	YidC	Unc-SP
Lmo0289	Cytoplasm	3		N	CS/CM/iCM	IMP	ss-IMP II	-	Sec	YidC	Unc-SP
Lmo0290	Extracell	1		N	CS/CM/iCM	IMP	ss-IMP II	-	Sec	YidC	Unc-SP
Lmo0291	Cytoplasm	5		Y	CP	Cytoprotein	-	-	-	-	-
Lmo0292	Extracell	2		N	CS/CM/iCM	IMP	ss-IMP II	-	-	YidC	-
Lmo0293	Cytoplasm	6		Y	CP	Cytoprotein	-	-	-	-	-
Lmo0294	Cytoplasm	6		Y	CP	Cytoprotein	-	-	-	-	-
Lmo0295	Cytoplasm	7		Y	CP	Cytoprotein	-	-	-	-	-
Lmo0296	Cytoplasm	6		N	CS/CM/iCM	IMP	ms-IMP	-	Sec	YidC	Unc-SP
Lmo0297	Cytoplasm	9		Y	CP	Cytoprotein	-	-	-	-	-
Lmo0298	Cytoplasm	7		N	CS/CM/iCM	IMP	ms-IMP	-	Sec	YidC	Unc-SP
Lmo0299	Extracell	1		N	CS/CM/iCM	IMP	ss-IMP II	-	Sec	YidC	Unc-SP
Lmo0300	Cytoplasm	2		Y	CP	Cytoprotein	-	-	-	-	-
Lmo0301	Cytoplasm	10		Y	CP	Cytoprotein	-	-	-	-	-
Lmo0302	Cytoplasm	10		Y	CP	Cytoprotein	-	-	-	-	-
Lmo0303	Extracell	3		Y	EM*/CS/CM/aCM/iCM	Lipoprotein	-	-	Sec	Lgt-SPaseII	Sec-SPII
Lmo0304	Cytoplasm	2		Y	EM/CP	Cytoprotein	-	-	NC	-	-
Lmo0305	Cytoplasm	7		Y	CP	Cytoprotein	-	-	-	-	-
Lmo0306	Cytoplasm	7		Y	EM/CP	Cytoprotein	-	-	NC	-	-
Lmo0307	Cytoplasm	1		Y	EM/CP	Cytoprotein	-	-	NC	-	-
Lmo0309	Cytoplasm	8		Y	CP	Cytoprotein	-	-	-	-	-
Lmo0310	Cytoplasm	7		Y	CP	Cytoprotein	-	-	-	-	-
Lmo0311	Cytoplasm	10		Y	CP	Cytoprotein	-	-	-	-	-
Lmo0312	Cytoplasm	3		Y	CP	Cytoprotein	-	-	-	-	-
Lmo0313	Cytoplasm	7		Y	CP	Cytoprotein	-	-	-	-	-
Lmo0314	Cytoplasm	10		Y	CP	Cytoprotein	-	-	-	-	-
Lmo0315	Cytoplasm	7		Y	CP	Cytoprotein	-	-	-	-	-
Lmo0316	Cytoplasm	8		Y	CP	Cytoprotein	-	-	-	-	-
Lmo0317	Cytoplasm	9		Y	CP	Cytoprotein	-	-	-	-	-
Lmo0318	Cytoplasm	8		Y	CP	Cytoprotein	-	-	-	-	-
Lmo0319	Cytoplasm	4		Y	CP	Cytoprotein	-	-	-	-	-
Lmo0320	Extracell	1		N	CS/CW	CW-protein	-	LPXTG-protein	Sec	SPaseI-Sortase	Sec-SPI
Lmo0321	Cytoplasm	3		N	CS/CM/iCM	IMP	ms-IMP	-	-	YidC	-
Lmo0322	Cytoplasm	9		Y	CP	Cytoprotein	-	-	-	-	-
Lmo0323	Cytoplasm	8		Y	CP	Cytoprotein	-	-	-	-	-
Lmo0324	Cytoplasm	7		N	CS/CM/aCM	Lipoprotein	-	-	Sec	Lgt-SPaseII	Sec-SPII
Lmo0325	Cytoplasm	10		Y	CP	Cytoprotein	-	-	-	-	-
Lmo0326	Cytoplasm	10		Y	CP	Cytoprotein	-	-	-	-	-
Lmo0327	Extracell	2		N	CS/CW	CW-protein	-	LPXTG-protein	Sec	SPaseI-Sortase	Sec-SPI
Lmo0328	Cytoplasm	10		Y	CP	Cytoprotein	-	-	-	-	-
Lmo0329	Cytoplasm	1		Y	CP	Cytoprotein	-	-	-	-	-
Lmo0330	Extracell	5		N	CP	Cytoprotein	-	-	-	-	-
Lmo0331	Extracell	1		N	CS/CW	CW-protein	-	LPXTG-protein	Sec	SPaseI-Sortase	Sec-SPI
Lmo0332	Cytoplasm	3		N	CS/CM/iCM	IMP	ms-IMP	-	-	YidC	-
Lmo0333	Extracell	1		N	CS/CW	CW-protein	-	LPXTG-protein	Sec	SPaseI-Sortase	Sec-SPI
Lmo0334	Extracell	1		N	CP	Cytoprotein	-	-	-	-	-
Lmo0335	Extracell	1		Y	EM	Exoprotein	-	-	ABC	-	ABC-SP
Lmo0336	Extracell	4		Y	EM/CP	Cytoprotein	-	-	NC	-	-
Lmo0337	Cytoplasm	1		Y	EM/CP	Cytoprotein	-	-	NC	-	-
Lmo0338	Cytoplasm	10		Y	CP	Cytoprotein	-	-	-	-	-
Lmo0339	Cytoplasm	5		Y	CP	Cytoprotein	-	-	-	-	-
Lmo0340	Extracell	1		N	CP	Cytoprotein	-	-	-	-	-
Lmo0341	Cytoplasm	8		Y	CP	Cytoprotein	-	-	-	-	-
Lmo0342	Cytoplasm	2		Y	CP	Cytoprotein	-	-	-	-	-
Lmo0343	Cytoplasm	10		Y	CP	Cytoprotein	-	-	-	-	-
Lmo0344	Cytoplasm	3		Y	CP	Cytoprotein	-	-	-	-	-
Lmo0345	Cytoplasm	6		Y	CP	Cytoprotein	-	-	-	-	-
Lmo0346	Cytoplasm	6		Y	CP	Cytoprotein	-	-	-	-	-
Lmo0347	Cytoplasm	6		Y	CP	Cytoprotein	-	-	-	-	-
Lmo0348	Cytoplasm	5		Y	CP	Cytoprotein	-	-	-	-	-
Lmo0349	Extracell	2		N	CS/CM/iCM	IMP	ms-IMP	-	-	YidC	-
Lmo0350	Cytoplasm	8		N	CS/CM/iCM	IMP	ms-IMP	-	Sec	YidC	Unc-SP
Lmo0351	Cytoplasm	10		Y	CP	Cytoprotein	-	-	-	-	-
Lmo0352	Cytoplasm	10		Y	CP	Cytoprotein	-	-	-	-	-
Lmo0353	Cytoplasm	6		N	CS/CM/iCM	IMP	ss-IMP II	-	Sec	YidC	Unc-SP
Lmo0354	Cytoplasm	4		N	CS/CM/iCM	IMP	ss-IMP II	-	Sec	YidC	Unc-SP
Lmo0355	Extracell	1		Y	EM*/CS/CM/aCM/iCM	Lipoprotein	-	-	Sec	Lgt-SPaseII	Sec-SPII
Lmo0356	Cytoplasm	9		Y	CP	Cytoprotein	-	-	-	-	-
Lmo0357	Cytoplasm	10		Y	CP	Cytoprotein	-	-	-	-	-
Lmo0358	Cytoplasm	3		N	CS/CM/iCM	IMP	ms-IMP	-	-	YidC	-
Lmo0359	Cytoplasm	5		Y	CP	Cytoprotein	-	-	-	-	-
Lmo0360	Cytoplasm	9		Y	CP	Cytoprotein	-	-	-	-	-
Lmo0361	Cytoplasm	10		N	CS/CM/iCM	IMP	ms-IMP	-	Sec	YidC	Unc-SP
Lmo0362	Extracell	1		N	CS/CM/iCM	IMP	ss-IMP II	-	Sec	YidC	Unc-SP
Lmo0363	Cytoplasm	7		Y	CP	Cytoprotein	-	-	-	-	-
Lmo0364	Cytoplasm	9		Y	CP	Cytoprotein	-	-	-	-	-
Lmo0365	Cytoplasm	3		N	CS/CM/iCM	IMP	ms-IMP	-	Sec	SPaseI	Sec-SPI
Lmo0366	Extracell	1		N	CS/CM/aCM	Lipoprotein	-	-	Sec	Lgt-SPaseII	Sec-SPII
Lmo0367	Extracell	1		Y	EM	Exoprotein	-	-	Tat	-	Tat-SP
Lmo0368	Cytoplasm	10		Y	CP	Cytoprotein	-	-	-	-	-
Lmo0369	Cytoplasm	6		Y	CP	Cytoprotein	-	-	-	-	-
Lmo0370	Extracell	3		N	CP	Cytoprotein	-	-	-	-	-
Lmo0371	Cytoplasm	8		Y	CP	Cytoprotein	-	-	-	-	-
Lmo0372	Cytoplasm	6		Y	CP	Cytoprotein	-	-	-	-	-
Lmo0373	Cytoplasm	7		N	CS/CM/iCM	IMP	ms-IMP	-	Sec	YidC	Unc-SP
Lmo0374	Cytoplasm	6		Y	CP	Cytoprotein	-	-	-	-	-
Lmo0375	Extracell	1		Y	EM/CP	Cytoprotein	-	-	NC	-	-
Lmo0376	Cytoplasm	10		N	CS/CM/iCM	IMP	ss-IMP II	-	Sec	YidC	Unc-SP
Lmo0377	Cytoplasm	5		Y	EM/CP	Cytoprotein	-	-	NC	-	-
Lmo0378	Cytoplasm	10		Y	CP	Cytoprotein	-	-	-	-	-
Lmo0379	Cytoplasm	9		Y	EM/CP	Cytoprotein	-	-	NC	-	-
Lmo0380	Cytoplasm	7		Y	CP	Cytoprotein	-	-	-	-	-
Lmo0381	Cytoplasm	7		Y	CP	Cytoprotein	-	-	-	-	-
Lmo0382	Cytoplasm	8		Y	CP	Cytoprotein	-	-	-	-	-
Lmo0383	Cytoplasm	5		N	CS/CM/iCM	IMP	ss-IMP II	-	-	YidC	-
Lmo0384	Cytoplasm	5		Y	CP	Cytoprotein	-	-	-	-	-
Lmo0385	Cytoplasm	4		Y	CP	Cytoprotein	-	-	-	-	-
Lmo0386	Cytoplasm	1		Y	CP	Cytoprotein	-	-	-	-	-
Lmo0387	Cytoplasm	7		Y	CP	Cytoprotein	-	-	-	-	-
Lmo0388	Cytoplasm	8		N	CS/CM/iCM	IMP	ms-IMP	-	Sec	YidC	Unc-SP
Lmo0389	Cytoplasm	9		N	CS/CM/iCM	IMP	ms-IMP	-	Sec	YidC	Unc-SP
Lmo0390	Cytoplasm	2		Y	CP	Cytoprotein	-	-	-	-	-
Lmo0391	Cytoplasm	6		Y	CP	Cytoprotein	-	-	-	-	-
Lmo0392	Cytoplasm	10		N	CS/CM/iCM	IMP	ss-IMP II	-	Sec	YidC	Unc-SP
Lmo0393	Extracell	1		N	CS/CM/iCM	IMP	ss-IMP II	-	Sec	YidC	Unc-SP
Lmo0394	Extracell	3		Y	EM	Exoprotein	-	-	Sec	SPaseI	Sec-SPI
Lmo0395	Cytoplasm	9		Y	CP	Cytoprotein	-	-	-	-	-
Lmo0396	Cytoplasm	5		Y	CP	Cytoprotein	-	-	-	-	-
Lmo0397	Cytoplasm	10		Y	CP	Cytoprotein	-	-	-	-	-
Lmo0398	Cytoplasm	10		Y	CP	Cytoprotein	-	-	-	-	-
Lmo0399	Cytoplasm	8		N	CS/CM/iCM	IMP	ss-IMP II	-	Sec	YidC	Unc-SP
Lmo0400	Extracell	1		N	CS/CM/iCM	IMP	ms-IMP	-	Sec	YidC	Unc-SP
Lmo0401	Cytoplasm	6		Y	CP	Cytoprotein	-	-	-	-	-
Lmo0402	Cytoplasm	10		Y	CP	Cytoprotein	-	-	-	-	-
Lmo0403	Cytoplasm	8		N	CS/CM/iCM	IMP	ms-IMP	-	Sec	YidC	Unc-SP
Lmo0404	Cytoplasm	6		N	CS/CM/iCM	IMP	ms-IMP	-	Sec	SPaseI	Sec-SPI
Lmo0405	Cytoplasm	6		N	CS/CM/iCM	IMP	ms-IMP	-	-	YidC	-
Lmo0406	Cytoplasm	7		Y	CP	Cytoprotein	-	-	-	-	-
Lmo0407	Cytoplasm	10		Y	CP	Cytoprotein	-	-	-	-	-
Lmo0408	Cytoplasm	5		N	EM	Exoprotein	-	-	Sec	SPaseI	Sec-SPI
Lmo0409	Extracell	1		N	CS/CW	CW-protein	-	LPXTG-protein	Sec	SPaseI-Sortase	Sec-SPI
Lmo0411	Cytoplasm	3		Y	CP	Cytoprotein	-	-	-	-	-
Lmo0412	Cytoplasm	5		N	EM	Exoprotein	-	-	Sec	SPaseI	Sec-SPI
Lmo0413	Cytoplasm	1		Y	EM/CP	Cytoprotein	-	-	NC	-	-
Lmo0414	Cytoplasm	5		N	CS/CM/iCM	IMP	ms-IMP	-	Sec	SPaseI	Sec-SPI
Lmo0415	Cytoplasm	1		N	EM	Exoprotein	-	-	Sec	SPaseI	Sec-SPI
Lmo0416	Cytoplasm	10		Y	CP	Cytoprotein	-	-	-	-	-
Lmo0417	Cytoplasm	10		N	CS/CM/iCM	IMP	ms-IMP	-	Sec	YidC	Unc-SP
Lmo0418	Cytoplasm	6		Y	EM/CP	Cytoprotein	-	-	NC	-	-
Lmo0419	Cytoplasm	10		N	CS/CM/iCM	IMP	ms-IMP	-	Sec	YidC	Unc-SP
Lmo0420	Cytoplasm	6		Y	CP	Cytoprotein	-	-	-	-	-
Lmo0421	Cytoplasm	5		N	CS/CM/iCM	IMP	ms-IMP	-	Sec	YidC	Unc-SP
Lmo0422	Cytoplasm	6		Y	CP	Cytoprotein	-	-	-	-	-
Lmo0423	Cytoplasm	7		Y	CP	Cytoprotein	-	-	-	-	-
Lmo0424	Cytoplasm	6		N	CS/CM/iCM	IMP	ms-IMP	-	-	YidC	-
Lmo0425	Cytoplasm	8		Y	CP	Cytoprotein	-	-	-	-	-
Lmo0426	Cytoplasm	10		Y	CP	Cytoprotein	-	-	-	-	-
Lmo0427	Cytoplasm	6		N	CS/CM/iCM	IMP	ss-IMP II	-	Sec	YidC	Unc-SP
Lmo0428	Cytoplasm	4		N	CS/CM/iCM	IMP	ms-IMP	-	Sec	SPaseI	Sec-SPI
Lmo0429	Cytoplasm	7		Y	CP	Cytoprotein	-	-	-	-	-
Lmo0430	Cytoplasm	9		Y	CP	Cytoprotein	-	-	-	-	-
Lmo0431	Cytoplasm	7		Y	CP	Cytoprotein	-	-	-	-	-
Lmo0432	Cytoplasm	4		Y	CP	Cytoprotein	-	-	-	-	-
Lmo0433	Extracell	2		N	CS/CW	CW-protein	-	LPXTG-protein	Sec	SPaseI-Sortase	Sec-SPI
Lmo0434	Extracell	1		N	CS/CW	CW-protein	-	GW-protein	Sec	SPaseI	Sec-SPI
Lmo0435	Extracell	1		N	CS/CW	CW-protein	-	LPXTG-protein	Sec	SPaseI-Sortase	Sec-SPI
Lmo0436	Cytoplasm	4		Y	CP	Cytoprotein	-	-	-	-	-
Lmo0437	Cytoplasm	3		Y	CP	Cytoprotein	-	-	-	-	-
Lmo0438	Extracell	1		Y	EM	Exoprotein	-	-	Sec	SPaseI	Sec-SPI
Lmo0439	Cytoplasm	3		Y	CP	Cytoprotein	-	-	-	-	-
Lmo0440	Cytoplasm	10		Y	CP	Cytoprotein	-	-	-	-	-
Lmo0441	Extracell	2		N	CS/CM/iCM	IMP	ss-IMP II	-	Sec	YidC	Unc-SP
Lmo0442	Extracell	10		N	CS/CM/iCM	IMP	ss-IMP II	-	Sec	YidC	Unc-SP
Lmo0443	Cytoplasm	2		N	CS/CM/iCM	IMP	ss-IMP II	-	Sec	YidC	Unc-SP
Lmo0444	Extracell	3		N	CS/CM/iCM	IMP	ms-IMP	-	Sec	SPaseI	Sec-SPI
Lmo0445	Cytoplasm	10		Y	CP	Cytoprotein	-	-	-	-	-
Lmo0446	Cytoplasm	1		Y	EM/CP	Cytoprotein	-	-	NC	-	-
Lmo0447	Cytoplasm	4		Y	CP	Cytoprotein	-	-	-	-	-
Lmo0448	Cytoplasm	4		N	CS/CM/iCM	IMP	ms-IMP	-	Sec	SPaseI	Sec-SPI
Lmo0449	Cytoplasm	4		N	CS/CM/iCM	IMP	ms-IMP	-	Sec	SPaseI	Sec-SPI
Lmo0450	Cytoplasm	8		N	CS/CM/iCM	IMP	ms-IMP	-	Sec	YidC	Unc-SP
Lmo0451	Cytoplasm	10		Y	CP	Cytoprotein	-	-	-	-	-
Lmo0452	Cytoplasm	3		N	CS/CM/iCM	IMP	ms-IMP	-	Sec	YidC	Unc-SP
Lmo0453	Cytoplasm	3		N	CS/CM/iCM	IMP	ms-IMP	-	Sec	YidC	Unc-SP
Lmo0454	Cytoplasm	7		Y	CP	Cytoprotein	-	-	-	-	-
Lmo0455	Cytoplasm	9		Y	CP	Cytoprotein	-	-	-	-	-
Lmo0456	Cytoplasm	2		N	CS/CM/iCM	IMP	ms-IMP	-	Sec	YidC	Unc-SP
Lmo0457	Cytoplasm	7		Y	CP	Cytoprotein	-	-	-	-	-
Lmo0458	Cytoplasm	7		Y	CP	Cytoprotein	-	-	-	-	-
Lmo0459	Cytoplasm	9		N	CS/CM/iCM	IMP	ms-IMP	-	-	YidC	-
Lmo0460	Cytoplasm	1		N	EM*/CS/CM/aCM/iCM	Lipoprotein	-	-	Sec	Lgt-SPaseII	Sec-SPII
Lmo0461	Cytoplasm	6		N	EM	Exoprotein	-	-	Sec	SPaseI	Sec-SPI
Lmo0462	Extracell	1		Y	EM	Exoprotein	-	-	Sec	SPaseI	Sec-SPI
Lmo0463	Cytoplasm	6		N	CS/CW	CW-protein	-	LPXTG-protein	Sec	SPaseI-Sortase	Sec-SPI
Lmo0464	Cytoplasm	10		Y	CP	Cytoprotein	-	-	-	-	-
Lmo0465	Cytoplasm	10		N	CS/CM/iCM	IMP	ss-IMP II	-	Sec	YidC	Unc-SP
Lmo0466	Cytoplasm	10		Y	CP	Cytoprotein	-	-	-	-	-
Lmo0467	Extracell	1		N	CP	Cytoprotein	-	-	-	-	-
Lmo0468	Cytoplasm	10		Y	CP	Cytoprotein	-	-	-	-	-
Lmo0469	Cytoplasm	8		Y	EM/CP	Cytoprotein	-	-	NC	-	-
Lmo0470	Extracell	1		N	CP	Cytoprotein	-	-	-	-	-
Lmo0471	Cytoplasm	6		Y	EM/CP	Cytoprotein	-	-	NC	-	-
Lmo0472	Cytoplasm	4		Y	EM/CP	Cytoprotein	-	-	NC	-	-
Lmo0474	Cytoplasm	3		Y	EM/CP	Cytoprotein	-	-	NC	-	-
Lmo0475	Cytoplasm	10		N	CS/CM/iCM	IMP	ms-IMP	-	Sec	YidC	Unc-SP
Lmo0476	Cytoplasm	10		Y	CP	Cytoprotein	-	-	-	-	-
Lmo0477	Cytoplasm	2		N	CS/CM/iCM	IMP	ss-IMP II	-	Sec	YidC	Unc-SP
Lmo0478	Extracell	3		N	CS/CM/iCM	IMP	ss-IMP II	-	Sec	YidC	Unc-SP
Lmo0479	Extracell	2		N	CS/CM/iCM	IMP	ss-IMP II	-	Sec	YidC	Unc-SP
Lmo0480	Cytoplasm	7		Y	CP	Cytoprotein	-	-	-	-	-
Lmo0481	Cytoplasm	5		N	CS/CM/iCM	IMP	ss-IMP II	-	Sec	YidC	Unc-SP
Lmo0482	Cytoplasm	8		Y	CP	Cytoprotein	-	-	-	-	-
Lmo0483	Cytoplasm	3		Y	CP	Cytoprotein	-	-	-	-	-
Lmo0484	Cytoplasm	4		Y	CP	Cytoprotein	-	-	-	-	-
Lmo0485	Cytoplasm	9		Y	CP	Cytoprotein	-	-	-	-	-
Lmo0486	Extracell	6		Y	EM/CP	Cytoprotein	-	-	NC	-	-
Lmo0487	Cytoplasm	9		Y	CP	Cytoprotein	-	-	-	-	-
Lmo0488	Cytoplasm	8		Y	CP	Cytoprotein	-	-	-	-	-
Lmo0489	Cytoplasm	5		Y	CP	Cytoprotein	-	-	-	-	-
Lmo0490	Cytoplasm	7		Y	CP	Cytoprotein	-	-	-	-	-
Lmo0491	Cytoplasm	8		Y	CP	Cytoprotein	-	-	-	-	-
Lmo0492	Cytoplasm	6		Y	CP	Cytoprotein	-	-	-	-	-
Lmo0493	Cytoplasm	2		Y	EM/CP	Cytoprotein	-	-	NC	-	-
Lmo0494	Cytoplasm	10		Y	CP	Cytoprotein	-	-	-	-	-
Lmo0495	Cytoplasm	6		N	CS/CM/iCM	IMP	ms-IMP	-	Sec	YidC	Unc-SP
Lmo0496	Cytoplasm	6		Y	CP	Cytoprotein	-	-	-	-	-
Lmo0497	Cytoplasm	4		Y	CP	Cytoprotein	-	-	-	-	-
Lmo0498	Cytoplasm	8		Y	CP	Cytoprotein	-	-	-	-	-
Lmo0499	Cytoplasm	10		Y	CP	Cytoprotein	-	-	-	-	-
Lmo0500	Cytoplasm	3		Y	CP	Cytoprotein	-	-	-	-	-
Lmo0501	Cytoplasm	10		Y	CP	Cytoprotein	-	-	-	-	-
Lmo0502	Cytoplasm	3		N	CS/CM/iCM	IMP	ss-IMP II	-	-	YidC	-
Lmo0503	Cytoplasm	10		Y	CP	Cytoprotein	-	-	-	-	-
Lmo0504	Cytoplasm	2		N	CS/CM/iCM	IMP	ss-IMP III	-	-	YidC	-
Lmo0505	Cytoplasm	7		Y	CP	Cytoprotein	-	-	-	-	-
Lmo0506	Cytoplasm	7		Y	CP	Cytoprotein	-	-	-	-	-
Lmo0507	Cytoplasm	3		Y	EM/CP	Cytoprotein	-	-	NC	-	-
Lmo0508	Cytoplasm	5		N	CS/CM/iCM	IMP	ms-IMP	-	-	YidC	-
Lmo0509	Cytoplasm	9		Y	CP	Cytoprotein	-	-	-	-	-
Lmo0510	Cytoplasm	1		N	CS/CM/aCM	Lipoprotein	-	-	Sec	Lgt-SPaseII	Sec-SPII
Lmo0511	Cytoplasm	9		Y	CP	Cytoprotein	-	-	-	-	-
Lmo0512	Cytoplasm	6		Y	CP	Cytoprotein	-	-	-	-	-
Lmo0513	Cytoplasm	10		Y	CP	Cytoprotein	-	-	-	-	-
Lmo0514	Extracell	2		N	CS/CW	CW-protein	-	LPXTG-protein	Sec	SPaseI-Sortase	Sec-SPI
Lmo0515	Cytoplasm	8		Y	CP	Cytoprotein	-	-	-	-	-
Lmo0516	Extracell	1		Y	EM	Exoprotein	-	-	Sec	SPaseI	Sec-SPI
Lmo0517	Extracell	3		Y	EM*/CS/CM/aCM/iCM	Lipoprotein	-	-	Sec	Lgt-SPaseII	Sec-SPII
Lmo0518	Cytoplasm	1		N	CS/CM/iCM	IMP	ms-IMP	-	-	YidC	-
Lmo0519	Cytoplasm	2		N	CS/CM/iCM	IMP	ms-IMP	-	Sec	YidC	Unc-SP
Lmo0520	Cytoplasm	8		Y	CP	Cytoprotein	-	-	-	-	-
Lmo0521	Cytoplasm	7		Y	CP	Cytoprotein	-	-	-	-	-
Lmo0522	Cytoplasm	8		Y	CP	Cytoprotein	-	-	-	-	-
Lmo0523	Cytoplasm	9		N	CS/CM/iCM	IMP	ms-IMP	-	Sec	YidC	Unc-SP
Lmo0524	Cytoplasm	5		N	CS/CM/iCM	IMP	ms-IMP	-	Sec	YidC	Unc-SP
Lmo0525	Extracell	1		Y	EM/CP	Cytoprotein	-	-	NC	-	-
Lmo0526	Cytoplasm	9		Y	CP	Cytoprotein	-	-	-	-	-
Lmo0527	Cytoplasm	5		N	CS/CM/iCM	IMP	ms-IMP	-	Sec	SPaseI	Sec-SPI
Lmo0528	Cytoplasm	1		N	CS/CM/iCM	IMP	ss-IMP I	-	Sec	SPaseI	Sec-SPI
Lmo0529	Cytoplasm	8		N	CS/CM/iCM	IMP	ms-IMP	-	-	YidC	-
Lmo0530	Extracell	1		N	CS/CM/iCM	IMP	ss-IMP I	-	Sec	SPaseI	Sec-SPI
Lmo0531	Cytoplasm	10		N	CS/CM/iCM	IMP	ms-IMP	-	Sec	YidC	Unc-SP
Lmo0532	Cytoplasm	5		Y	CP	Cytoprotein	-	-	-	-	-
Lmo0533	Cytoplasm	10		Y	CP	Cytoprotein	-	-	-	-	-
Lmo0534	Cytoplasm	8		Y	CP	Cytoprotein	-	-	-	-	-
Lmo0535	Cytoplasm	7		Y	CP	Cytoprotein	-	-	-	-	-
Lmo0536	Cytoplasm	7		Y	CP	Cytoprotein	-	-	-	-	-
Lmo0537	Cytoplasm	6		Y	CP	Cytoprotein	-	-	-	-	-
Lmo0538	Cytoplasm	6		Y	CP	Cytoprotein	-	-	-	-	-
Lmo0539	Cytoplasm	3		Y	CP	Cytoprotein	-	-	-	-	-
Lmo0540	Extracell	1		Y	EM	Exoprotein	-	-	Sec	SPaseI	Sec-SPI
Lmo0541	Extracell	4		Y	EM*/CS/CM/aCM/iCM	Lipoprotein	-	-	Sec	Lgt-SPaseII	Sec-SPII
Lmo0542	Cytoplasm	9		Y	CP	Cytoprotein	-	-	-	-	-
Lmo0543	Cytoplasm	7		N	CS/CM/iCM	IMP	ms-IMP	-	-	YidC	-
Lmo0544	Cytoplasm	4		N	CS/CM/iCM	IMP	ms-IMP	-	Sec	YidC	Unc-SP
Lmo0545	Cytoplasm	5		N	CS/CM/iCM	IMP	ss-IMP III	-	-	YidC	-
Lmo0546	Cytoplasm	6		Y	CP	Cytoprotein	-	-	-	-	-
Lmo0547	Cytoplasm	7		Y	CP	Cytoprotein	-	-	-	-	-
Lmo0548	Cytoplasm	10		Y	CP	Cytoprotein	-	-	-	-	-
Lmo0549	Extracell	3		N	CS/CW	CW-protein	-	WXL-protein	Sec	SPaseI	Sec-SPI
Lmo0550	Extracell	5		N	CS/CW	CW-protein	-	LPXTG-protein	Sec	SPaseI-Sortase	Sec-SPI
Lmo0551	Extracell	6		N	CS/CW	CW-protein	-	WXL-protein	Sec	SPaseI	Sec-SPI
Lmo0552	Extracell	2		N	CS/CM/iCM	IMP	ss-IMP I	-	Sec	SPaseI	Sec-SPI
Lmo0553	Cytoplasm	9		Y	CP	Cytoprotein	-	-	-	-	-
Lmo0554	Cytoplasm	5		Y	CP	Cytoprotein	-	-	-	-	-
Lmo0555	Cytoplasm	1		N	CS/CM/iCM	IMP	ms-IMP	-	Sec	YidC	Unc-SP
Lmo0556	Cytoplasm	9		Y	CP	Cytoprotein	-	-	-	-	-
Lmo0557	Cytoplasm	10		Y	CP	Cytoprotein	-	-	-	-	-
Lmo0558	Extracell	1		Y	EM/CP	Cytoprotein	-	-	NC	-	-
Lmo0559	Cytoplasm	10		N	CS/CM/iCM	IMP	ms-IMP	-	-	YidC	-
Lmo0560	Cytoplasm	3		Y	CP	Cytoprotein	-	-	-	-	-
Lmo0561	Cytoplasm	9		Y	CP	Cytoprotein	-	-	-	-	-
Lmo0562	Cytoplasm	5		Y	CP	Cytoprotein	-	-	-	-	-
Lmo0563	Cytoplasm	6		Y	CP	Cytoprotein	-	-	-	-	-
Lmo0564	Cytoplasm	5		Y	CP	Cytoprotein	-	-	-	-	-
Lmo0565	Cytoplasm	3		Y	CP	Cytoprotein	-	-	-	-	-
Lmo0566	Cytoplasm	8		Y	CP	Cytoprotein	-	-	-	-	-
Lmo0567	Cytoplasm	4		Y	CP	Cytoprotein	-	-	-	-	-
Lmo0568	Cytoplasm	7		Y	CP	Cytoprotein	-	-	-	-	-
Lmo0569	Cytoplasm	8		Y	CP	Cytoprotein	-	-	-	-	-
Lmo0570	Cytoplasm	9		Y	CP	Cytoprotein	-	-	-	-	-
Lmo0571	Cytoplasm	2		Y	CP	Cytoprotein	-	-	-	-	-
Lmo0572	Cytoplasm	10		Y	CP	Cytoprotein	-	-	-	-	-
Lmo0573	Cytoplasm	4		N	CS/CM/iCM	IMP	ms-IMP	-	Sec	YidC	Unc-SP
Lmo0574	Cytoplasm	6		Y	CP	Cytoprotein	-	-	-	-	-
Lmo0575	Cytoplasm	9		Y	CP	Cytoprotein	-	-	-	-	-
Lmo0576	Extracell	1		N	CS/CM/iCM	IMP	ms-IMP	-	Sec	SPaseI	Sec-SPI
Lmo0577	Cytoplasm	4		N	CS/CM/iCM	IMP	ms-IMP	-	-	YidC	-
Lmo0578	Cytoplasm	9		N	CS/CM/iCM	IMP	ms-IMP	-	-	YidC	-
Lmo0579	Cytoplasm	8		Y	CP	Cytoprotein	-	-	-	-	-
Lmo0580	Cytoplasm	9		Y	CP	Cytoprotein	-	-	-	-	-
Lmo0581	Cytoplasm	5		Y	CP	Cytoprotein	-	-	-	-	-
Lmo0582	Extracell	6		N	CS/CW	CW-protein	-	LysM-protein	Sec	SPaseI	Sec-SPI
Lmo0583	Cytoplasm	9		Y	CP	Cytoprotein	-	-	-	-	-
Lmo0584	Cytoplasm	9		N	CS/CM/iCM	IMP	ms-IMP	-	Sec	YidC	Unc-SP
Lmo0585	Extracell	2		N	CS/CW	CW-protein	-	WXL-protein	Sec	SPaseI	Sec-SPI
Lmo0586	Extracell	1		N	CS/CM/iCM	IMP	ss-IMP I	-	Sec	SPaseI	Sec-SPI
Lmo0587	Cytoplasm	1		N	CS/CW	CW-protein	-	WXL-protein	Sec	SPaseI	Sec-SPI
Lmo0588	Cytoplasm	6		Y	CP	Cytoprotein	-	-	-	-	-
Lmo0589	Cytoplasm	3		N	CS/CM/iCM	IMP	ms-IMP	-	-	YidC	-
Lmo0590	Cytoplasm	6		Y	CP	Cytoprotein	-	-	-	-	-
Lmo0591	Cytoplasm	4		N	CS/CM/iCM	IMP	ms-IMP	-	Sec	SPaseI	Sec-SPI
Lmo0592	Cytoplasm	8		N	CS/CM/iCM	IMP	ss-IMP II	-	Sec	YidC	Unc-SP
Lmo0593	Cytoplasm	3		N	CS/CM/iCM	IMP	ms-IMP	-	Sec	YidC	Unc-SP
Lmo0594	Cytoplasm	6		Y	CP	Cytoprotein	-	-	-	-	-
Lmo0595	Cytoplasm	3		N	CS/CM/iCM	IMP	ss-IMP II	-	Sec	YidC	Unc-SP
Lmo0596	Cytoplasm	4		N	CS/CM/iCM	IMP	ms-IMP	-	Sec	YidC	Unc-SP
Lmo0597	Cytoplasm	5		Y	CP	Cytoprotein	-	-	-	-	-
Lmo0599	Cytoplasm	7		Y	CP	Cytoprotein	-	-	-	-	-
Lmo0600	Cytoplasm	8		N	CS/CM/iCM	IMP	ms-IMP	-	Sec	YidC	Unc-SP
Lmo0601	Extracell	1		Y	EM	Exoprotein	-	-	Sec	SPaseI	Sec-SPI
Lmo0602	Cytoplasm	10		Y	CP	Cytoprotein	-	-	-	-	-
Lmo0603	Cytoplasm	7		N	CS/CM/iCM	IMP	ms-IMP	-	Sec	YidC	Unc-SP
Lmo0604	Cytoplasm	10		N	CS/CM/iCM	IMP	ms-IMP	-	-	YidC	-
Lmo0605	Cytoplasm	8		N	CS/CM/iCM	IMP	ms-IMP	-	Sec	YidC	Unc-SP
Lmo0606	Cytoplasm	3		Y	CP	Cytoprotein	-	-	-	-	-
Lmo0607	Cytoplasm	8		N	CS/CM/iCM	IMP	ms-IMP	-	Sec	YidC	Unc-SP
Lmo0608	Cytoplasm	6		N	CS/CM/iCM	IMP	ms-IMP	-	Sec	YidC	Unc-SP
Lmo0609	Cytoplasm	6		Y	CP	Cytoprotein	-	-	-	-	-
Lmo0610	Extracell	2		N	CS/CW	CW-protein	-	LPXTG-protein	Sec	SPaseI-Sortase	Sec-SPI
Lmo0611	Cytoplasm	4		Y	CP	Cytoprotein	-	-	-	-	-
Lmo0612	Cytoplasm	10		Y	CP	Cytoprotein	-	-	-	-	-
Lmo0613	Cytoplasm	4		Y	CP	Cytoprotein	-	-	-	-	-
Lmo0614	Cytoplasm	10		Y	CP	Cytoprotein	-	-	-	-	-
Lmo0615	Cytoplasm	6		N	EM	Exoprotein	-	-	ABC	-	ABC-SP
Lmo0616	Cytoplasm	10		N	CS/CM/iCM	IMP	ms-IMP	-	Sec	YidC	Unc-SP
Lmo0617	Cytoplasm	2		N	EM*/CS/CM/aCM/iCM	Lipoprotein	-	-	Sec	Lgt-SPaseII	Sec-SPII
Lmo0618	Cytoplasm	5		N	CS/CM/iCM	IMP	ms-IMP	-	-	YidC	-
Lmo0619	Cytoplasm	10		Y	CP	Cytoprotein	-	-	-	-	-
Lmo0620	Cytoplasm	3		Y	CP	Cytoprotein	-	-	-	-	-
Lmo0621	Cytoplasm	3		N	CS/CM/iCM	IMP	ms-IMP	-	Sec	YidC	Unc-SP
Lmo0622	Cytoplasm	10		N	CS/CM/iCM	IMP	ms-IMP	-	Sec	YidC	Unc-SP
Lmo0623	Cytoplasm	10		Y	CP	Cytoprotein	-	-	-	-	-
Lmo0624	Cytoplasm	7		Y	CP	Cytoprotein	-	-	-	-	-
Lmo0625	Cytoplasm	8		Y	CP	Cytoprotein	-	-	-	-	-
Lmo0626	Cytoplasm	6		N	CS/CM/iCM	IMP	ms-IMP	-	Sec	SPaseI	Sec-SPI
Lmo0627	Extracell	1		N	CS/CW	CW-protein	-	LPXTG-protein	Sec	SPaseI-Sortase	Sec-SPI
Lmo0628	Cytoplasm	6		N	CS/CM/iCM	IMP	ss-IMP II	-	Sec	YidC	Unc-SP
Lmo0629	Cytoplasm	8		Y	CP	Cytoprotein	-	-	-	-	-
Lmo0630	Cytoplasm	8		Y	CP	Cytoprotein	-	-	-	-	-
Lmo0631	Cytoplasm	10		Y	CP	Cytoprotein	-	-	-	-	-
Lmo0632	Cytoplasm	3		N	CS/CM/iCM	IMP	ms-IMP	-	Sec	SPaseI	Sec-SPI
Lmo0633	Cytoplasm	1		Y	CP	Cytoprotein	-	-	-	-	-
Lmo0634	Cytoplasm	7		Y	CP	Cytoprotein	-	-	-	-	-
Lmo0635	Cytoplasm	6		Y	CP	Cytoprotein	-	-	-	-	-
Lmo0636	Extracell	1		N	CP	Cytoprotein	-	-	-	-	-
Lmo0637	Cytoplasm	6		Y	CP	Cytoprotein	-	-	-	-	-
Lmo0638	Extracell	2		Y	EM	Exoprotein	-	-	Sec	SPaseI	Sec-SPI
Lmo0639	Cytoplasm	7		N	CS/CM/iCM	IMP	ms-IMP	-	Sec	YidC	Unc-SP
Lmo0640	Cytoplasm	6		Y	CP	Cytoprotein	-	-	-	-	-
Lmo0641	Cytoplasm	7		N	CS/CM/aCM/iCM	IMP-Lipoprotein	ms-IMP	-	Sec	YidC-Lgt-SPaseII	Sec-SPII
Lmo0642	Cytoplasm	8		N	CS/CM/iCM	IMP	ms-IMP	-	Sec	YidC	Unc-SP
Lmo0643	Cytoplasm	9		Y	CP	Cytoprotein	-	-	-	-	-
Lmo0644	Cytoplasm	5		N	CS/CM/iCM	IMP	ms-IMP	-	Sec	YidC	Unc-SP
Lmo0645	Cytoplasm	5		N	CS/CM/iCM	IMP	ms-IMP	-	Sec	SPaseI	Sec-SPI
Lmo0646	Cytoplasm	10		Y	CP	Cytoprotein	-	-	-	-	-
Lmo0647	Cytoplasm	1		N	CS/CM/iCM	IMP	ms-IMP	-	-	YidC	-
Lmo0648	Cytoplasm	10		N	CS/CM/iCM	IMP	ms-IMP	-	-	YidC	-
Lmo0649	Cytoplasm	10		Y	CP	Cytoprotein	-	-	-	-	-
Lmo0650	Cytoplasm	3		N	CS/CM/iCM	IMP	ms-IMP	-	Sec	SPaseI	Sec-SPI
Lmo0651	Cytoplasm	10		Y	CP	Cytoprotein	-	-	-	-	-
Lmo0652	Cytoplasm	7		Y	CP	Cytoprotein	-	-	-	-	-
Lmo0653	Cytoplasm	6		N	CS/CM/iCM	IMP	ms-IMP	-	Sec	YidC	Unc-SP
Lmo0654	Cytoplasm	10		Y	CP	Cytoprotein	-	-	-	-	-
Lmo0655	Cytoplasm	10		Y	CP	Cytoprotein	-	-	-	-	-
Lmo0656	Cytoplasm	7		N	CS/CM/iCM	IMP	ms-IMP	-	Sec	YidC	Unc-SP
Lmo0657	Cytoplasm	10		Y	CP	Cytoprotein	-	-	-	-	-
Lmo0658	Cytoplasm	9		Y	CP	Cytoprotein	-	-	-	-	-
Lmo0659	Cytoplasm	10		Y	CP	Cytoprotein	-	-	-	-	-
Lmo0660	Cytoplasm	9		Y	CP	Cytoprotein	-	-	-	-	-
Lmo0661	Cytoplasm	2		N	CS/CM/iCM	IMP	ss-IMP II	-	Sec	YidC	Unc-SP
Lmo0662	Cytoplasm	2		Y	CP	Cytoprotein	-	-	-	-	-
Lmo0663	Cytoplasm	10		Y	CP	Cytoprotein	-	-	-	-	-
Lmo0664	Cytoplasm	4		Y	CP	Cytoprotein	-	-	-	-	-
Lmo0665	Cytoplasm	2		Y	CP	Cytoprotein	-	-	-	-	-
Lmo0666	Extracell	1		N	CS/CM/iCM	IMP	ms-IMP	-	Sec	SPaseI	Sec-SPI
Lmo0667	Cytoplasm	10		Y	CP	Cytoprotein	-	-	-	-	-
Lmo0668	Cytoplasm	7		N	CS/CM/iCM	IMP	ms-IMP	-	Sec	YidC	Unc-SP
Lmo0669	Extracell	3		N	CP	Cytoprotein	-	-	-	-	-
Lmo0670	Extracell	5		Y	EM/CP	Cytoprotein	-	-	NC	-	-
Lmo0671	Cytoplasm	5		N	EM	Exoprotein	-	-	Sec	SPaseI	Sec-SPI
Lmo0672	Extracell	1		N	CS/CM/iCM	IMP	ms-IMP	-	Sec	YidC	Unc-SP
Lmo0673	Cytoplasm	10		Y	EM/CP	Cytoprotein	-	-	NC	-	-
Lmo0674	Cytoplasm	2		Y	EM/CP	Cytoprotein	-	-	NC	-	-
Lmo0675	Cytoplasm	10		N	CS/CM/iCM	IMP	ss-IMP II	-	Sec	YidC	Unc-SP
Lmo0676	Cytoplasm	5		N	CS/CM/iCM	IMP	ms-IMP	-	Sec	SPaseI	Sec-SPI
Lmo0677	Cytoplasm	7		N	CS/CM/iCM	IMP	ms-IMP	-	Sec	YidC	Unc-SP
Lmo0678	Cytoplasm	10		N	CS/CM/iCM	IMP	ms-IMP	-	Sec	SPaseI	Sec-SPI
Lmo0679	Cytoplasm	4		N	CS/CM/iCM	IMP	ms-IMP	-	Sec	YidC	Unc-SP
Lmo0680	Cytoplasm	8		N	CS/CM/iCM	IMP	ms-IMP	-	Sec	SPaseI	Sec-SPI
Lmo0681	Cytoplasm	7		Y	CP	Cytoprotein	-	-	-	-	-
Lmo0682	Extracell	1		N	CS/PC	FEA-substrate	-	-	FEA	-	-
Lmo0683	Cytoplasm	9		Y	CP	Cytoprotein	-	-	-	-	-
Lmo0684	Cytoplasm	10		Y	CP	Cytoprotein	-	-	-	-	-
Lmo0685	Cytoplasm	10		N	CS/CM/iCM	IMP	ms-IMP	-	Sec	YidC	Unc-SP
Lmo0686	Cytoplasm	2		N	CS/CM/iCM	IMP	ss-IMP II	-	Sec	YidC	Unc-SP
Lmo0687	Cytoplasm	6		Y	CP	Cytoprotein	-	-	-	-	-
Lmo0688	Cytoplasm	9		Y	CP	Cytoprotein	-	-	-	-	-
Lmo0689	Cytoplasm	10		Y	CP	Cytoprotein	-	-	-	-	-
Lmo0690	Extracell	2		N	CS/PC	FEA-substrate	-	-	FEA	-	-
Lmo0691	Cytoplasm	2		Y	CP	Cytoprotein	-	-	-	-	-
Lmo0692	Cytoplasm	10		Y	CP	Cytoprotein	-	-	-	-	-
Lmo0693	Cytoplasm	9		Y	CP	Cytoprotein	-	-	-	-	-
Lmo0694	Extracell	1		N	CP	Cytoprotein	-	-	-	-	-
Lmo0695	Extracell	1		N	CS/PC	FEA-substrate	-	-	FEA	-	-
Lmo0696	Extracell	6		N	CS/PC	FEA-substrate	-	-	FEA	-	-
Lmo0697	Extracell	4		N	CS/PC	FEA-substrate	-	-	FEA	-	-
Lmo0698	Cytoplasm	6		Y	CP	Cytoprotein	-	-	-	-	-
Lmo0699	Cytoplasm	10		Y	CP	Cytoprotein	-	-	-	-	-
Lmo0700	Cytoplasm	10		Y	CP	Cytoprotein	-	-	-	-	-
Lmo0701	Cytoplasm	7		N	CS/CM/iCM	IMP	ss-IMP I	-	Sec	SPaseI	Sec-SPI
Lmo0702	Cytoplasm	6		N	CS/CM/iCM	IMP	ss-IMP II	-	-	YidC	-
Lmo0703	Cytoplasm	1		Y	EM/CP	Cytoprotein	-	-	NC	-	-
Lmo0704	Cytoplasm	10		Y	CP	Cytoprotein	-	-	-	-	-
Lmo0705	Extracell	1		N	CS/PC	FEA-substrate	-	-	FEA	-	-
Lmo0706	Extracell	1		N	CS/PC	FEA-substrate	-	-	FEA	-	-
Lmo0707	Extracell	2		N	CS/PC	FEA-substrate	-	-	FEA	-	-
Lmo0708	Cytoplasm	8		Y	CP	Cytoprotein	-	-	-	-	-
Lmo0709	Cytoplasm	5		Y	CP	Cytoprotein	-	-	-	-	-
Lmo0710	Extracell	10		N	CS/PC	FEA-substrate	-	-	FEA	-	-
Lmo0711	Extracell	1		N	CS/PC	FEA-substrate	-	-	FEA	-	-
Lmo0712	Extracell	1		N	CS/PC	FEA-substrate	-	-	FEA	-	-
Lmo0713	Extracell	1		N	CS/CM/iCM	IMP	ms-IMP	-	Sec	YidC	Unc-SP
Lmo0714	Cytoplasm	10		Y	CP	Cytoprotein	-	-	-	-	-
Lmo0715	Cytoplasm	10		Y	CP	Cytoprotein	-	-	-	-	-
Lmo0716	Cytoplasm	5		Y	CP	Cytoprotein	-	-	-	-	-
Lmo0717	Extracell	4		Y	EM/CP	Cytoprotein	-	-	NC	-	-
Lmo0718	Cytoplasm	1		Y	CP	Cytoprotein	-	-	-	-	-
Lmo0719	Cytoplasm	9		Y	CP	Cytoprotein	-	-	-	-	-
Lmo0720	Extracell	1		N	CP	Cytoprotein	-	-	-	-	-
Lmo0721	Cytoplasm	2		Y	EM/CP	Cytoprotein	-	-	NC	-	-
Lmo0722	Cytoplasm	3		N	CS/CM/iCM	IMP	ms-IMP	-	-	YidC	-
Lmo0723	Cytoplasm	6		N	CS/CM/iCM	IMP	ss-IMP I	-	Sec	SPaseI	Sec-SPI
Lmo0724	Extracell	1		Y	EM	Exoprotein	-	-	Sec	SPaseI	Sec-SPI
Lmo0725	Cytoplasm	7		N	CS/CW	CW-protein	-	LPXTG-protein	Sec	SPaseI-Sortase	Sec-SPI
Lmo0726	Cytoplasm	9		Y	CP	Cytoprotein	-	-	-	-	-
Lmo0727	Cytoplasm	8		Y	CP	Cytoprotein	-	-	-	-	-
Lmo0728	Cytoplasm	9		Y	CP	Cytoprotein	-	-	-	-	-
Lmo0729	Cytoplasm	6		Y	CP	Cytoprotein	-	-	-	-	-
Lmo0730	Cytoplasm	4		Y	CP	Cytoprotein	-	-	-	-	-
Lmo0731	Cytoplasm	6		N	CS/CM/iCM	IMP	ms-IMP	-	Sec	YidC	Unc-SP
Lmo0732	Extracell	2		N	CS/CW	CW-protein	-	LPXTG-protein	Sec	SPaseI-Sortase	Sec-SPI
Lmo0733	Cytoplasm	10		N	CS/CM/iCM	IMP	ms-IMP	-	-	YidC	-
Lmo0734	Cytoplasm	2		Y	CP	Cytoprotein	-	-	-	-	-
Lmo0735	Cytoplasm	6		Y	CP	Cytoprotein	-	-	-	-	-
Lmo0736	Cytoplasm	8		Y	CP	Cytoprotein	-	-	-	-	-
Lmo0737	Cytoplasm	6		Y	CP	Cytoprotein	-	-	-	-	-
Lmo0738	Cytoplasm	5		N	CS/CM/iCM	IMP	ms-IMP	-	-	YidC	-
Lmo0739	Cytoplasm	4		Y	CP	Cytoprotein	-	-	-	-	-
Lmo0740	Cytoplasm	10		Y	CP	Cytoprotein	-	-	-	-	-
Lmo0741	Cytoplasm	7		Y	CP	Cytoprotein	-	-	-	-	-
Lmo0742	Cytoplasm	7		Y	CP	Cytoprotein	-	-	-	-	-
Lmo0743	Cytoplasm	7		N	CS/CM/iCM	IMP	ms-IMP	-	Sec	YidC	Unc-SP
Lmo0744	Cytoplasm	6		N	CS/CM/iCM	IMP	ms-IMP	-	-	YidC	-
Lmo0745	Extracell	4		Y	EM	Exoprotein	-	-	Sec	SPaseI	Sec-SPI
Lmo0746	Cytoplasm	10		N	CS/CM/iCM	IMP	ss-IMP II	-	Sec	YidC	Unc-SP
Lmo0747	Extracell	4		N	CP	Cytoprotein	-	-	-	-	-
Lmo0748	Cytoplasm	10		N	CS/CM/iCM	IMP	ms-IMP	-	Sec	YidC	Unc-SP
Lmo0749	Cytoplasm	6		Y	CP	Cytoprotein	-	-	-	-	-
Lmo0750	Cytoplasm	5		N	CS/CM/iCM	IMP	ms-IMP	-	Sec	YidC	Unc-SP
Lmo0751	Cytoplasm	7		Y	CP	Cytoprotein	-	-	-	-	-
Lmo0752	Cytoplasm	2		Y	CP	Cytoprotein	-	-	-	-	-
Lmo0753	Cytoplasm	10		Y	CP	Cytoprotein	-	-	-	-	-
Lmo0754	Cytoplasm	4		Y	CP	Cytoprotein	-	-	-	-	-
Lmo0755	Extracell	3		Y	EM	Exoprotein	-	-	Sec	SPaseI	Sec-SPI
Lmo0756	Cytoplasm	10		Y	CP	Cytoprotein	-	-	-	-	-
Lmo0757	Cytoplasm	3		N	CS/CM/iCM	IMP	ms-IMP	-	Sec	YidC	Unc-SP
Lmo0758	Cytoplasm	10		Y	CP	Cytoprotein	-	-	-	-	-
Lmo0759	Cytoplasm	6		Y	CP	Cytoprotein	-	-	-	-	-
Lmo0760	Cytoplasm	7		Y	CP	Cytoprotein	-	-	-	-	-
Lmo0761	Cytoplasm	5		Y	CP	Cytoprotein	-	-	-	-	-
Lmo0762	Cytoplasm	8		Y	CP	Cytoprotein	-	-	-	-	-
Lmo0763	Cytoplasm	3		N	CS/CM/iCM	IMP	ss-IMP II	-	-	YidC	-
Lmo0764	Cytoplasm	8		Y	CP	Cytoprotein	-	-	-	-	-
Lmo0765	Cytoplasm	8		Y	CP	Cytoprotein	-	-	-	-	-
Lmo0766	Cytoplasm	2		N	CS/CM/iCM	IMP	ms-IMP	-	Sec	YidC	Unc-SP
Lmo0767	Cytoplasm	1		N	CS/CM/iCM	IMP	ms-IMP	-	Sec	SPaseI	Sec-SPI
Lmo0768	Extracell	3		Y	EM*/CS/CM/aCM/iCM	Lipoprotein	-	-	Sec	Lgt-SPaseII	Sec-SPII
Lmo0769	Cytoplasm	5		Y	CP	Cytoprotein	-	-	-	-	-
Lmo0770	Cytoplasm	6		Y	CP	Cytoprotein	-	-	-	-	-
Lmo0771	Cytoplasm	10		N	CS/CM/iCM	IMP	ms-IMP	-	Sec	YidC	Unc-SP
Lmo0772	Cytoplasm	8		Y	CP	Cytoprotein	-	-	-	-	-
Lmo0773	Cytoplasm	4		Y	CP	Cytoprotein	-	-	-	-	-
Lmo0774	Cytoplasm	4		Y	CP	Cytoprotein	-	-	-	-	-
Lmo0775	Cytoplasm	9		Y	CP	Cytoprotein	-	-	-	-	-
Lmo0776	Cytoplasm	6		Y	CP	Cytoprotein	-	-	-	-	-
Lmo0777	Cytoplasm	10		Y	CP	Cytoprotein	-	-	-	-	-
Lmo0778	Cytoplasm	10		N	EM	Exoprotein	-	-	Sec	SPaseI	Sec-SPI
Lmo0779	Cytoplasm	8		N	CS/CM/iCM	IMP	ms-IMP	-	-	YidC	-
Lmo0780	Cytoplasm	10		Y	CP	Cytoprotein	-	-	-	-	-
Lmo0781	Cytoplasm	2		N	CS/CM/iCM	IMP	ms-IMP	-	-	YidC	-
Lmo0782	Cytoplasm	7		N	CS/CM/iCM	IMP	ms-IMP	-	Sec	YidC	Unc-SP
Lmo0783	Cytoplasm	8		Y	CP	Cytoprotein	-	-	-	-	-
Lmo0784	Cytoplasm	4		Y	CP	Cytoprotein	-	-	-	-	-
Lmo0785	Cytoplasm	10		Y	CP	Cytoprotein	-	-	-	-	-
Lmo0786	Cytoplasm	2		Y	CP	Cytoprotein	-	-	-	-	-
Lmo0787	Cytoplasm	7		N	CS/CM/iCM	IMP	ms-IMP	-	Sec	YidC	Unc-SP
Lmo0788	Cytoplasm	5		Y	CP	Cytoprotein	-	-	-	-	-
Lmo0789	Cytoplasm	4		Y	CP	Cytoprotein	-	-	-	-	-
Lmo0790	Cytoplasm	3		Y	CP	Cytoprotein	-	-	-	-	-
Lmo0791	Extracell	5		Y	EM*/CS/CM/aCM/iCM	Lipoprotein	-	-	Sec	Lgt-SPaseII	Sec-SPII
Lmo0792	Cytoplasm	5		Y	CP	Cytoprotein	-	-	-	-	-
Lmo0793	Cytoplasm	3		N	CS/CM/iCM	IMP	ms-IMP	-	-	YidC	-
Lmo0794	Cytoplasm	6		Y	CP	Cytoprotein	-	-	-	-	-
Lmo0795	Cytoplasm	4		N	CS/CM/iCM	IMP	ms-IMP	-	Sec	YidC	Unc-SP
Lmo0796	Cytoplasm	1		Y	EM/CP	Cytoprotein	-	-	NC	-	-
Lmo0797	Cytoplasm	2		Y	CP	Cytoprotein	-	-	-	-	-
Lmo0798	Cytoplasm	5		N	CS/CM/iCM	IMP	ms-IMP	-	Sec	YidC	Unc-SP
Lmo0799	Cytoplasm	10		Y	CP	Cytoprotein	-	-	-	-	-
Lmo0800	Cytoplasm	10		Y	CP	Cytoprotein	-	-	-	-	-
Lmo0801	Cytoplasm	1		N	CS/CW	CW-protein	-	LPXTG-protein	Sec	SPaseI-Sortase	Sec-SPI
Lmo0802	Cytoplasm	9		Y	CP	Cytoprotein	-	-	-	-	-
Lmo0803	Cytoplasm	10		N	CS/CM/iCM	IMP	ms-IMP	-	-	YidC	-
Lmo0804	Cytoplasm	8		N	CS/CM/iCM	IMP	ms-IMP	-	Sec	YidC	Unc-SP
Lmo0805	Cytoplasm	3		N	CS/CM/iCM	IMP	ms-IMP	-	Sec	YidC	Unc-SP
Lmo0806	Cytoplasm	10		Y	CP	Cytoprotein	-	-	-	-	-
Lmo0807	Cytoplasm	10		Y	CP	Cytoprotein	-	-	-	-	-
Lmo0808	Cytoplasm	9		N	CS/CM/iCM	IMP	ms-IMP	-	Sec	YidC	Unc-SP
Lmo0809	Cytoplasm	7		N	CS/CM/iCM	IMP	ms-IMP	-	Sec	YidC	Unc-SP
Lmo0810	Cytoplasm	5		N	CS/CM/iCM	IMP	ss-IMP II	-	Sec	YidC	Unc-SP
Lmo0811	Cytoplasm	7		Y	CP	Cytoprotein	-	-	-	-	-
Lmo0812	Cytoplasm	6		Y	CP	Cytoprotein	-	-	-	-	-
Lmo0813	Cytoplasm	5		Y	CP	Cytoprotein	-	-	-	-	-
Lmo0814	Cytoplasm	9		Y	CP	Cytoprotein	-	-	-	-	-
Lmo0815	Cytoplasm	1		Y	CP	Cytoprotein	-	-	-	-	-
Lmo0816	Cytoplasm	4		Y	CP	Cytoprotein	-	-	-	-	-
Lmo0817	Cytoplasm	6		Y	CP	Cytoprotein	-	-	-	-	-
Lmo0818	Cytoplasm	9		N	CS/CM/iCM	IMP	ms-IMP	-	Sec	YidC	Unc-SP
Lmo0819	Cytoplasm	10		Y	CP	Cytoprotein	-	-	-	-	-
Lmo0820	Cytoplasm	10		Y	CP	Cytoprotein	-	-	-	-	-
Lmo0821	Cytoplasm	1		N	CS/CM/aCM/iCM	IMP-Lipoprotein	ss-IMP I	-	Sec	YidC-Lgt-SPaseII	Sec-SPII
Lmo0822	Cytoplasm	9		Y	CP	Cytoprotein	-	-	-	-	-
Lmo0823	Cytoplasm	6		Y	CP	Cytoprotein	-	-	-	-	-
Lmo0824	Cytoplasm	6		Y	CP	Cytoprotein	-	-	-	-	-
Lmo0825	Cytoplasm	6		N	CS/CM/iCM	IMP	ss-IMP III	-	-	YidC	-
Lmo0826	Cytoplasm	9		N	CS/CM/iCM	IMP	ms-IMP	-	-	YidC	-
Lmo0827	Cytoplasm	1		Y	CP	Cytoprotein	-	-	-	-	-
Lmo0828	Extracell	5		N	CP	Cytoprotein	-	-	-	-	-
Lmo0829	Cytoplasm	1		Y	CP	Cytoprotein	-	-	-	-	-
Lmo0830	Cytoplasm	9		Y	CP	Cytoprotein	-	-	-	-	-
Lmo0831	Cytoplasm	5		N	CS/CM/iCM	IMP	ms-IMP	-	Sec	SPaseI	Sec-SPI
Lmo0832	Cytoplasm	4		Y	CP	Cytoprotein	-	-	-	-	-
Lmo0833	Cytoplasm	10		Y	CP	Cytoprotein	-	-	-	-	-
Lmo0834	Cytoplasm	10		Y	CP	Cytoprotein	-	-	-	-	-
Lmo0835	Extracell	2		N	CS/CW	CW-protein	-	LPXTG-protein	Sec	SPaseI-Sortase	Sec-SPI
Lmo0836	Cytoplasm	10		N	CS/CM/iCM	IMP	ms-IMP	-	Sec	YidC	Unc-SP
Lmo0838	Cytoplasm	6		N	CS/CM/iCM	IMP	ms-IMP	-	Sec	YidC	Unc-SP
Lmo0839	Cytoplasm	3		N	CS/CM/iCM	IMP	ms-IMP	-	Sec	SPaseI	Sec-SPI
Lmo0840	Cytoplasm	4		Y	CP	Cytoprotein	-	-	-	-	-
Lmo0841	Cytoplasm	8		N	CS/CM/iCM	IMP	ms-IMP	-	Sec	YidC	Unc-SP
Lmo0842	Extracell	2		N	CS/CW	CW-protein	-	LPXTG-protein	Sec	SPaseI-Sortase	Sec-SPI
Lmo0843	Cytoplasm	5		N	CS/CM/iCM	IMP	ms-IMP	-	Sec	YidC	Unc-SP
Lmo0844	Extracell	2		N	CP	Cytoprotein	-	-	-	-	-
Lmo0845	Cytoplasm	7		Y	CP	Cytoprotein	-	-	-	-	-
Lmo0846	Cytoplasm	7		Y	CP	Cytoprotein	-	-	-	-	-
Lmo0847	Cytoplasm	6		N	CS/CM/iCM	IMP	ms-IMP	-	Sec	SPaseI	Sec-SPI
Lmo0848	Cytoplasm	7		Y	CP	Cytoprotein	-	-	-	-	-
Lmo0849	Extracell	3		Y	EM	Exoprotein	-	-	Sec	SPaseI	Sec-SPI
Lmo0850	Extracell	5		Y	EM/CP	Cytoprotein	-	-	NC	-	-
Lmo0851	Cytoplasm	7		Y	CP	Cytoprotein	-	-	-	-	-
Lmo0852	Cytoplasm	10		Y	CP	Cytoprotein	-	-	-	-	-
Lmo0853	Cytoplasm	7		N	CS/CM/iCM	IMP	ms-IMP	-	Sec	YidC	Unc-SP
Lmo0854	Extracell	1		N	CS/CM/iCM	IMP	ms-IMP	-	Sec	YidC	Unc-SP
Lmo0855	Cytoplasm	5		Y	CP	Cytoprotein	-	-	-	-	-
Lmo0856	Cytoplasm	8		Y	CP	Cytoprotein	-	-	-	-	-
Lmo0857	Cytoplasm	2		Y	CP	Cytoprotein	-	-	-	-	-
Lmo0858	Cytoplasm	5		Y	CP	Cytoprotein	-	-	-	-	-
Lmo0859	Extracell	5		Y	EM*/CS/CM/aCM/iCM	Lipoprotein	-	-	Sec	Lgt-SPaseII	Sec-SPII
Lmo0860	Extracell	1		N	CS/CM/iCM	IMP	ms-IMP	-	Sec	SPaseI	Sec-SPI
Lmo0861	Cytoplasm	5		N	CS/CM/iCM	IMP	ms-IMP	-	Sec	SPaseI	Sec-SPI
Lmo0862	Cytoplasm	7		Y	CP	Cytoprotein	-	-	-	-	-
Lmo0863	Cytoplasm	7		Y	CP	Cytoprotein	-	-	-	-	-
Lmo0864	Cytoplasm	8		Y	CP	Cytoprotein	-	-	-	-	-
Lmo0865	Cytoplasm	7		Y	CP	Cytoprotein	-	-	-	-	-
Lmo0866	Cytoplasm	3		Y	CP	Cytoprotein	-	-	-	-	-
Lmo0867	Cytoplasm	8		N	CS/CM/iCM	IMP	ms-IMP	-	-	YidC	-
Lmo0868	Cytoplasm	10		Y	CP	Cytoprotein	-	-	-	-	-
Lmo0869	Cytoplasm	8		Y	CP	Cytoprotein	-	-	-	-	-
Lmo0870	Cytoplasm	6		Y	CP	Cytoprotein	-	-	-	-	-
Lmo0871	Cytoplasm	10		Y	CP	Cytoprotein	-	-	-	-	-
Lmo0872	Extracell	2		N	CS/CM/iCM	IMP	ms-IMP	-	Sec	SPaseI	Sec-SPI
Lmo0873	Cytoplasm	10		Y	CP	Cytoprotein	-	-	-	-	-
Lmo0874	Cytoplasm	10		Y	CP	Cytoprotein	-	-	-	-	-
Lmo0875	Cytoplasm	8		Y	CP	Cytoprotein	-	-	-	-	-
Lmo0876	Cytoplasm	7		N	CS/CM/iCM	IMP	ms-IMP	-	Sec	YidC	Unc-SP
Lmo0877	Cytoplasm	10		Y	CP	Cytoprotein	-	-	-	-	-
Lmo0878	Cytoplasm	3		Y	CP	Cytoprotein	-	-	-	-	-
Lmo0879	Cytoplasm	10		Y	CP	Cytoprotein	-	-	-	-	-
Lmo0880	Extracell	4		N	CS/CW	CW-protein	-	LPXTG-LysM-protein	Sec	SPaseI-Sortase	Sec-SPI
Lmo0881	Extracell	3		Y	EM	Exoprotein	-	-	Sec	SPaseI	Sec-SPI
Lmo0882	Cytoplasm	10		N	CS/CM/iCM	IMP	ms-IMP	-	Sec	YidC	Unc-SP
Lmo0883	Cytoplasm	10		N	CS/CM/iCM	IMP	ms-IMP	-	Sec	YidC	Unc-SP
Lmo0884	Cytoplasm	1		Y	CP	Cytoprotein	-	-	-	-	-
Lmo0885	Cytoplasm	10		Y	CP	Cytoprotein	-	-	-	-	-
Lmo0886	Cytoplasm	8		Y	CP	Cytoprotein	-	-	-	-	-
Lmo0887	Cytoplasm	10		Y	CP	Cytoprotein	-	-	-	-	-
Lmo0888	Cytoplasm	8		Y	CP	Cytoprotein	-	-	-	-	-
Lmo0889	Cytoplasm	10		Y	CP	Cytoprotein	-	-	-	-	-
Lmo0890	Cytoplasm	10		N	CS/CM/iCM	IMP	ss-IMP II	-	-	YidC	-
Lmo0891	Cytoplasm	7		Y	CP	Cytoprotein	-	-	-	-	-
Lmo0892	Cytoplasm	10		Y	CP	Cytoprotein	-	-	-	-	-
Lmo0893	Cytoplasm	10		Y	CP	Cytoprotein	-	-	-	-	-
Lmo0894	Cytoplasm	10		Y	CP	Cytoprotein	-	-	-	-	-
Lmo0895	Cytoplasm	7		Y	CP	Cytoprotein	-	-	-	-	-
Lmo0896	Cytoplasm	4		Y	CP	Cytoprotein	-	-	-	-	-
Lmo0897	Cytoplasm	7		N	CS/CM/iCM	IMP	ms-IMP	-	Sec	SPaseI	Sec-SPI
Lmo0898	Cytoplasm	7		Y	CP	Cytoprotein	-	-	-	-	-
Lmo0899	Cytoplasm	6		Y	CP	Cytoprotein	-	-	-	-	-
Lmo0900	Extracell	6		Y	EM/CP	Cytoprotein	-	-	NC	-	-
Lmo0901	Cytoplasm	4		N	CS/CM/iCM	IMP	ms-IMP	-	Sec	YidC	Unc-SP
Lmo0902	Cytoplasm	6		Y	CP	Cytoprotein	-	-	-	-	-
Lmo0903	Cytoplasm	4		Y	CP	Cytoprotein	-	-	-	-	-
Lmo0904	Extracell	2		Y	EM/CP	Cytoprotein	-	-	NC	-	-
Lmo0905	Cytoplasm	10		Y	CP	Cytoprotein	-	-	-	-	-
Lmo0906	Cytoplasm	6		Y	CP	Cytoprotein	-	-	-	-	-
Lmo0907	Cytoplasm	8		Y	CP	Cytoprotein	-	-	-	-	-
Lmo0908	Cytoplasm	8		N	CS/CM/iCM	IMP	ms-IMP	-	Sec	YidC	Unc-SP
Lmo0909	Cytoplasm	10		Y	CP	Cytoprotein	-	-	-	-	-
Lmo0910	Cytoplasm	10		N	CS/CM/iCM	IMP	ms-IMP	-	-	YidC	-
Lmo0911	Cytoplasm	10		Y	CP	Cytoprotein	-	-	-	-	-
Lmo0912	Cytoplasm	2		N	CS/CM/iCM	IMP	ms-IMP	-	Sec	YidC	Unc-SP
Lmo0913	Cytoplasm	1		Y	CP	Cytoprotein	-	-	-	-	-
Lmo0914	Cytoplasm	3		N	CS/CM/iCM	IMP	ss-IMP II	-	Sec	YidC	Unc-SP
Lmo0915	Cytoplasm	2		N	CS/CM/iCM	IMP	ms-IMP	-	Sec	YidC	Unc-SP
Lmo0916	Cytoplasm	10		Y	CP	Cytoprotein	-	-	-	-	-
Lmo0917	Cytoplasm	3		Y	CP	Cytoprotein	-	-	-	-	-
Lmo0918	Cytoplasm	9		Y	CP	Cytoprotein	-	-	-	-	-
Lmo0919	Cytoplasm	6		Y	CP	Cytoprotein	-	-	-	-	-
Lmo0920	Cytoplasm	7		N	CS/CM/iCM	IMP	ms-IMP	-	Sec	YidC	Unc-SP
Lmo0921	Cytoplasm	5		N	CS/CM/iCM	IMP	ms-IMP	-	Sec	SPaseI	Sec-SPI
Lmo0922	Cytoplasm	10		Y	CP	Cytoprotein	-	-	-	-	-
Lmo0923	Cytoplasm	1		Y	CP	Cytoprotein	-	-	-	-	-
Lmo0925	Cytoplasm	7		N	CS/CM/iCM	IMP	ms-IMP	-	Sec	SPaseI	Sec-SPI
Lmo0926	Cytoplasm	10		N	CS/CM/iCM	IMP	ss-IMP II	-	Sec	YidC	Unc-SP
Lmo0927	Cytoplasm	3		N	CS/CM/iCM	IMP	ms-IMP	-	Sec	YidC	Unc-SP
Lmo0928	Cytoplasm	6		Y	CP	Cytoprotein	-	-	-	-	-
Lmo0929	Cytoplasm	4		N	CS/CM/iCM	IMP	ss-IMP II	-	Sec	YidC	Unc-SP
Lmo0930	Cytoplasm	4		Y	CP	Cytoprotein	-	-	-	-	-
Lmo0931	Cytoplasm	9		Y	CP	Cytoprotein	-	-	-	-	-
Lmo0932	Cytoplasm	6		N	CS/CM/iCM	IMP	ms-IMP	-	Sec	YidC	Unc-SP
Lmo0933	Cytoplasm	9		N	CS/CM/iCM	IMP	ms-IMP	-	-	YidC	-
Lmo0934	Cytoplasm	7		Y	CP	Cytoprotein	-	-	-	-	-
Lmo0935	Cytoplasm	6		Y	CP	Cytoprotein	-	-	-	-	-
Lmo0936	Cytoplasm	5		Y	CP	Cytoprotein	-	-	-	-	-
Lmo0937	Cytoplasm	8		N	CS/CM/iCM	IMP	ms-IMP	-	Sec	YidC	Unc-SP
Lmo0938	Cytoplasm	2		Y	CP	Cytoprotein	-	-	-	-	-
Lmo0939	Cytoplasm	10		Y	CP	Cytoprotein	-	-	-	-	-
Lmo0940	Cytoplasm	5		Y	CP	Cytoprotein	-	-	-	-	-
Lmo0941	Cytoplasm	5		Y	CP	Cytoprotein	-	-	-	-	-
Lmo0942	Cytoplasm	10		Y	CP	Cytoprotein	-	-	-	-	-
Lmo0943	Cytoplasm	10		Y	CP	Cytoprotein	-	-	-	-	-
Lmo0944	Cytoplasm	7		Y	EM/CP	Cytoprotein	-	-	NC	-	-
Lmo0945	Cytoplasm	2		N	CS/CM/aCM	Lipoprotein	-	-	Sec	Lgt-SPaseII	Sec-SPII
Lmo0946	Cytoplasm	10		Y	EM/CP	Cytoprotein	-	-	NC	-	-
Lmo0947	Cytoplasm	1		N	CS/CM/iCM	IMP	ms-IMP	-	Sec	YidC	Unc-SP
Lmo0948	Cytoplasm	10		Y	CP	Cytoprotein	-	-	-	-	-
Lmo0949	Cytoplasm	10		N	CS/CM/iCM	IMP	ms-IMP	-	Sec	YidC	Unc-SP
Lmo0950	Extracell	1		Y	EM	Exoprotein	-	-	Sec	SPaseI	Sec-SPI
Lmo0951	Extracell	1		N	CS/CM/iCM	IMP	ss-IMP II	-	Sec	YidC	Unc-SP
Lmo0952	Cytoplasm	4		N	CS/CM/iCM	IMP	ms-IMP	-	Sec	YidC	Unc-SP
Lmo0953	Cytoplasm	3		N	CS/CM/aCM	Lipoprotein	-	-	Sec	Lgt-SPaseII	Sec-SPII
Lmo0954	Cytoplasm	8		N	CS/CM/iCM	IMP	ms-IMP	-	Sec	YidC	Unc-SP
Lmo0955	Cytoplasm	8		Y	CP	Cytoprotein	-	-	-	-	-
Lmo0956	Cytoplasm	5		Y	CP	Cytoprotein	-	-	-	-	-
Lmo0957	Cytoplasm	5		Y	CP	Cytoprotein	-	-	-	-	-
Lmo0958	Cytoplasm	6		Y	CP	Cytoprotein	-	-	-	-	-
Lmo0959	Cytoplasm	10		N	CS/CM/iCM	IMP	ms-IMP	-	Sec	SPaseI	Sec-SPI
Lmo0960	Cytoplasm	9		Y	CP	Cytoprotein	-	-	-	-	-
Lmo0961	Cytoplasm	4		Y	CP	Cytoprotein	-	-	-	-	-
Lmo0962	Cytoplasm	6		N	CS/CM/iCM	IMP	ss-IMP II	-	Sec	YidC	Unc-SP
Lmo0963	Cytoplasm	7		N	CS/CM/iCM	IMP	ms-IMP	-	Sec	YidC	Unc-SP
Lmo0964	Cytoplasm	2		Y	CP	Cytoprotein	-	-	-	-	-
Lmo0965	Cytoplasm	9		Y	CP	Cytoprotein	-	-	-	-	-
Lmo0966	Cytoplasm	1		Y	CP	Cytoprotein	-	-	-	-	-
Lmo0967	Cytoplasm	5		Y	CP	Cytoprotein	-	-	-	-	-
Lmo0968	Cytoplasm	8		Y	CP	Cytoprotein	-	-	-	-	-
Lmo0969	Cytoplasm	9		Y	CP	Cytoprotein	-	-	-	-	-
Lmo0970	Cytoplasm	6		Y	CP	Cytoprotein	-	-	-	-	-
Lmo0971	Extracell	3		N	CS/CM/iCM	IMP	ss-IMP II	-	Sec	YidC	Unc-SP
Lmo0972	Cytoplasm	10		Y	CP	Cytoprotein	-	-	-	-	-
Lmo0973	Cytoplasm	8		N	CS/CM/iCM	IMP	ms-IMP	-	Sec	SPaseI	Sec-SPI
Lmo0974	Cytoplasm	4		N	CS/CM/iCM	IMP	ss-IMP II	-	-	YidC	-
Lmo0975	Cytoplasm	6		Y	CP	Cytoprotein	-	-	-	-	-
Lmo0976	Cytoplasm	6		Y	CP	Cytoprotein	-	-	-	-	-
Lmo0977	Cytoplasm	9		Y	CP	Cytoprotein	-	-	-	-	-
Lmo0978	Cytoplasm	5		Y	CP	Cytoprotein	-	-	-	-	-
Lmo0979	Cytoplasm	8		Y	CP	Cytoprotein	-	-	-	-	-
Lmo0980	Cytoplasm	9		N	CS/CM/iCM	IMP	ms-IMP	-	Sec	YidC	Unc-SP
Lmo0981	Cytoplasm	7		N	CS/CM/iCM	IMP	ms-IMP	-	Sec	SPaseI	Sec-SPI
Lmo0982	Cytoplasm	5		Y	CP	Cytoprotein	-	-	-	-	-
Lmo0983	Cytoplasm	4		Y	CP	Cytoprotein	-	-	-	-	-
Lmo0984	Cytoplasm	8		Y	CP	Cytoprotein	-	-	-	-	-
Lmo0985	Cytoplasm	10		N	CS/CM/iCM	IMP	ms-IMP	-	Sec	YidC	Unc-SP
Lmo0986	Cytoplasm	10		Y	CP	Cytoprotein	-	-	-	-	-
Lmo0987	Cytoplasm	10		N	CS/CM/iCM	IMP	ms-IMP	-	Sec	YidC	Unc-SP
Lmo0988	Cytoplasm	8		Y	CP	Cytoprotein	-	-	-	-	-
Lmo0989	Cytoplasm	3		Y	CP	Cytoprotein	-	-	-	-	-
Lmo0990	Cytoplasm	5		N	CS/CM/iCM	IMP	ms-IMP	-	Sec	YidC	Unc-SP
Lmo0991	Cytoplasm	4		N	CS/CM/iCM	IMP	ms-IMP	-	Sec	SPaseI	Sec-SPI
Lmo0992	Cytoplasm	6		N	CS/CM/iCM	IMP	ms-IMP	-	-	YidC	-
Lmo0993	Cytoplasm	8		N	CS/CM/iCM	IMP	ms-IMP	-	-	YidC	-
Lmo0994	Cytoplasm	9		N	CS/CM/iCM	IMP	ms-IMP	-	Sec	YidC	Unc-SP
Lmo0995	Cytoplasm	10		N	CS/CM/iCM	IMP	ms-IMP	-	Sec	YidC	Unc-SP
Lmo0996	Cytoplasm	2		Y	CP	Cytoprotein	-	-	-	-	-
Lmo0997	Cytoplasm	5		Y	CP	Cytoprotein	-	-	-	-	-
Lmo0998	Cytoplasm	5		N	CS/CM/iCM	IMP	ms-IMP	-	Sec	YidC	Unc-SP
Lmo0999	Cytoplasm	10		N	CS/CM/iCM	IMP	ms-IMP	-	Sec	YidC	Unc-SP
Lmo1000	Cytoplasm	5		Y	CP	Cytoprotein	-	-	-	-	-
Lmo1001	Cytoplasm	10		Y	CP	Cytoprotein	-	-	-	-	-
Lmo1002	Cytoplasm	7		Y	CP	Cytoprotein	-	-	-	-	-
Lmo1003	Cytoplasm	8		Y	CP	Cytoprotein	-	-	-	-	-
Lmo1004	Cytoplasm	4		N	CS/CM/iCM	IMP	ms-IMP	-	Sec	SPaseI	Sec-SPI
Lmo1005	Cytoplasm	4		Y	CP	Cytoprotein	-	-	-	-	-
Lmo1006	Cytoplasm	6		Y	CP	Cytoprotein	-	-	-	-	-
Lmo1007	Cytoplasm	2		Y	EM/CP	Cytoprotein	-	-	NC	-	-
Lmo1008	Cytoplasm	10		Y	CP	Cytoprotein	-	-	-	-	-
Lmo1009	Cytoplasm	10		Y	CP	Cytoprotein	-	-	-	-	-
Lmo1010	Cytoplasm	6		Y	CP	Cytoprotein	-	-	-	-	-
Lmo1011	Cytoplasm	7		Y	CP	Cytoprotein	-	-	-	-	-
Lmo1012	Cytoplasm	9		Y	CP	Cytoprotein	-	-	-	-	-
Lmo1013	Cytoplasm	9		N	CS/CM/iCM	IMP	ms-IMP	-	-	YidC	-
Lmo1014	Cytoplasm	5		Y	CP	Cytoprotein	-	-	-	-	-
Lmo1015	Cytoplasm	4		N	CS/CM/iCM	IMP	ms-IMP	-	-	YidC	-
Lmo1016	Extracell	5		Y	EM*/CS/CM/aCM/iCM	Lipoprotein	-	-	Sec	Lgt-SPaseII	Sec-SPII
Lmo1017	Cytoplasm	4		Y	CP	Cytoprotein	-	-	-	-	-
Lmo1018	Cytoplasm	4		Y	CP	Cytoprotein	-	-	-	-	-
Lmo1019	Cytoplasm	9		Y	CP	Cytoprotein	-	-	-	-	-
Lmo1020	Cytoplasm	10		N	CS/CM/iCM	IMP	ms-IMP	-	Sec	YidC	Unc-SP
Lmo1021	Cytoplasm	9		N	CS/CM/iCM	IMP	ss-IMP I	-	Sec	SPaseI	Sec-SPI
Lmo1022	Cytoplasm	10		Y	CP	Cytoprotein	-	-	-	-	-
Lmo1023	Cytoplasm	10		Y	CP	Cytoprotein	-	-	-	-	-
Lmo1024	Cytoplasm	5		N	CS/CM/iCM	IMP	ms-IMP	-	Sec	YidC	Unc-SP
Lmo1025	Cytoplasm	9		N	CS/CM/iCM	IMP	ms-IMP	-	Sec	YidC	Unc-SP
Lmo1026	Cytoplasm	2		N	CS/CM/iCM	IMP	ss-IMP II	-	Sec	YidC	Unc-SP
Lmo1027	Cytoplasm	8		Y	CP	Cytoprotein	-	-	-	-	-
Lmo1028	Cytoplasm	10		Y	CP	Cytoprotein	-	-	-	-	-
Lmo1029	Cytoplasm	4		Y	CP	Cytoprotein	-	-	-	-	-
Lmo1030	Cytoplasm	8		Y	CP	Cytoprotein	-	-	-	-	-
Lmo1031	Cytoplasm	8		Y	CP	Cytoprotein	-	-	-	-	-
Lmo1032	Cytoplasm	4		Y	CP	Cytoprotein	-	-	-	-	-
Lmo1033	Cytoplasm	7		Y	CP	Cytoprotein	-	-	-	-	-
Lmo1034	Cytoplasm	5		Y	CP	Cytoprotein	-	-	-	-	-
Lmo1035	Cytoplasm	5		N	CS/CM/iCM	IMP	ms-IMP	-	-	YidC	-
Lmo1036	Cytoplasm	6		Y	CP	Cytoprotein	-	-	-	-	-
Lmo1037	Cytoplasm	7		N	CS/CM/iCM	IMP	ms-IMP	-	Sec	YidC	Unc-SP
Lmo1038	Cytoplasm	6		Y	CP	Cytoprotein	-	-	-	-	-
Lmo1039	Cytoplasm	6		Y	CP	Cytoprotein	-	-	-	-	-
Lmo1040	Cytoplasm	7		N	CS/CM/iCM	IMP	ms-IMP	-	Sec	SPaseI	Sec-SPI
Lmo1041	Extracell	3		N	CS/CM/aCM	Lipoprotein	-	-	Sec	Lgt-SPaseII	Sec-SPII
Lmo1042	Cytoplasm	5		Y	CP	Cytoprotein	-	-	-	-	-
Lmo1043	Cytoplasm	7		Y	CP	Cytoprotein	-	-	-	-	-
Lmo1044	Cytoplasm	10		Y	CP	Cytoprotein	-	-	-	-	-
Lmo1045	Cytoplasm	6		Y	CP	Cytoprotein	-	-	-	-	-
Lmo1046	Cytoplasm	2		Y	CP	Cytoprotein	-	-	-	-	-
Lmo1047	Cytoplasm	8		Y	CP	Cytoprotein	-	-	-	-	-
Lmo1048	Cytoplasm	8		Y	CP	Cytoprotein	-	-	-	-	-
Lmo1049	Cytoplasm	5		N	CS/CM/iCM	IMP	ss-IMP II	-	Sec	YidC	Unc-SP
Lmo1050	Cytoplasm	7		Y	CP	Cytoprotein	-	-	-	-	-
Lmo1051	Cytoplasm	9		Y	CP	Cytoprotein	-	-	-	-	-
Lmo1052	Cytoplasm	1		Y	CP	Cytoprotein	-	-	-	-	-
Lmo1053	Cytoplasm	9		Y	CP	Cytoprotein	-	-	-	-	-
Lmo1054	Cytoplasm	2		Y	CP	Cytoprotein	-	-	-	-	-
Lmo1055	Cytoplasm	6		Y	CP	Cytoprotein	-	-	-	-	-
Lmo1056	Cytoplasm	9		N	CS/CM/iCM	IMP	ms-IMP	-	Sec	YidC	Unc-SP
Lmo1057	Cytoplasm	8		Y	CP	Cytoprotein	-	-	-	-	-
Lmo1058	Cytoplasm	1		Y	CP	Cytoprotein	-	-	-	-	-
Lmo1059	Cytoplasm	7		Y	CP	Cytoprotein	-	-	-	-	-
Lmo1060	Cytoplasm	10		Y	CP	Cytoprotein	-	-	-	-	-
Lmo1061	Cytoplasm	6		N	CS/CM/iCM	IMP	ss-IMP I	-	Sec	SPaseI	Sec-SPI
Lmo1062	Cytoplasm	2		N	CS/CM/iCM	IMP	ms-IMP	-	Sec	SPaseI	Sec-SPI
Lmo1063	Cytoplasm	2		Y	CP	Cytoprotein	-	-	-	-	-
Lmo1064	Cytoplasm	10		N	CS/CM/iCM	IMP	ms-IMP	-	-	YidC	-
Lmo1065	Cytoplasm	6		Y	CP	Cytoprotein	-	-	-	-	-
Lmo1066	Cytoplasm	6		Y	CP	Cytoprotein	-	-	-	-	-
Lmo1067	Cytoplasm	7		Y	CP	Cytoprotein	-	-	-	-	-
Lmo1068	Extracell	5		Y	EM*/CS/CM/aCM/iCM	Lipoprotein	-	-	Sec	Lgt-SPaseII	Sec-SPII
Lmo1069	Cytoplasm	5		Y	CP	Cytoprotein	-	-	-	-	-
Lmo1070	Cytoplasm	10		Y	CP	Cytoprotein	-	-	-	-	-
Lmo1071	Cytoplasm	6		N	CS/CM/iCM	IMP	ms-IMP	-	Sec	SPaseI	Sec-SPI
Lmo1072	Cytoplasm	5		Y	CP	Cytoprotein	-	-	-	-	-
Lmo1073	Cytoplasm	1		N	EM*/CS/CM/aCM/iCM	Lipoprotein	-	-	Sec	Lgt-SPaseII	Sec-SPII
Lmo1074	Cytoplasm	3		N	CS/CM/iCM	IMP	ms-IMP	-	Sec	YidC	Unc-SP
Lmo1075	Cytoplasm	2		N	CS/CM/iCM	IMP	ss-IMP II	-	-	YidC	-
Lmo1076	Extracell	4		N	CS/CW	CW-protein	-	GW-protein	Sec	SPaseI	Sec-SPI
Lmo1077	Cytoplasm	9		Y	CP	Cytoprotein	-	-	-	-	-
Lmo1078	Cytoplasm	9		Y	CP	Cytoprotein	-	-	-	-	-
Lmo1079	Cytoplasm	4		N	CS/CM/iCM	IMP	ms-IMP	-	Sec	YidC	Unc-SP
Lmo1080	Cytoplasm	4		Y	CP	Cytoprotein	-	-	-	-	-
Lmo1081	Cytoplasm	7		Y	CP	Cytoprotein	-	-	-	-	-
Lmo1082	Cytoplasm	3		Y	CP	Cytoprotein	-	-	-	-	-
Lmo1083	Cytoplasm	6		Y	CP	Cytoprotein	-	-	-	-	-
Lmo1084	Cytoplasm	2		Y	CP	Cytoprotein	-	-	-	-	-
Lmo1085	Cytoplasm	8		Y	CP	Cytoprotein	-	-	-	-	-
Lmo1086	Cytoplasm	10		Y	CP	Cytoprotein	-	-	-	-	-
Lmo1087	Cytoplasm	6		Y	CP	Cytoprotein	-	-	-	-	-
Lmo1088	Cytoplasm	7		N	CS/CM/iCM	IMP	ss-IMP III	-	-	YidC	-
Lmo1089	Cytoplasm	10		Y	CP	Cytoprotein	-	-	-	-	-
Lmo1090	Cytoplasm	2		Y	CP	Cytoprotein	-	-	-	-	-
Lmo1091	Cytoplasm	4		Y	CP	Cytoprotein	-	-	-	-	-
Lmo1092	Cytoplasm	7		Y	CP	Cytoprotein	-	-	-	-	-
Lmo1093	Cytoplasm	4		Y	CP	Cytoprotein	-	-	-	-	-
Lmo1094	Cytoplasm	10		Y	CP	Cytoprotein	-	-	-	-	-
Lmo1095	Extracell	2		N	CS/CM/iCM	IMP	ss-IMP II	-	Sec	YidC	Unc-SP
Lmo1096	Cytoplasm	9		Y	CP	Cytoprotein	-	-	-	-	-
Lmo1097	Cytoplasm	2		N	CS/CM/iCM	IMP	ss-IMP II	-	-	YidC	-
Lmo1098	Cytoplasm	10		Y	CP	Cytoprotein	-	-	-	-	-
Lmo1099	Cytoplasm	10		Y	CP	Cytoprotein	-	-	-	-	-
Lmo1100	Cytoplasm	6		N	CS/CM/iCM	IMP	ms-IMP	-	Sec	YidC	Unc-SP
Lmo1101	Cytoplasm	7		N	CS/CM/iCM	IMP	ms-IMP	-	Sec	YidC	Unc-SP
Lmo1102	Cytoplasm	9		Y	CP	Cytoprotein	-	-	-	-	-
Lmo1103	Extracell	2		N	CS/CM/iCM	IMP	ss-IMP II	-	Sec	YidC	Unc-SP
Lmo1104	Extracell	1		Y	EM	Exoprotein	-	-	Sec	SPaseI	Sec-SPI
Lmo1105	Extracell	1		N	CS/CM/iCM	IMP	ms-IMP	-	Sec	SPaseI	Sec-SPI
Lmo1106	Cytoplasm	7		N	CS/CM/iCM	IMP	ss-IMP II	-	-	YidC	-
Lmo1107	Cytoplasm	2		N	CS/CM/iCM	IMP	ms-IMP	-	Sec	YidC	Unc-SP
Lmo1108	Cytoplasm	10		Y	CP	Cytoprotein	-	-	-	-	-
Lmo1109	Extracell	8		N	CS/CM/iCM	IMP	ms-IMP	-	Sec	YidC	Unc-SP
Lmo1110	Cytoplasm	8		Y	CP	Cytoprotein	-	-	-	-	-
Lmo1111	Cytoplasm	10		Y	CP	Cytoprotein	-	-	-	-	-
Lmo1112	Cytoplasm	5		N	CS/CM/iCM	IMP	ss-IMP I	-	Sec	SPaseI	Sec-SPI
Lmo1113	Cytoplasm	2		Y	CP	Cytoprotein	-	-	-	-	-
Lmo1114	Cytoplasm	6		Y	CP	Cytoprotein	-	-	-	-	-
Lmo1115	Cytoplasm	2		N	CS/CW	CW-protein	-	LPXTG-protein	Sec	SPaseI-Sortase	Sec-SPI
Lmo1116	Cytoplasm	4		Y	CP	Cytoprotein	-	-	-	-	-
Lmo1117	Cytoplasm	10		Y	CP	Cytoprotein	-	-	-	-	-
Lmo1118	Cytoplasm	6		Y	CP	Cytoprotein	-	-	-	-	-
Lmo1119	Cytoplasm	7		Y	CP	Cytoprotein	-	-	-	-	-
Lmo1120	Cytoplasm	1		Y	EM/CP	Cytoprotein	-	-	NC	-	-
Lmo1121	Cytoplasm	10		Y	CP	Cytoprotein	-	-	-	-	-
Lmo1122	Cytoplasm	10		Y	CP	Cytoprotein	-	-	-	-	-
Lmo1123	Cytoplasm	6		Y	CP	Cytoprotein	-	-	-	-	-
Lmo1124	Cytoplasm	10		Y	CP	Cytoprotein	-	-	-	-	-
Lmo1125	Cytoplasm	10		Y	CP	Cytoprotein	-	-	-	-	-
Lmo1126	Cytoplasm	9		Y	CP	Cytoprotein	-	-	-	-	-
Lmo1127	Cytoplasm	5		Y	CP	Cytoprotein	-	-	-	-	-
Lmo1128	Extracell	1		N	CS/CM/iCM	IMP	ss-IMP II	-	Sec	YidC	Unc-SP
Lmo1129	Cytoplasm	9		Y	CP	Cytoprotein	-	-	-	-	-
Lmo1130	Cytoplasm	6		Y	CP	Cytoprotein	-	-	-	-	-
Lmo1131	Cytoplasm	6		N	CS/CM/iCM	IMP	ms-IMP	-	Sec	SPaseI	Sec-SPI
Lmo1132	Cytoplasm	7		N	CS/CM/iCM	IMP	ms-IMP	-	Sec	YidC	Unc-SP
Lmo1133	Cytoplasm	10		Y	CP	Cytoprotein	-	-	-	-	-
Lmo1134	Cytoplasm	3		Y	CP	Cytoprotein	-	-	-	-	-
Lmo1135	Cytoplasm	9		Y	CP	Cytoprotein	-	-	-	-	-
Lmo1136	Extracell	3		N	CS/CW/CM/aCM	CW-Lipoprotein	-	LPXTG-protein	Sec	Lgt-SPaseII-Sortase	Sec-SPII
Lmo1137	Cytoplasm	9		Y	CP	Cytoprotein	-	-	-	-	-
Lmo1138	Cytoplasm	10		Y	CP	Cytoprotein	-	-	-	-	-
Lmo1139	Cytoplasm	5		Y	CP	Cytoprotein	-	-	-	-	-
Lmo1140	Cytoplasm	4		Y	CP	Cytoprotein	-	-	-	-	-
Lmo1141	Cytoplasm	7		Y	CP	Cytoprotein	-	-	-	-	-
Lmo1142	Cytoplasm	6		Y	CP	Cytoprotein	-	-	-	-	-
Lmo1143	Cytoplasm	7		Y	CP	Cytoprotein	-	-	-	-	-
Lmo1144	Cytoplasm	7		Y	CP	Cytoprotein	-	-	-	-	-
Lmo1145	Cytoplasm	7		Y	CP	Cytoprotein	-	-	-	-	-
Lmo1146	Cytoplasm	7		Y	CP	Cytoprotein	-	-	-	-	-
Lmo1147	Cytoplasm	7		Y	CP	Cytoprotein	-	-	-	-	-
Lmo1148	Cytoplasm	4		N	CS/CM/iCM	IMP	ms-IMP	-	Sec	YidC	Unc-SP
Lmo1149	Cytoplasm	4		Y	CP	Cytoprotein	-	-	-	-	-
Lmo1150	Cytoplasm	3		Y	CP	Cytoprotein	-	-	-	-	-
Lmo1151	Cytoplasm	5		Y	CP	Cytoprotein	-	-	-	-	-
Lmo1152	Cytoplasm	5		Y	CP	Cytoprotein	-	-	-	-	-
Lmo1153	Cytoplasm	2		Y	CP	Cytoprotein	-	-	-	-	-
Lmo1154	Cytoplasm	4		Y	CP	Cytoprotein	-	-	-	-	-
Lmo1155	Cytoplasm	3		Y	CP	Cytoprotein	-	-	-	-	-
Lmo1156	Cytoplasm	8		Y	CP	Cytoprotein	-	-	-	-	-
Lmo1157	Cytoplasm	3		Y	CP	Cytoprotein	-	-	-	-	-
Lmo1158	Cytoplasm	6		Y	CP	Cytoprotein	-	-	-	-	-
Lmo1159	Cytoplasm	8		Y	CP	Cytoprotein	-	-	-	-	-
Lmo1160	Cytoplasm	9		Y	CP	Cytoprotein	-	-	-	-	-
Lmo1161	Cytoplasm	1		Y	CP	Cytoprotein	-	-	-	-	-
Lmo1162	Cytoplasm	5		Y	CP	Cytoprotein	-	-	-	-	-
Lmo1163	Cytoplasm	5		Y	CP	Cytoprotein	-	-	-	-	-
Lmo1164	Cytoplasm	7		Y	CP	Cytoprotein	-	-	-	-	-
Lmo1165	Cytoplasm	4		Y	CP	Cytoprotein	-	-	-	-	-
Lmo1166	Cytoplasm	4		Y	CP	Cytoprotein	-	-	-	-	-
Lmo1167	Cytoplasm	1		N	CS/CM/iCM	IMP	ms-IMP	-	-	YidC	-
Lmo1168	Cytoplasm	7		Y	CP	Cytoprotein	-	-	-	-	-
Lmo1169	Cytoplasm	10		Y	CP	Cytoprotein	-	-	-	-	-
Lmo1170	Cytoplasm	6		Y	CP	Cytoprotein	-	-	-	-	-
Lmo1171	Cytoplasm	3		Y	CP	Cytoprotein	-	-	-	-	-
Lmo1172	Cytoplasm	10		Y	CP	Cytoprotein	-	-	-	-	-
Lmo1173	Cytoplasm	9		Y	CP	Cytoprotein	-	-	-	-	-
Lmo1174	Cytoplasm	9		Y	CP	Cytoprotein	-	-	-	-	-
Lmo1175	Cytoplasm	4		Y	CP	Cytoprotein	-	-	-	-	-
Lmo1176	Cytoplasm	4		Y	CP	Cytoprotein	-	-	-	-	-
Lmo1177	Extracell	1		N	CP	Cytoprotein	-	-	-	-	-
Lmo1178	Cytoplasm	3		Y	CP	Cytoprotein	-	-	-	-	-
Lmo1179	Cytoplasm	4		Y	CP	Cytoprotein	-	-	-	-	-
Lmo1180	Cytoplasm	10		Y	CP	Cytoprotein	-	-	-	-	-
Lmo1181	Cytoplasm	10		Y	CP	Cytoprotein	-	-	-	-	-
Lmo1182	Cytoplasm	8		Y	CP	Cytoprotein	-	-	-	-	-
Lmo1183	Cytoplasm	10		Y	CP	Cytoprotein	-	-	-	-	-
Lmo1184	Cytoplasm	5		Y	CP	Cytoprotein	-	-	-	-	-
Lmo1185	Cytoplasm	10		Y	CP	Cytoprotein	-	-	-	-	-
Lmo1186	Cytoplasm	5		N	CS/CM/iCM	IMP	ms-IMP	-	Sec	YidC	Unc-SP
Lmo1187	Cytoplasm	4		Y	CP	Cytoprotein	-	-	-	-	-
Lmo1188	Cytoplasm	5		Y	CP	Cytoprotein	-	-	-	-	-
Lmo1189	Cytoplasm	2		Y	CP	Cytoprotein	-	-	-	-	-
Lmo1190	Cytoplasm	3		N	CS/CM/iCM	IMP	ms-IMP	-	Sec	SPaseI	Sec-SPI
Lmo1191	Cytoplasm	8		Y	CP	Cytoprotein	-	-	-	-	-
Lmo1192	Cytoplasm	5		N	CS/CM/iCM	IMP	ms-IMP	-	Sec	YidC	Unc-SP
Lmo1193	Cytoplasm	8		Y	CP	Cytoprotein	-	-	-	-	-
Lmo1194	Cytoplasm	5		N	CS/CM/iCM	IMP	ss-IMP II	-	-	YidC	-
Lmo1195	Cytoplasm	8		Y	CP	Cytoprotein	-	-	-	-	-
Lmo1196	Cytoplasm	8		Y	CP	Cytoprotein	-	-	-	-	-
Lmo1197	Cytoplasm	6		Y	CP	Cytoprotein	-	-	-	-	-
Lmo1198	Cytoplasm	7		N	CS/CM/iCM	IMP	ss-IMP II	-	-	YidC	-
Lmo1199	Cytoplasm	7		Y	CP	Cytoprotein	-	-	-	-	-
Lmo1200	Cytoplasm	10		Y	CP	Cytoprotein	-	-	-	-	-
Lmo1201	Cytoplasm	8		Y	CP	Cytoprotein	-	-	-	-	-
Lmo1202	Cytoplasm	8		Y	CP	Cytoprotein	-	-	-	-	-
Lmo1203	Cytoplasm	5		Y	CP	Cytoprotein	-	-	-	-	-
Lmo1204	Cytoplasm	3		N	CS/CM/iCM	IMP	ms-IMP	-	Sec	SPaseI	Sec-SPI
Lmo1205	Cytoplasm	9		N	CS/CM/iCM	IMP	ss-IMP I	-	Sec	SPaseI	Sec-SPI
Lmo1206	Cytoplasm	9		N	CS/CM/iCM	IMP	ms-IMP	-	Sec	YidC	Unc-SP
Lmo1207	Cytoplasm	5		Y	CP	Cytoprotein	-	-	-	-	-
Lmo1208	Cytoplasm	6		Y	CP	Cytoprotein	-	-	-	-	-
Lmo1209	Cytoplasm	7		Y	CP	Cytoprotein	-	-	-	-	-
Lmo1210	Cytoplasm	2		N	CS/CM/iCM	IMP	ms-IMP	-	Sec	SPaseI	Sec-SPI
Lmo1211	Cytoplasm	4		N	CS/CM/iCM	IMP	ms-IMP	-	Sec	SPaseI	Sec-SPI
Lmo1212	Cytoplasm	5		Y	CP	Cytoprotein	-	-	-	-	-
Lmo1213	Cytoplasm	9		Y	CP	Cytoprotein	-	-	-	-	-
Lmo1214	Cytoplasm	10		N	CS/CM/iCM	IMP	ms-IMP	-	-	YidC	-
Lmo1215	Extracell	1		N	CS/CM/iCM	IMP	ss-IMP II	-	Sec	YidC	Unc-SP
Lmo1216	Extracell	1		Y	EM	Exoprotein	-	-	Sec	SPaseI	Sec-SPI
Lmo1217	Cytoplasm	6		Y	CP	Cytoprotein	-	-	-	-	-
Lmo1218	Cytoplasm	4		Y	CP	Cytoprotein	-	-	-	-	-
Lmo1219	Cytoplasm	10		Y	CP	Cytoprotein	-	-	-	-	-
Lmo1220	Cytoplasm	7		Y	CP	Cytoprotein	-	-	-	-	-
Lmo1221	Cytoplasm	7		Y	CP	Cytoprotein	-	-	-	-	-
Lmo1222	Cytoplasm	8		Y	CP	Cytoprotein	-	-	-	-	-
Lmo1223	Cytoplasm	2		Y	CP	Cytoprotein	-	-	-	-	-
Lmo1224	Cytoplasm	2		N	CS/CM/iCM	IMP	ms-IMP	-	Sec	SPaseI	Sec-SPI
Lmo1225	Cytoplasm	7		Y	CP	Cytoprotein	-	-	-	-	-
Lmo1226	Cytoplasm	2		N	CS/CM/iCM	IMP	ms-IMP	-	Sec	SPaseI	Sec-SPI
Lmo1227	Cytoplasm	3		Y	CP	Cytoprotein	-	-	-	-	-
Lmo1228	Extracell	7		N	CP	Cytoprotein	-	-	-	-	-
Lmo1229	Cytoplasm	10		Y	CP	Cytoprotein	-	-	-	-	-
Lmo1230	Cytoplasm	9		N	CS/CM/iCM	IMP	ms-IMP	-	-	YidC	-
Lmo1231	Cytoplasm	9		Y	CP	Cytoprotein	-	-	-	-	-
Lmo1232	Cytoplasm	7		Y	CP	Cytoprotein	-	-	-	-	-
Lmo1233	Cytoplasm	7		Y	CP	Cytoprotein	-	-	-	-	-
Lmo1234	Cytoplasm	4		Y	CP	Cytoprotein	-	-	-	-	-
Lmo1235	Cytoplasm	8		Y	CP	Cytoprotein	-	-	-	-	-
Lmo1236	Cytoplasm	10		Y	CP	Cytoprotein	-	-	-	-	-
Lmo1237	Cytoplasm	6		Y	CP	Cytoprotein	-	-	-	-	-
Lmo1238	Cytoplasm	8		N	CS/CM/iCM	IMP	ss-IMP III	-	-	YidC	-
Lmo1239	Cytoplasm	4		Y	CP	Cytoprotein	-	-	-	-	-
Lmo1240	Cytoplasm	8		Y	CP	Cytoprotein	-	-	-	-	-
Lmo1241	Cytoplasm	3		Y	EM/CP	Cytoprotein	-	-	NC	-	-
Lmo1242	Cytoplasm	8		Y	CP	Cytoprotein	-	-	-	-	-
Lmo1243	Cytoplasm	4		Y	CP	Cytoprotein	-	-	-	-	-
Lmo1244	Cytoplasm	5		Y	CP	Cytoprotein	-	-	-	-	-
Lmo1245	Extracell	2		Y	EM/CP	Cytoprotein	-	-	NC	-	-
Lmo1246	Cytoplasm	5		Y	CP	Cytoprotein	-	-	-	-	-
Lmo1247	Cytoplasm	7		Y	CP	Cytoprotein	-	-	-	-	-
Lmo1248	Cytoplasm	7		Y	CP	Cytoprotein	-	-	-	-	-
Lmo1249	Cytoplasm	5		Y	CP	Cytoprotein	-	-	-	-	-
Lmo1250	Cytoplasm	6		N	CS/CM/iCM	IMP	ms-IMP	-	Sec	YidC	Unc-SP
Lmo1251	Cytoplasm	5		Y	CP	Cytoprotein	-	-	-	-	-
Lmo1252	Cytoplasm	6		N	CS/CM/iCM	IMP	ms-IMP	-	Sec	SPaseI	Sec-SPI
Lmo1253	Cytoplasm	10		Y	CP	Cytoprotein	-	-	-	-	-
Lmo1254	Cytoplasm	5		Y	CP	Cytoprotein	-	-	-	-	-
Lmo1255	Cytoplasm	5		N	CS/CM/iCM	IMP	ms-IMP	-	-	YidC	-
Lmo1256	Cytoplasm	10		Y	CP	Cytoprotein	-	-	-	-	-
Lmo1257	Cytoplasm	10		Y	CP	Cytoprotein	-	-	-	-	-
Lmo1258	Cytoplasm	7		Y	CP	Cytoprotein	-	-	-	-	-
Lmo1259	Cytoplasm	7		Y	CP	Cytoprotein	-	-	-	-	-
Lmo1260	Cytoplasm	5		Y	CP	Cytoprotein	-	-	-	-	-
Lmo1261	Cytoplasm	5		N	CS/CM/iCM	IMP	ms-IMP	-	-	YidC	-
Lmo1262	Extracell	2		N	CP	Cytoprotein	-	-	-	-	-
Lmo1263	Cytoplasm	7		Y	EM/CP	Cytoprotein	-	-	NC	-	-
Lmo1264	Extracell	4		Y	EM	Exoprotein	-	-	Sec	SPaseI	Sec-SPI
Lmo1265	Cytoplasm	6		N	CS/CM/aCM	Lipoprotein	-	-	Sec	Lgt-SPaseII	Sec-SPII
Lmo1266	Cytoplasm	10		Y	CP	Cytoprotein	-	-	-	-	-
Lmo1267	Cytoplasm	10		Y	CP	Cytoprotein	-	-	-	-	-
Lmo1268	Cytoplasm	10		Y	CP	Cytoprotein	-	-	-	-	-
Lmo1269	Cytoplasm	6		N	CS/CM/iCM	IMP	ss-IMP II	-	Sec	YidC	Unc-SP
Lmo1270	Extracell	1		N	CS/CM/iCM	IMP	ss-IMP II	-	Sec	YidC	Unc-SP
Lmo1271	Cytoplasm	4		N	CS/CM/iCM	IMP	ss-IMP II	-	Sec	YidC	Unc-SP
Lmo1272	Cytoplasm	6		Y	CP	Cytoprotein	-	-	-	-	-
Lmo1273	Cytoplasm	4		Y	CP	Cytoprotein	-	-	-	-	-
Lmo1274	Cytoplasm	8		Y	CP	Cytoprotein	-	-	-	-	-
Lmo1275	Extracell	1		N	CP	Cytoprotein	-	-	-	-	-
Lmo1276	Cytoplasm	5		Y	CP	Cytoprotein	-	-	-	-	-
Lmo1277	Cytoplasm	8		Y	CP	Cytoprotein	-	-	-	-	-
Lmo1278	Cytoplasm	10		Y	CP	Cytoprotein	-	-	-	-	-
Lmo1279	Cytoplasm	7		Y	CP	Cytoprotein	-	-	-	-	-
Lmo1280	Cytoplasm	10		Y	CP	Cytoprotein	-	-	-	-	-
Lmo1281	Cytoplasm	8		Y	CP	Cytoprotein	-	-	-	-	-
Lmo1282	Cytoplasm	7		Y	CP	Cytoprotein	-	-	-	-	-
Lmo1283	Cytoplasm	9		Y	CP	Cytoprotein	-	-	-	-	-
Lmo1284	Cytoplasm	5		N	CS/CM/iCM	IMP	ms-IMP	-	-	YidC	-
Lmo1285	Cytoplasm	5		Y	CP	Cytoprotein	-	-	-	-	-
Lmo1286	Cytoplasm	5		Y	CP	Cytoprotein	-	-	-	-	-
Lmo1287	Cytoplasm	7		Y	CP	Cytoprotein	-	-	-	-	-
Lmo1288	Cytoplasm	4		Y	CP	Cytoprotein	-	-	-	-	-
Lmo1289	Extracell	1		N	CS/CW	CW-protein	-	LPXTG-protein	Sec	SPaseI-Sortase	Sec-SPI
Lmo1290	Extracell	2		N	CS/CW	CW-protein	-	LPXTG-protein	Sec	SPaseI-Sortase	Sec-SPI
Lmo1291	Cytoplasm	3		N	CS/CM/iCM	IMP	ms-IMP	-	Sec	YidC	Unc-SP
Lmo1292	Cytoplasm	10		Y	CP	Cytoprotein	-	-	-	-	-
Lmo1293	Cytoplasm	3		Y	CP	Cytoprotein	-	-	-	-	-
Lmo1294	Cytoplasm	7		Y	CP	Cytoprotein	-	-	-	-	-
Lmo1295	Extracell	2		N	CP	Cytoprotein	-	-	-	-	-
Lmo1296	Cytoplasm	9		Y	CP	Cytoprotein	-	-	-	-	-
Lmo1297	Cytoplasm	6		Y	CP	Cytoprotein	-	-	-	-	-
Lmo1298	Cytoplasm	1		Y	CP	Cytoprotein	-	-	-	-	-
Lmo1299	Cytoplasm	10		Y	CP	Cytoprotein	-	-	-	-	-
Lmo1300	Cytoplasm	7		N	CS/CM/iCM	IMP	ms-IMP	-	Sec	SPaseI	Sec-SPI
Lmo1301	Cytoplasm	9		Y	CP	Cytoprotein	-	-	-	-	-
Lmo1302	Cytoplasm	10		Y	CP	Cytoprotein	-	-	-	-	-
Lmo1303	Cytoplasm	4		N	CS/CW/CM/iCM	IMP-CW-protein	ss-IMP II	LysM-protein	Sec	YidC	Unc-SP
Lmo1304	Extracell	3		N	CP	Cytoprotein	-	-	-	-	-
Lmo1305	Cytoplasm	2		Y	CP	Cytoprotein	-	-	-	-	-
Lmo1306	Extracell	3		N	CS/CM/iCM	IMP	ss-IMP III	-	-	YidC	-
Lmo1307	Cytoplasm	10		Y	CP	Cytoprotein	-	-	-	-	-
Lmo1308	Cytoplasm	6		Y	CP	Cytoprotein	-	-	-	-	-
Lmo1309	Cytoplasm	6		Y	CP	Cytoprotein	-	-	-	-	-
Lmo1310	Cytoplasm	4		Y	CP	Cytoprotein	-	-	-	-	-
Lmo1311	Cytoplasm	4		Y	CP	Cytoprotein	-	-	-	-	-
Lmo1312	Cytoplasm	8		Y	EM/CP	Cytoprotein	-	-	NC	-	-
Lmo1313	Cytoplasm	5		Y	CP	Cytoprotein	-	-	-	-	-
Lmo1314	Cytoplasm	5		Y	CP	Cytoprotein	-	-	-	-	-
Lmo1315	Cytoplasm	9		Y	CP	Cytoprotein	-	-	-	-	-
Lmo1316	Cytoplasm	8		N	CS/CM/iCM	IMP	ms-IMP	-	Sec	SPaseI	Sec-SPI
Lmo1317	Cytoplasm	8		Y	CP	Cytoprotein	-	-	-	-	-
Lmo1318	Cytoplasm	7		N	CS/CM/iCM	IMP	ms-IMP	-	-	YidC	-
Lmo1319	Cytoplasm	8		Y	CP	Cytoprotein	-	-	-	-	-
Lmo1320	Cytoplasm	6		Y	CP	Cytoprotein	-	-	-	-	-
Lmo1321	Cytoplasm	6		Y	CP	Cytoprotein	-	-	-	-	-
Lmo1322	Cytoplasm	8		Y	CP	Cytoprotein	-	-	-	-	-
Lmo1323	Extracell	2		N	CP	Cytoprotein	-	-	-	-	-
Lmo1324	Cytoplasm	8		Y	CP	Cytoprotein	-	-	-	-	-
Lmo1325	Cytoplasm	2		Y	CP	Cytoprotein	-	-	-	-	-
Lmo1326	Cytoplasm	4		Y	CP	Cytoprotein	-	-	-	-	-
Lmo1327	Cytoplasm	6		Y	CP	Cytoprotein	-	-	-	-	-
Lmo1328	Cytoplasm	6		Y	CP	Cytoprotein	-	-	-	-	-
Lmo1329	Cytoplasm	6		Y	CP	Cytoprotein	-	-	-	-	-
Lmo1330	Cytoplasm	10		Y	CP	Cytoprotein	-	-	-	-	-
Lmo1331	Cytoplasm	8		Y	CP	Cytoprotein	-	-	-	-	-
Lmo1332	Cytoplasm	5		Y	CP	Cytoprotein	-	-	-	-	-
Lmo1333	Extracell	3		Y	EM	Exoprotein	-	-	Sec	SPaseI	Sec-SPI
Lmo1334	Cytoplasm	10		N	EM	Exoprotein	-	-	Sec	SPaseI	Sec-SPI
Lmo1335	Cytoplasm	10		Y	CP	Cytoprotein	-	-	-	-	-
Lmo1336	Cytoplasm	10		Y	CP	Cytoprotein	-	-	-	-	-
Lmo1337	Cytoplasm	5		N	CS/CM/iCM	IMP	ms-IMP	-	-	YidC	-
Lmo1338	Cytoplasm	10		Y	CP	Cytoprotein	-	-	-	-	-
Lmo1339	Cytoplasm	3		Y	CP	Cytoprotein	-	-	-	-	-
Lmo1340	Cytoplasm	4		N	CS/CM/aCM	Lipoprotein	-	-	Sec	Lgt-SPaseII	Sec-SPII
Lmo1341	Extracell	1		N	CS/PC	FPE-substrate	-	-	FPE	-	FPE-SP
Lmo1342	Cytoplasm	5		N	CS/PC	FPE-substrate	-	-	FPE	-	FPE-SP
Lmo1343	Cytoplasm	10		N	CS/PC	FPE-substrate	-	-	FPE	-	FPE-SP
Lmo1344	Cytoplasm	10		N	CS/PC	FPE-substrate	-	-	FPE	-	FPE-SP
Lmo1345	Extracell	5		N	CS/PC	FPE-substrate	-	-	FPE	-	FPE-SP
Lmo1346	Cytoplasm	10		N	CS/CM/iCM	IMP	ms-IMP	-	-	YidC	-
Lmo1347	Cytoplasm	8		Y	CP	Cytoprotein	-	-	-	-	-
Lmo1348	Cytoplasm	5		Y	CP	Cytoprotein	-	-	-	-	-
Lmo1349	Cytoplasm	5		Y	CP	Cytoprotein	-	-	-	-	-
Lmo1350	Cytoplasm	3		Y	CP	Cytoprotein	-	-	-	-	-
Lmo1351	Cytoplasm	1		N	CS/CM/iCM	IMP	ss-IMP III	-	-	YidC	-
Lmo1352	Cytoplasm	4		N	CS/CM/iCM	IMP	ms-IMP	-	Sec	YidC	Unc-SP
Lmo1353	Cytoplasm	9		N	CS/CM/iCM	IMP	ms-IMP	-	-	YidC	-
Lmo1354	Cytoplasm	10		Y	CP	Cytoprotein	-	-	-	-	-
Lmo1355	Cytoplasm	5		Y	CP	Cytoprotein	-	-	-	-	-
Lmo1356	Cytoplasm	3		Y	CP	Cytoprotein	-	-	-	-	-
Lmo1357	Cytoplasm	6		Y	CP	Cytoprotein	-	-	-	-	-
Lmo1358	Cytoplasm	10		Y	CP	Cytoprotein	-	-	-	-	-
Lmo1359	Cytoplasm	4		Y	CP	Cytoprotein	-	-	-	-	-
Lmo1360	Cytoplasm	6		Y	CP	Cytoprotein	-	-	-	-	-
Lmo1361	Cytoplasm	6		Y	CP	Cytoprotein	-	-	-	-	-
Lmo1362	Cytoplasm	10		Y	CP	Cytoprotein	-	-	-	-	-
Lmo1363	Cytoplasm	7		Y	CP	Cytoprotein	-	-	-	-	-
Lmo1364	Cytoplasm	6		Y	CP	Cytoprotein	-	-	-	-	-
Lmo1365	Cytoplasm	8		Y	CP	Cytoprotein	-	-	-	-	-
Lmo1366	Cytoplasm	7		Y	CP	Cytoprotein	-	-	-	-	-
Lmo1367	Cytoplasm	10		Y	CP	Cytoprotein	-	-	-	-	-
Lmo1368	Cytoplasm	8		Y	CP	Cytoprotein	-	-	-	-	-
Lmo1369	Cytoplasm	4		Y	CP	Cytoprotein	-	-	-	-	-
Lmo1370	Cytoplasm	6		Y	CP	Cytoprotein	-	-	-	-	-
Lmo1371	Cytoplasm	7		Y	CP	Cytoprotein	-	-	-	-	-
Lmo1372	Cytoplasm	3		Y	CP	Cytoprotein	-	-	-	-	-
Lmo1373	Cytoplasm	8		Y	CP	Cytoprotein	-	-	-	-	-
Lmo1374	Cytoplasm	4		N	CS/CM/iCM	IMP	ss-IMP II	-	-	YidC	-
Lmo1375	Cytoplasm	7		Y	CP	Cytoprotein	-	-	-	-	-
Lmo1376	Cytoplasm	6		Y	CP	Cytoprotein	-	-	-	-	-
Lmo1377	Cytoplasm	10		Y	CP	Cytoprotein	-	-	-	-	-
Lmo1378	Cytoplasm	7		N	CS/CM/iCM	IMP	ss-IMP I	-	Sec	SPaseI	Sec-SPI
Lmo1379	Cytoplasm	4		N	CS/CM/aCM/iCM	IMP-Lipoprotein	ms-IMP	-	Sec	YidC-Lgt-SPaseII	Sec-SPII
Lmo1380	Cytoplasm	10		N	CS/CM/iCM	IMP	ss-IMP II	-	Sec	YidC	Unc-SP
Lmo1381	Cytoplasm	6		Y	CP	Cytoprotein	-	-	-	-	-
Lmo1382	Cytoplasm	10		Y	CP	Cytoprotein	-	-	-	-	-
Lmo1383	Cytoplasm	5		Y	CP	Cytoprotein	-	-	-	-	-
Lmo1384	Cytoplasm	6		Y	CP	Cytoprotein	-	-	-	-	-
Lmo1385	Cytoplasm	8		N	CS/CM/iCM	IMP	ms-IMP	-	Sec	YidC	Unc-SP
Lmo1386	Cytoplasm	6		N	CS/CM/iCM	IMP	ms-IMP	-	Sec	YidC	Unc-SP
Lmo1387	Cytoplasm	7		Y	CP	Cytoprotein	-	-	-	-	-
Lmo1388	Extracell	2		Y	EM*/CS/CM/aCM/iCM	Lipoprotein	-	-	Sec	Lgt-SPaseII	Sec-SPII
Lmo1389	Cytoplasm	10		Y	CP	Cytoprotein	-	-	-	-	-
Lmo1390	Cytoplasm	4		N	CS/CM/iCM	IMP	ms-IMP	-	Sec	SPaseI	Sec-SPI
Lmo1391	Cytoplasm	3		N	CS/CM/iCM	IMP	ms-IMP	-	Sec	SPaseI	Sec-SPI
Lmo1392	Cytoplasm	7		Y	CP	Cytoprotein	-	-	-	-	-
Lmo1393	Cytoplasm	8		Y	CP	Cytoprotein	-	-	-	-	-
Lmo1394	Cytoplasm	8		Y	CP	Cytoprotein	-	-	-	-	-
Lmo1395	Extracell	1		N	CS/CM/iCM	IMP	ss-IMP II	-	-	YidC	-
Lmo1396	Cytoplasm	8		N	CS/CM/iCM	IMP	ms-IMP	-	Sec	YidC	Unc-SP
Lmo1397	Cytoplasm	6		Y	CP	Cytoprotein	-	-	-	-	-
Lmo1398	Cytoplasm	6		Y	CP	Cytoprotein	-	-	-	-	-
Lmo1399	Cytoplasm	10		N	CS/CM/iCM	IMP	ss-IMP II	-	Sec	YidC	Unc-SP
Lmo1400	Cytoplasm	8		Y	CP	Cytoprotein	-	-	-	-	-
Lmo1401	Cytoplasm	7		Y	CP	Cytoprotein	-	-	-	-	-
Lmo1402	Cytoplasm	4		Y	CP	Cytoprotein	-	-	-	-	-
Lmo1403	Cytoplasm	10		Y	CP	Cytoprotein	-	-	-	-	-
Lmo1404	Cytoplasm	10		Y	CP	Cytoprotein	-	-	-	-	-
Lmo1405	Cytoplasm	5		Y	CP	Cytoprotein	-	-	-	-	-
Lmo1406	Cytoplasm	4		Y	CP	Cytoprotein	-	-	-	-	-
Lmo1407	Cytoplasm	10		Y	CP	Cytoprotein	-	-	-	-	-
Lmo1408	Cytoplasm	6		Y	CP	Cytoprotein	-	-	-	-	-
Lmo1409	Cytoplasm	3		N	CS/CM/iCM	IMP	ms-IMP	-	Sec	YidC	Unc-SP
Lmo1410	Cytoplasm	10		N	CS/CM/iCM	IMP	ms-IMP	-	Sec	YidC	Unc-SP
Lmo1411	Cytoplasm	4		Y	CP	Cytoprotein	-	-	-	-	-
Lmo1412	Cytoplasm	6		N	CS/CM/iCM	IMP	ss-IMP III	-	-	YidC	-
Lmo1413	Extracell	1		N	CS/CW	CW-protein	-	LPXTG-protein	Sec	SPaseI-Sortase	Sec-SPI
Lmo1414	Cytoplasm	8		N	CS/CM/iCM	IMP	ss-IMP II	-	-	YidC	-
Lmo1415	Cytoplasm	4		Y	CP	Cytoprotein	-	-	-	-	-
Lmo1416	Cytoplasm	5		N	CS/CM/iCM	IMP	ms-IMP	-	Sec	SPaseI	Sec-SPI
Lmo1417	Cytoplasm	7		N	CS/CM/iCM	IMP	ms-IMP	-	Sec	YidC	Unc-SP
Lmo1418	Cytoplasm	3		Y	CP	Cytoprotein	-	-	-	-	-
Lmo1419	Cytoplasm	10		N	CS/CM/iCM	IMP	ms-IMP	-	Sec	YidC	Unc-SP
Lmo1420	Cytoplasm	5		Y	CP	Cytoprotein	-	-	-	-	-
Lmo1421	Cytoplasm	8		Y	CP	Cytoprotein	-	-	-	-	-
Lmo1422	Cytoplasm	5		N	CS/CM/iCM	IMP	ms-IMP	-	-	YidC	-
Lmo1423	Cytoplasm	6		Y	CP	Cytoprotein	-	-	-	-	-
Lmo1424	Cytoplasm	6		N	CS/CM/iCM	IMP	ms-IMP	-	Sec	YidC	Unc-SP
Lmo1425	Cytoplasm	5		N	CS/CM/iCM	IMP	ms-IMP	-	-	YidC	-
Lmo1426	Cytoplasm	3		N	CS/CM/aCM	Lipoprotein	-	-	Sec	Lgt-SPaseII	Sec-SPII
Lmo1427	Cytoplasm	7		N	CS/CM/iCM	IMP	ms-IMP	-	-	YidC	-
Lmo1428	Cytoplasm	8		Y	CP	Cytoprotein	-	-	-	-	-
Lmo1429	Extracell	1		N	CS/CM/iCM	IMP	ms-IMP	-	Sec	YidC	Unc-SP
Lmo1430	Cytoplasm	5		Y	CP	Cytoprotein	-	-	-	-	-
Lmo1431	Cytoplasm	8		Y	CP	Cytoprotein	-	-	-	-	-
Lmo1432	Cytoplasm	3		N	CS/CM/iCM	IMP	ms-IMP	-	Sec	YidC	Unc-SP
Lmo1433	Cytoplasm	4		N	CS/CM/iCM	IMP	ss-IMP II	-	-	YidC	-
Lmo1434	Cytoplasm	10		Y	CP	Cytoprotein	-	-	-	-	-
Lmo1435	Cytoplasm	4		Y	CP	Cytoprotein	-	-	-	-	-
Lmo1436	Cytoplasm	6		Y	CP	Cytoprotein	-	-	-	-	-
Lmo1437	Cytoplasm	3		Y	CP	Cytoprotein	-	-	-	-	-
Lmo1438	Extracell	1		Y	EM	Exoprotein	-	-	Sec	SPaseI	Sec-SPI
Lmo1439	Cytoplasm	1		Y	EM/CP	Cytoprotein	-	-	NC	-	-
Lmo1440	Cytoplasm	9		N	CS/CM/iCM	IMP	ms-IMP	-	Sec	YidC	Unc-SP
Lmo1441	Cytoplasm	10		Y	CP	Cytoprotein	-	-	-	-	-
Lmo1442	Cytoplasm	4		N	CS/CM/iCM	IMP	ms-IMP	-	Sec	YidC	Unc-SP
Lmo1443	Cytoplasm	10		N	CS/CM/iCM	IMP	ms-IMP	-	-	YidC	-
Lmo1444	Extracell	5		Y	EM*/CS/CM/aCM/iCM	Lipoprotein	-	-	Sec	Lgt-SPaseII	Sec-SPII
Lmo1445	Cytoplasm	10		Y	CP	Cytoprotein	-	-	-	-	-
Lmo1446	Cytoplasm	8		N	CS/CM/iCM	IMP	ms-IMP	-	-	YidC	-
Lmo1447	Cytoplasm	7		Y	CP	Cytoprotein	-	-	-	-	-
Lmo1448	Cytoplasm	6		Y	CP	Cytoprotein	-	-	-	-	-
Lmo1449	Cytoplasm	7		Y	CP	Cytoprotein	-	-	-	-	-
Lmo1450	Cytoplasm	4		Y	CP	Cytoprotein	-	-	-	-	-
Lmo1451	Cytoplasm	3		Y	CP	Cytoprotein	-	-	-	-	-
Lmo1452	Cytoplasm	6		Y	CP	Cytoprotein	-	-	-	-	-
Lmo1453	Cytoplasm	4		Y	CP	Cytoprotein	-	-	-	-	-
Lmo1454	Cytoplasm	10		Y	CP	Cytoprotein	-	-	-	-	-
Lmo1455	Cytoplasm	7		Y	CP	Cytoprotein	-	-	-	-	-
Lmo1456	Cytoplasm	2		Y	CP	Cytoprotein	-	-	-	-	-
Lmo1457	Cytoplasm	10		Y	CP	Cytoprotein	-	-	-	-	-
Lmo1458	Cytoplasm	10		Y	CP	Cytoprotein	-	-	-	-	-
Lmo1459	Cytoplasm	6		Y	CP	Cytoprotein	-	-	-	-	-
Lmo1460	Cytoplasm	7		Y	CP	Cytoprotein	-	-	-	-	-
Lmo1461	Cytoplasm	4		N	CS/CM/iCM	IMP	ss-IMP I	-	Sec	SPaseI	Sec-SPI
Lmo1462	Cytoplasm	9		Y	CP	Cytoprotein	-	-	-	-	-
Lmo1463	Extracell	1		N	CP	Cytoprotein	-	-	-	-	-
Lmo1464	Cytoplasm	10		N	CS/CM/iCM	IMP	ms-IMP	-	Sec	YidC	Unc-SP
Lmo1465	Cytoplasm	10		Y	CP	Cytoprotein	-	-	-	-	-
Lmo1466	Cytoplasm	6		N	CS/CM/iCM	IMP	ms-IMP	-	Sec	YidC	Unc-SP
Lmo1467	Cytoplasm	9		Y	CP	Cytoprotein	-	-	-	-	-
Lmo1468	Extracell	2		N	CP	Cytoprotein	-	-	-	-	-
Lmo1469	Extracell	10		N	CP	Cytoprotein	-	-	-	-	-
Lmo1470	Cytoplasm	10		Y	CP	Cytoprotein	-	-	-	-	-
Lmo1471	Cytoplasm	9		Y	CP	Cytoprotein	-	-	-	-	-
Lmo1472	Cytoplasm	1		Y	CP	Cytoprotein	-	-	-	-	-
Lmo1473	Cytoplasm	3		Y	CP	Cytoprotein	-	-	-	-	-
Lmo1474	Cytoplasm	7		Y	CP	Cytoprotein	-	-	-	-	-
Lmo1475	Cytoplasm	7		Y	CP	Cytoprotein	-	-	-	-	-
Lmo1476	Cytoplasm	5		Y	CP	Cytoprotein	-	-	-	-	-
Lmo1477	Cytoplasm	5		Y	CP	Cytoprotein	-	-	-	-	-
Lmo1478	Cytoplasm	6		Y	CP	Cytoprotein	-	-	-	-	-
Lmo1479	Cytoplasm	8		Y	CP	Cytoprotein	-	-	-	-	-
Lmo1480	Extracell	9		Y	EM/CP	Cytoprotein	-	-	NC	-	-
Lmo1481	Cytoplasm	8		Y	CP	Cytoprotein	-	-	-	-	-
Lmo1482	Cytoplasm	9		N	CS/CM/iCM	IMP	ms-IMP	-	-	YidC	-
Lmo1483	Cytoplasm	5		Y	CP	Cytoprotein	-	-	-	-	-
Lmo1484	Extracell	1		N	CS/CM/iCM	IMP	ss-IMP II	-	Sec	YidC	Unc-SP
Lmo1485	Cytoplasm	10		Y	CP	Cytoprotein	-	-	-	-	-
Lmo1486	Cytoplasm	6		Y	CP	Cytoprotein	-	-	-	-	-
Lmo1487	Cytoplasm	8		Y	CP	Cytoprotein	-	-	-	-	-
Lmo1488	Cytoplasm	10		Y	CP	Cytoprotein	-	-	-	-	-
Lmo1489	Cytoplasm	7		Y	CP	Cytoprotein	-	-	-	-	-
Lmo1490	Cytoplasm	6		Y	CP	Cytoprotein	-	-	-	-	-
Lmo1491	Cytoplasm	3		Y	CP	Cytoprotein	-	-	-	-	-
Lmo1492	Cytoplasm	3		Y	CP	Cytoprotein	-	-	-	-	-
Lmo1493	Cytoplasm	6		Y	CP	Cytoprotein	-	-	-	-	-
Lmo1494	Cytoplasm	10		Y	CP	Cytoprotein	-	-	-	-	-
Lmo1495	Extracell	1		N	CS/CM/iCM	IMP	ss-IMP II	-	Sec	YidC	Unc-SP
Lmo1496	Cytoplasm	10		Y	CP	Cytoprotein	-	-	-	-	-
Lmo1497	Cytoplasm	10		Y	CP	Cytoprotein	-	-	-	-	-
Lmo1498	Cytoplasm	8		Y	CP	Cytoprotein	-	-	-	-	-
Lmo1499	Extracell	1		N	CS/CM/iCM	IMP	ss-IMP II	-	Sec	YidC	Unc-SP
Lmo1500	Cytoplasm	1		N	CS/CM/iCM	IMP	ms-IMP	-	-	YidC	-
Lmo1501	Cytoplasm	10		Y	CP	Cytoprotein	-	-	-	-	-
Lmo1502	Cytoplasm	6		Y	CP	Cytoprotein	-	-	-	-	-
Lmo1503	Cytoplasm	6		Y	CP	Cytoprotein	-	-	-	-	-
Lmo1504	Cytoplasm	6		Y	CP	Cytoprotein	-	-	-	-	-
Lmo1505	Cytoplasm	2		Y	CP	Cytoprotein	-	-	-	-	-
Lmo1506	Extracell	2		N	CS/CM/iCM	IMP	ms-IMP	-	Sec	SPaseI	Sec-SPI
Lmo1507	Cytoplasm	10		Y	CP	Cytoprotein	-	-	-	-	-
Lmo1508	Cytoplasm	6		N	CS/CM/iCM	IMP	ss-IMP I	-	Sec	SPaseI	Sec-SPI
Lmo1509	Cytoplasm	7		Y	CP	Cytoprotein	-	-	-	-	-
Lmo1510	Cytoplasm	10		Y	CP	Cytoprotein	-	-	-	-	-
Lmo1511	Extracell	2		N	CS/CM/iCM	IMP	ss-IMP II	-	Sec	YidC	Unc-SP
Lmo1512	Cytoplasm	4		Y	CP	Cytoprotein	-	-	-	-	-
Lmo1513	Cytoplasm	10		Y	CP	Cytoprotein	-	-	-	-	-
Lmo1514	Cytoplasm	2		Y	CP	Cytoprotein	-	-	-	-	-
Lmo1515	Cytoplasm	7		Y	CP	Cytoprotein	-	-	-	-	-
Lmo1516	Cytoplasm	1		N	CS/CM/iCM	IMP	ms-IMP	-	-	YidC	-
Lmo1517	Cytoplasm	7		Y	CP	Cytoprotein	-	-	-	-	-
Lmo1518	Extracell	1		Y	EM	Exoprotein	-	-	Sec	SPaseI	Sec-SPI
Lmo1519	Cytoplasm	7		Y	CP	Cytoprotein	-	-	-	-	-
Lmo1520	Cytoplasm	9		Y	CP	Cytoprotein	-	-	-	-	-
Lmo1521	Extracell	1		Y	EM	Exoprotein	-	-	Sec	SPaseI	Sec-SPI
Lmo1522	Cytoplasm	7		Y	CP	Cytoprotein	-	-	-	-	-
Lmo1523	Cytoplasm	6		Y	CP	Cytoprotein	-	-	-	-	-
Lmo1524	Cytoplasm	9		Y	CP	Cytoprotein	-	-	-	-	-
Lmo1525	Cytoplasm	8		Y	CP	Cytoprotein	-	-	-	-	-
Lmo1526	Cytoplasm	7		N	CS/CM/iCM	IMP	ms-IMP	-	Sec	YidC	Unc-SP
Lmo1527	Cytoplasm	6		N	CS/CM/iCM	IMP	ms-IMP	-	Sec	SPaseI	Sec-SPI
Lmo1528	Cytoplasm	8		Y	CP	Cytoprotein	-	-	-	-	-
Lmo1529	Cytoplasm	9		N	CS/CM/iCM	IMP	ss-IMP II	-	Sec	YidC	Unc-SP
Lmo1530	Cytoplasm	5		Y	CP	Cytoprotein	-	-	-	-	-
Lmo1531	Cytoplasm	10		Y	CP	Cytoprotein	-	-	-	-	-
Lmo1532	Cytoplasm	10		Y	CP	Cytoprotein	-	-	-	-	-
Lmo1533	Cytoplasm	6		Y	CP	Cytoprotein	-	-	-	-	-
Lmo1534	Cytoplasm	7		Y	CP	Cytoprotein	-	-	-	-	-
Lmo1535	Cytoplasm	2		Y	CP	Cytoprotein	-	-	-	-	-
Lmo1536	Cytoplasm	5		Y	CP	Cytoprotein	-	-	-	-	-
Lmo1537	Cytoplasm	7		Y	CP	Cytoprotein	-	-	-	-	-
Lmo1538	Cytoplasm	5		N	CS/CM/iCM	IMP	ss-IMP III	-	-	YidC	-
Lmo1539	Extracell	2		N	CS/CM/iCM	IMP	ms-IMP	-	-	YidC	-
Lmo1540	Extracell	4		N	CP	Cytoprotein	-	-	-	-	-
Lmo1541	Cytoplasm	7		Y	CP	Cytoprotein	-	-	-	-	-
Lmo1542	Extracell	6		N	CP	Cytoprotein	-	-	-	-	-
Lmo1543	Cytoplasm	7		Y	CP	Cytoprotein	-	-	-	-	-
Lmo1544	Cytoplasm	7		Y	CP	Cytoprotein	-	-	-	-	-
Lmo1545	Cytoplasm	5		Y	CP	Cytoprotein	-	-	-	-	-
Lmo1546	Cytoplasm	10		N	CS/CM/iCM	IMP	ms-IMP	-	Sec	YidC	Unc-SP
Lmo1547	Extracell	2		N	CS/CM/iCM	IMP	ss-IMP II	-	Sec	YidC	Unc-SP
Lmo1548	Cytoplasm	5		Y	CP	Cytoprotein	-	-	-	-	-
Lmo1549	Cytoplasm	10		Y	CP	Cytoprotein	-	-	-	-	-
Lmo1550	Cytoplasm	10		N	CS/CM/iCM	IMP	ms-IMP	-	Sec	YidC	Unc-SP
Lmo1551	Cytoplasm	8		Y	CP	Cytoprotein	-	-	-	-	-
Lmo1552	Cytoplasm	8		N	CS/CM/iCM	IMP	ss-IMP II	-	-	YidC	-
Lmo1553	Cytoplasm	4		Y	CP	Cytoprotein	-	-	-	-	-
Lmo1554	Cytoplasm	6		Y	CP	Cytoprotein	-	-	-	-	-
Lmo1555	Cytoplasm	5		Y	EM/CP	Cytoprotein	-	-	NC	-	-
Lmo1556	Cytoplasm	8		Y	CP	Cytoprotein	-	-	-	-	-
Lmo1557	Cytoplasm	10		Y	CP	Cytoprotein	-	-	-	-	-
Lmo1558	Cytoplasm	4		Y	CP	Cytoprotein	-	-	-	-	-
Lmo1559	Cytoplasm	9		Y	CP	Cytoprotein	-	-	-	-	-
Lmo1560	Cytoplasm	9		Y	CP	Cytoprotein	-	-	-	-	-
Lmo1561	Cytoplasm	7		Y	CP	Cytoprotein	-	-	-	-	-
Lmo1562	Cytoplasm	6		Y	CP	Cytoprotein	-	-	-	-	-
Lmo1563	Cytoplasm	10		Y	CP	Cytoprotein	-	-	-	-	-
Lmo1564	Cytoplasm	5		Y	CP	Cytoprotein	-	-	-	-	-
Lmo1565	Cytoplasm	8		Y	CP	Cytoprotein	-	-	-	-	-
Lmo1566	Cytoplasm	5		Y	CP	Cytoprotein	-	-	-	-	-
Lmo1567	Cytoplasm	8		Y	CP	Cytoprotein	-	-	-	-	-
Lmo1568	Cytoplasm	5		N	CS/CM/iCM	IMP	ms-IMP	-	Sec	SPaseI	Sec-SPI
Lmo1569	Cytoplasm	6		N	CS/CM/iCM	IMP	ms-IMP	-	Sec	YidC	Unc-SP
Lmo1570	Cytoplasm	6		Y	CP	Cytoprotein	-	-	-	-	-
Lmo1571	Cytoplasm	7		Y	CP	Cytoprotein	-	-	-	-	-
Lmo1572	Cytoplasm	8		Y	CP	Cytoprotein	-	-	-	-	-
Lmo1573	Cytoplasm	4		Y	CP	Cytoprotein	-	-	-	-	-
Lmo1574	Cytoplasm	6		Y	CP	Cytoprotein	-	-	-	-	-
Lmo1575	Cytoplasm	8		Y	CP	Cytoprotein	-	-	-	-	-
Lmo1576	Cytoplasm	7		Y	CP	Cytoprotein	-	-	-	-	-
Lmo1577	Cytoplasm	9		Y	CP	Cytoprotein	-	-	-	-	-
Lmo1578	Cytoplasm	8		Y	CP	Cytoprotein	-	-	-	-	-
Lmo1579	Cytoplasm	3		Y	CP	Cytoprotein	-	-	-	-	-
Lmo1580	Cytoplasm	5		Y	CP	Cytoprotein	-	-	-	-	-
Lmo1581	Cytoplasm	9		Y	CP	Cytoprotein	-	-	-	-	-
Lmo1582	Cytoplasm	8		Y	CP	Cytoprotein	-	-	-	-	-
Lmo1583	Cytoplasm	3		Y	CP	Cytoprotein	-	-	-	-	-
Lmo1584	Cytoplasm	7		N	CS/CM/iCM	IMP	ms-IMP	-	Sec	YidC	Unc-SP
Lmo1585	Cytoplasm	3		N	EM	Exoprotein	-	-	Sec	SPaseI	Sec-SPI
Lmo1586	Cytoplasm	7		Y	CP	Cytoprotein	-	-	-	-	-
Lmo1587	Cytoplasm	8		Y	CP	Cytoprotein	-	-	-	-	-
Lmo1588	Cytoplasm	5		Y	CP	Cytoprotein	-	-	-	-	-
Lmo1589	Cytoplasm	6		Y	CP	Cytoprotein	-	-	-	-	-
Lmo1590	Cytoplasm	4		Y	CP	Cytoprotein	-	-	-	-	-
Lmo1591	Cytoplasm	2		Y	CP	Cytoprotein	-	-	-	-	-
Lmo1592	Cytoplasm	6		Y	CP	Cytoprotein	-	-	-	-	-
Lmo1593	Cytoplasm	7		Y	CP	Cytoprotein	-	-	-	-	-
Lmo1594	Cytoplasm	10		N	CS/CM/iCM	IMP	ss-IMP III	-	-	YidC	-
Lmo1595	Cytoplasm	5		Y	CP	Cytoprotein	-	-	-	-	-
Lmo1596	Cytoplasm	2		Y	CP	Cytoprotein	-	-	-	-	-
Lmo1597	Cytoplasm	1		Y	EM/CP	Cytoprotein	-	-	NC	-	-
Lmo1598	Cytoplasm	6		Y	CP	Cytoprotein	-	-	-	-	-
Lmo1599	Cytoplasm	3		Y	CP	Cytoprotein	-	-	-	-	-
Lmo1600	Cytoplasm	8		Y	CP	Cytoprotein	-	-	-	-	-
Lmo1601	Extracell	10		Y	EM	Exoprotein	-	-	Sec	SPaseI	Sec-SPI
Lmo1602	Cytoplasm	3		N	EM	Exoprotein	-	-	Sec	SPaseI	Sec-SPI
Lmo1603	Cytoplasm	6		Y	CP	Cytoprotein	-	-	-	-	-
Lmo1604	Cytoplasm	8		Y	CP	Cytoprotein	-	-	-	-	-
Lmo1605	Cytoplasm	7		Y	CP	Cytoprotein	-	-	-	-	-
Lmo1606	Cytoplasm	2		Y	CP	Cytoprotein	-	-	-	-	-
Lmo1607	Cytoplasm	6		Y	CP	Cytoprotein	-	-	-	-	-
Lmo1608	Cytoplasm	6		Y	CP	Cytoprotein	-	-	-	-	-
Lmo1609	Cytoplasm	10		Y	CP	Cytoprotein	-	-	-	-	-
Lmo1610	Cytoplasm	10		N	CS/CM/iCM	IMP	ss-IMP I	-	Sec	SPaseI	Sec-SPI
Lmo1611	Cytoplasm	5		Y	CP	Cytoprotein	-	-	-	-	-
Lmo1612	Cytoplasm	4		Y	CP	Cytoprotein	-	-	-	-	-
Lmo1613	Cytoplasm	9		Y	CP	Cytoprotein	-	-	-	-	-
Lmo1614	Cytoplasm	5		Y	CP	Cytoprotein	-	-	-	-	-
Lmo1615	Cytoplasm	8		Y	CP	Cytoprotein	-	-	-	-	-
Lmo1616	Cytoplasm	5		Y	CP	Cytoprotein	-	-	-	-	-
Lmo1617	Cytoplasm	3		N	CS/CM/iCM	IMP	ms-IMP	-	Sec	YidC	Unc-SP
Lmo1618	Cytoplasm	10		Y	CP	Cytoprotein	-	-	-	-	-
Lmo1619	Cytoplasm	10		Y	CP	Cytoprotein	-	-	-	-	-
Lmo1620	Cytoplasm	4		Y	CP	Cytoprotein	-	-	-	-	-
Lmo1621	Cytoplasm	10		Y	CP	Cytoprotein	-	-	-	-	-
Lmo1622	Cytoplasm	4		Y	CP	Cytoprotein	-	-	-	-	-
Lmo1623	Cytoplasm	8		N	CS/CM/iCM	IMP	ms-IMP	-	Sec	SPaseI	Sec-SPI
Lmo1624	Cytoplasm	6		N	CS/CM/iCM	IMP	ms-IMP	-	Sec	YidC	Unc-SP
Lmo1625	Cytoplasm	5		N	CS/CM/iCM	IMP	ms-IMP	-	Sec	YidC	Unc-SP
Lmo1626	Cytoplasm	9		N	CS/CM/iCM	IMP	ms-IMP	-	Sec	YidC	Unc-SP
Lmo1627	Cytoplasm	10		Y	CP	Cytoprotein	-	-	-	-	-
Lmo1628	Cytoplasm	5		Y	CP	Cytoprotein	-	-	-	-	-
Lmo1629	Extracell	2		N	CP	Cytoprotein	-	-	-	-	-
Lmo1630	Cytoplasm	8		Y	CP	Cytoprotein	-	-	-	-	-
Lmo1631	Cytoplasm	6		Y	CP	Cytoprotein	-	-	-	-	-
Lmo1632	Cytoplasm	7		Y	CP	Cytoprotein	-	-	-	-	-
Lmo1633	Cytoplasm	7		Y	CP	Cytoprotein	-	-	-	-	-
Lmo1634	Cytoplasm	1		Y	CP	Cytoprotein	-	-	-	-	-
Lmo1635	Cytoplasm	7		Y	CP	Cytoprotein	-	-	-	-	-
Lmo1636	Cytoplasm	10		Y	CP	Cytoprotein	-	-	-	-	-
Lmo1637	Cytoplasm	5		N	CS/CM/iCM	IMP	ms-IMP	-	Sec	YidC	Unc-SP
Lmo1638	Cytoplasm	8		Y	CP	Cytoprotein	-	-	-	-	-
Lmo1639	Cytoplasm	7		Y	CP	Cytoprotein	-	-	-	-	-
Lmo1640	Cytoplasm	10		N	CS/CM/iCM	IMP	ms-IMP	-	Sec	YidC	Unc-SP
Lmo1641	Cytoplasm	3		Y	CP	Cytoprotein	-	-	-	-	-
Lmo1642	Cytoplasm	7		Y	CP	Cytoprotein	-	-	-	-	-
Lmo1643	Cytoplasm	5		Y	CP	Cytoprotein	-	-	-	-	-
Lmo1644	Cytoplasm	8		Y	CP	Cytoprotein	-	-	-	-	-
Lmo1645	Cytoplasm	8		Y	CP	Cytoprotein	-	-	-	-	-
Lmo1646	Cytoplasm	8		Y	CP	Cytoprotein	-	-	-	-	-
Lmo1647	Cytoplasm	4		Y	CP	Cytoprotein	-	-	-	-	-
Lmo1648	Cytoplasm	9		Y	CP	Cytoprotein	-	-	-	-	-
Lmo1649	Extracell	6		N	CS/CM/aCM	Lipoprotein	-	-	Sec	Lgt-SPaseII	Sec-SPII
Lmo1650	Cytoplasm	10		N	CS/CM/iCM	IMP	ms-IMP	-	-	YidC	-
Lmo1651	Cytoplasm	9		N	CS/CM/iCM	IMP	ms-IMP	-	Sec	YidC	Unc-SP
Lmo1652	Cytoplasm	8		N	CS/CM/iCM	IMP	ms-IMP	-	Sec	YidC	Unc-SP
Lmo1653	Cytoplasm	2		N	CS/CM/aCM	Lipoprotein	-	-	Sec	Lgt-SPaseII	Sec-SPII
Lmo1654	Extracell	9		Y	EM	Exoprotein	-	-	Sec	SPaseI	Sec-SPI
Lmo1655	Cytoplasm	8		N	CS/CM/iCM	IMP	ms-IMP	-	Sec	YidC	Unc-SP
Lmo1656	Extracell	5		Y	EM	Exoprotein	-	-	Sec	SPaseI	Sec-SPI
Lmo1657	Cytoplasm	6		Y	CP	Cytoprotein	-	-	-	-	-
Lmo1658	Cytoplasm	9		Y	CP	Cytoprotein	-	-	-	-	-
Lmo1659	Extracell	1		N	CP	Cytoprotein	-	-	-	-	-
Lmo1660	Cytoplasm	6		Y	CP	Cytoprotein	-	-	-	-	-
Lmo1661	Cytoplasm	5		Y	CP	Cytoprotein	-	-	-	-	-
Lmo1662	Cytoplasm	8		Y	CP	Cytoprotein	-	-	-	-	-
Lmo1663	Cytoplasm	7		N	CS/CM/iCM	IMP	ss-IMP II	-	-	YidC	-
Lmo1664	Cytoplasm	6		Y	CP	Cytoprotein	-	-	-	-	-
Lmo1665	Cytoplasm	7		N	CS/CM/iCM	IMP	ms-IMP	-	-	YidC	-
Lmo1666	Extracell	1		N	CS/CW	CW-protein	-	LPXTG-protein	Sec	SPaseI-Sortase	Sec-SPI
Lmo1667	Cytoplasm	8		Y	CP	Cytoprotein	-	-	-	-	-
Lmo1668	Cytoplasm	8		Y	CP	Cytoprotein	-	-	-	-	-
Lmo1669	Cytoplasm	10		Y	CP	Cytoprotein	-	-	-	-	-
Lmo1670	Extracell	4		N	CP	Cytoprotein	-	-	-	-	-
Lmo1671	Cytoplasm	2		N	CS/CM/aCM	Lipoprotein	-	-	Sec	Lgt-SPaseII	Sec-SPII
Lmo1672	Cytoplasm	8		N	CS/CM/iCM	IMP	ms-IMP	-	Sec	YidC	Unc-SP
Lmo1673	Cytoplasm	2		Y	CP	Cytoprotein	-	-	-	-	-
Lmo1674	Cytoplasm	5		Y	CP	Cytoprotein	-	-	-	-	-
Lmo1675	Cytoplasm	5		Y	CP	Cytoprotein	-	-	-	-	-
Lmo1676	Cytoplasm	4		Y	CP	Cytoprotein	-	-	-	-	-
Lmo1677	Cytoplasm	4		N	CS/CM/iCM	IMP	ms-IMP	-	Sec	YidC	Unc-SP
Lmo1678	Cytoplasm	10		Y	CP	Cytoprotein	-	-	-	-	-
Lmo1679	Cytoplasm	4		Y	CP	Cytoprotein	-	-	-	-	-
Lmo1680	Cytoplasm	6		Y	CP	Cytoprotein	-	-	-	-	-
Lmo1681	Cytoplasm	6		Y	CP	Cytoprotein	-	-	-	-	-
Lmo1682	Cytoplasm	1		N	CS/CM/iCM	IMP	ms-IMP	-	Sec	YidC	Unc-SP
Lmo1683	Cytoplasm	4		Y	CP	Cytoprotein	-	-	-	-	-
Lmo1684	Cytoplasm	7		Y	CP	Cytoprotein	-	-	-	-	-
Lmo1685	Cytoplasm	5		Y	CP	Cytoprotein	-	-	-	-	-
Lmo1686	Cytoplasm	10		N	CS/CM/iCM	IMP	ms-IMP	-	Sec	SPaseI	Sec-SPI
Lmo1687	Cytoplasm	8		Y	CP	Cytoprotein	-	-	-	-	-
Lmo1688	Cytoplasm	8		Y	CP	Cytoprotein	-	-	-	-	-
Lmo1689	Cytoplasm	4		Y	CP	Cytoprotein	-	-	-	-	-
Lmo1690	Cytoplasm	8		N	CS/CM/iCM	IMP	ms-IMP	-	Sec	SPaseI	Sec-SPI
Lmo1691	Cytoplasm	2		Y	CP	Cytoprotein	-	-	-	-	-
Lmo1692	Cytoplasm	5		Y	CP	Cytoprotein	-	-	-	-	-
Lmo1693	Cytoplasm	5		Y	CP	Cytoprotein	-	-	-	-	-
Lmo1694	Cytoplasm	7		Y	CP	Cytoprotein	-	-	-	-	-
Lmo1695	Cytoplasm	8		N	CS/CM/iCM	IMP	ms-IMP	-	Sec	YidC	Unc-SP
Lmo1696	Cytoplasm	10		N	CS/CM/iCM	IMP	ms-IMP	-	Sec	SPaseI	Sec-SPI
Lmo1697	Cytoplasm	10		N	CS/CM/iCM	IMP	ms-IMP	-	Sec	YidC	Unc-SP
Lmo1698	Cytoplasm	9		Y	CP	Cytoprotein	-	-	-	-	-
Lmo1699	Cytoplasm	8		Y	CP	Cytoprotein	-	-	-	-	-
Lmo1700	Extracell	1		Y	EM/CP	Cytoprotein	-	-	NC	-	-
Lmo1701	Cytoplasm	5		Y	CP	Cytoprotein	-	-	-	-	-
Lmo1702	Cytoplasm	10		Y	CP	Cytoprotein	-	-	-	-	-
Lmo1703	Cytoplasm	4		Y	CP	Cytoprotein	-	-	-	-	-
Lmo1704	Cytoplasm	6		Y	CP	Cytoprotein	-	-	-	-	-
Lmo1705	Cytoplasm	8		Y	CP	Cytoprotein	-	-	-	-	-
Lmo1706	Extracell	1		N	CS/CM/iCM	IMP	ms-IMP	-	Sec	YidC	Unc-SP
Lmo1707	Cytoplasm	10		Y	CP	Cytoprotein	-	-	-	-	-
Lmo1708	Cytoplasm	2		Y	CP	Cytoprotein	-	-	-	-	-
Lmo1709	Cytoplasm	4		Y	CP	Cytoprotein	-	-	-	-	-
Lmo1710	Cytoplasm	10		Y	CP	Cytoprotein	-	-	-	-	-
Lmo1711	Cytoplasm	3		Y	CP	Cytoprotein	-	-	-	-	-
Lmo1712	Cytoplasm	7		N	CS/CM/iCM	IMP	ms-IMP	-	Sec	YidC	Unc-SP
Lmo1713	Cytoplasm	8		Y	CP	Cytoprotein	-	-	-	-	-
Lmo1714	Cytoplasm	1		Y	EM/CP	Cytoprotein	-	-	NC	-	-
Lmo1715	Cytoplasm	3		N	CS/CM/iCM	IMP	ss-IMP II	-	Sec	YidC	Unc-SP
Lmo1716	Cytoplasm	6		Y	CP	Cytoprotein	-	-	-	-	-
Lmo1717	Cytoplasm	10		Y	CP	Cytoprotein	-	-	-	-	-
Lmo1718	Cytoplasm	9		Y	CP	Cytoprotein	-	-	-	-	-
Lmo1719	Cytoplasm	10		Y	CP	Cytoprotein	-	-	-	-	-
Lmo1720	Cytoplasm	6		N	CS/CM/iCM	IMP	ss-IMP II	-	Sec	YidC	Unc-SP
Lmo1721	Cytoplasm	10		Y	CP	Cytoprotein	-	-	-	-	-
Lmo1722	Extracell	3		N	CP	Cytoprotein	-	-	-	-	-
Lmo1723	Cytoplasm	6		N	CS/CM/iCM	IMP	ms-IMP	-	Sec	YidC	Unc-SP
Lmo1724	Cytoplasm	10		Y	CP	Cytoprotein	-	-	-	-	-
Lmo1725	Cytoplasm	3		Y	CP	Cytoprotein	-	-	-	-	-
Lmo1726	Cytoplasm	7		Y	CP	Cytoprotein	-	-	-	-	-
Lmo1727	Cytoplasm	5		Y	CP	Cytoprotein	-	-	-	-	-
Lmo1728	Cytoplasm	4		Y	EM/CP	Cytoprotein	-	-	NC	-	-
Lmo1729	Cytoplasm	4		Y	CP	Cytoprotein	-	-	-	-	-
Lmo1730	Extracell	6		Y	EM*/CS/CM/aCM/iCM	Lipoprotein	-	-	Sec	Lgt-SPaseII	Sec-SPII
Lmo1731	Cytoplasm	6		N	CS/CM/iCM	IMP	ms-IMP	-	Sec	SPaseI	Sec-SPI
Lmo1732	Cytoplasm	4		N	CS/CM/iCM	IMP	ms-IMP	-	Sec	YidC	Unc-SP
Lmo1733	Cytoplasm	4		Y	CP	Cytoprotein	-	-	-	-	-
Lmo1734	Cytoplasm	5		Y	CP	Cytoprotein	-	-	-	-	-
Lmo1735	Cytoplasm	8		Y	CP	Cytoprotein	-	-	-	-	-
Lmo1736	Cytoplasm	10		Y	CP	Cytoprotein	-	-	-	-	-
Lmo1737	Cytoplasm	9		Y	CP	Cytoprotein	-	-	-	-	-
Lmo1738	Extracell	3		N	CS/CM/aCM	Lipoprotein	-	-	Sec	Lgt-SPaseII	Sec-SPII
Lmo1739	Cytoplasm	7		Y	CP	Cytoprotein	-	-	-	-	-
Lmo1740	Cytoplasm	7		N	CS/CM/iCM	IMP	ms-IMP	-	-	YidC	-
Lmo1741	Cytoplasm	9		N	CS/CM/iCM	IMP	ms-IMP	-	Sec	YidC	Unc-SP
Lmo1742	Cytoplasm	8		Y	CP	Cytoprotein	-	-	-	-	-
Lmo1743	Cytoplasm	10		Y	CP	Cytoprotein	-	-	-	-	-
Lmo1744	Cytoplasm	8		Y	CP	Cytoprotein	-	-	-	-	-
Lmo1745	Cytoplasm	10		Y	CP	Cytoprotein	-	-	-	-	-
Lmo1746	Cytoplasm	9		N	CS/CM/iCM	IMP	ms-IMP	-	Sec	YidC	Unc-SP
Lmo1747	Cytoplasm	6		Y	CP	Cytoprotein	-	-	-	-	-
Lmo1748	Cytoplasm	10		N	CS/CM/iCM	IMP	ms-IMP	-	Sec	YidC	Unc-SP
Lmo1749	Cytoplasm	7		Y	CP	Cytoprotein	-	-	-	-	-
Lmo1750	Cytoplasm	7		Y	CP	Cytoprotein	-	-	-	-	-
Lmo1751	Cytoplasm	5		Y	CP	Cytoprotein	-	-	-	-	-
Lmo1752	Cytoplasm	2		N	EM	Exoprotein	-	-	Sec	SPaseI	Sec-SPI
Lmo1753	Cytoplasm	8		Y	CP	Cytoprotein	-	-	-	-	-
Lmo1754	Cytoplasm	6		Y	CP	Cytoprotein	-	-	-	-	-
Lmo1755	Cytoplasm	3		Y	CP	Cytoprotein	-	-	-	-	-
Lmo1756	Cytoplasm	5		Y	CP	Cytoprotein	-	-	-	-	-
Lmo1757	Extracell	1		N	CS/CM/aCM	Lipoprotein	-	-	Sec	Lgt-SPaseII	Sec-SPII
Lmo1758	Cytoplasm	7		Y	CP	Cytoprotein	-	-	-	-	-
Lmo1759	Cytoplasm	6		Y	CP	Cytoprotein	-	-	-	-	-
Lmo1760	Cytoplasm	9		Y	CP	Cytoprotein	-	-	-	-	-
Lmo1761	Cytoplasm	4		N	CS/CM/iCM	IMP	ms-IMP	-	Sec	YidC	Unc-SP
Lmo1762	Cytoplasm	10		N	CS/CM/iCM	IMP	ms-IMP	-	Sec	YidC	Unc-SP
Lmo1763	Cytoplasm	6		Y	CP	Cytoprotein	-	-	-	-	-
Lmo1764	Cytoplasm	6		Y	CP	Cytoprotein	-	-	-	-	-
Lmo1765	Cytoplasm	6		Y	CP	Cytoprotein	-	-	-	-	-
Lmo1766	Cytoplasm	9		Y	CP	Cytoprotein	-	-	-	-	-
Lmo1767	Cytoplasm	6		Y	CP	Cytoprotein	-	-	-	-	-
Lmo1768	Cytoplasm	7		Y	CP	Cytoprotein	-	-	-	-	-
Lmo1769	Cytoplasm	5		Y	CP	Cytoprotein	-	-	-	-	-
Lmo1770	Cytoplasm	7		Y	CP	Cytoprotein	-	-	-	-	-
Lmo1771	Cytoplasm	7		Y	CP	Cytoprotein	-	-	-	-	-
Lmo1772	Cytoplasm	9		Y	CP	Cytoprotein	-	-	-	-	-
Lmo1773	Cytoplasm	10		Y	CP	Cytoprotein	-	-	-	-	-
Lmo1774	Cytoplasm	8		Y	CP	Cytoprotein	-	-	-	-	-
Lmo1775	Cytoplasm	6		Y	CP	Cytoprotein	-	-	-	-	-
Lmo1776	Cytoplasm	9		N	CS/CM/iCM	IMP	ms-IMP	-	-	YidC	-
Lmo1777	Cytoplasm	9		Y	CP	Cytoprotein	-	-	-	-	-
Lmo1778	Cytoplasm	8		Y	CP	Cytoprotein	-	-	-	-	-
Lmo1779	Cytoplasm	10		Y	CP	Cytoprotein	-	-	-	-	-
Lmo1780	Cytoplasm	7		Y	CP	Cytoprotein	-	-	-	-	-
Lmo1781	Cytoplasm	4		Y	CP	Cytoprotein	-	-	-	-	-
Lmo1782	Cytoplasm	7		Y	CP	Cytoprotein	-	-	-	-	-
Lmo1783	Extracell	5		N	CP	Cytoprotein	-	-	-	-	-
Lmo1784	Extracell	10		Y	EM/CP	Cytoprotein	-	-	NC	-	-
Lmo1785	Cytoplasm	1		Y	CP	Cytoprotein	-	-	-	-	-
Lmo1786	Cytoplasm	1		N	EM	Exoprotein	-	-	Sec	SPaseI	Sec-SPI
Lmo1787	Cytoplasm	5		Y	CP	Cytoprotein	-	-	-	-	-
Lmo1788	Cytoplasm	9		Y	CP	Cytoprotein	-	-	-	-	-
Lmo1789	Cytoplasm	5		Y	CP	Cytoprotein	-	-	-	-	-
Lmo1790	Cytoplasm	8		Y	CP	Cytoprotein	-	-	-	-	-
Lmo1791	Cytoplasm	4		Y	CP	Cytoprotein	-	-	-	-	-
Lmo1792	Cytoplasm	7		Y	CP	Cytoprotein	-	-	-	-	-
Lmo1793	Cytoplasm	10		Y	CP	Cytoprotein	-	-	-	-	-
Lmo1794	Cytoplasm	8		Y	CP	Cytoprotein	-	-	-	-	-
Lmo1795	Cytoplasm	4		Y	CP	Cytoprotein	-	-	-	-	-
Lmo1796	Cytoplasm	10		Y	CP	Cytoprotein	-	-	-	-	-
Lmo1797	Extracell	1		N	CP	Cytoprotein	-	-	-	-	-
Lmo1798	Cytoplasm	6		Y	CP	Cytoprotein	-	-	-	-	-
Lmo1799	Extracell	2		N	CS/CW	CW-protein	-	LPXTG-protein	Sec	SPaseI-Sortase	Sec-SPI
Lmo1800	Extracell	2		Y	EM*/CS/CM/aCM/iCM	Lipoprotein	-	-	Sec	Lgt-SPaseII	Sec-SPII
Lmo1801	Cytoplasm	1		Y	CP	Cytoprotein	-	-	-	-	-
Lmo1802	Cytoplasm	8		Y	CP	Cytoprotein	-	-	-	-	-
Lmo1803	Cytoplasm	8		Y	CP	Cytoprotein	-	-	-	-	-
Lmo1804	Cytoplasm	10		Y	CP	Cytoprotein	-	-	-	-	-
Lmo1805	Cytoplasm	7		Y	CP	Cytoprotein	-	-	-	-	-
Lmo1806	Cytoplasm	10		Y	CP	Cytoprotein	-	-	-	-	-
Lmo1807	Cytoplasm	6		Y	CP	Cytoprotein	-	-	-	-	-
Lmo1808	Cytoplasm	5		Y	CP	Cytoprotein	-	-	-	-	-
Lmo1809	Cytoplasm	3		Y	CP	Cytoprotein	-	-	-	-	-
Lmo1810	Cytoplasm	8		Y	CP	Cytoprotein	-	-	-	-	-
Lmo1811	Cytoplasm	9		Y	CP	Cytoprotein	-	-	-	-	-
Lmo1812	Cytoplasm	8		N	CS/CM/iCM	IMP	ms-IMP	-	-	YidC	-
Lmo1813	Cytoplasm	9		N	CS/CM/iCM	IMP	ss-IMP II	-	Sec	YidC	Unc-SP
Lmo1814	Cytoplasm	5		Y	CP	Cytoprotein	-	-	-	-	-
Lmo1815	Cytoplasm	10		Y	CP	Cytoprotein	-	-	-	-	-
Lmo1816	Extracell	1		Y	EM/CP	Cytoprotein	-	-	NC	-	-
Lmo1817	Cytoplasm	3		Y	CP	Cytoprotein	-	-	-	-	-
Lmo1818	Cytoplasm	9		Y	CP	Cytoprotein	-	-	-	-	-
Lmo1819	Cytoplasm	6		Y	CP	Cytoprotein	-	-	-	-	-
Lmo1820	Cytoplasm	3		N	CS/CM/iCM	IMP	ss-IMP II	-	-	YidC	-
Lmo1821	Cytoplasm	8		Y	CP	Cytoprotein	-	-	-	-	-
Lmo1822	Cytoplasm	7		Y	CP	Cytoprotein	-	-	-	-	-
Lmo1823	Cytoplasm	1		Y	CP	Cytoprotein	-	-	-	-	-
Lmo1824	Cytoplasm	7		Y	CP	Cytoprotein	-	-	-	-	-
Lmo1825	Cytoplasm	4		Y	CP	Cytoprotein	-	-	-	-	-
Lmo1826	Extracell	2		N	CP	Cytoprotein	-	-	-	-	-
Lmo1827	Cytoplasm	8		Y	CP	Cytoprotein	-	-	-	-	-
Lmo1828	Cytoplasm	10		Y	CP	Cytoprotein	-	-	-	-	-
Lmo1829	Cytoplasm	6		Y	CP	Cytoprotein	-	-	-	-	-
Lmo1830	Cytoplasm	2		Y	CP	Cytoprotein	-	-	-	-	-
Lmo1831	Cytoplasm	4		Y	CP	Cytoprotein	-	-	-	-	-
Lmo1832	Cytoplasm	3		Y	CP	Cytoprotein	-	-	-	-	-
Lmo1833	Cytoplasm	4		Y	CP	Cytoprotein	-	-	-	-	-
Lmo1834	Cytoplasm	1		Y	CP	Cytoprotein	-	-	-	-	-
Lmo1835	Cytoplasm	7		Y	CP	Cytoprotein	-	-	-	-	-
Lmo1836	Cytoplasm	5		Y	CP	Cytoprotein	-	-	-	-	-
Lmo1837	Cytoplasm	5		Y	CP	Cytoprotein	-	-	-	-	-
Lmo1838	Cytoplasm	9		Y	CP	Cytoprotein	-	-	-	-	-
Lmo1839	Cytoplasm	4		N	CS/CM/iCM	IMP	ms-IMP	-	Sec	YidC	Unc-SP
Lmo1840	Cytoplasm	10		Y	CP	Cytoprotein	-	-	-	-	-
Lmo1841	Extracell	10		Y	EM/CP	Cytoprotein	-	-	NC	-	-
Lmo1842	Cytoplasm	9		Y	CP	Cytoprotein	-	-	-	-	-
Lmo1843	Cytoplasm	7		Y	CP	Cytoprotein	-	-	-	-	-
Lmo1844	Cytoplasm	5		N	CS/CM/iCM	IMP	ms-IMP	-	-	YidC	-
Lmo1845	Cytoplasm	4		N	CS/CM/iCM	IMP	ms-IMP	-	Sec	YidC	Unc-SP
Lmo1846	Cytoplasm	5		N	CS/CM/iCM	IMP	ms-IMP	-	Sec	YidC	Unc-SP
Lmo1847	Extracell	2		N	CS/CM/aCM	Lipoprotein	-	-	Sec	Lgt-SPaseII	Sec-SPII
Lmo1848	Cytoplasm	5		N	CS/CM/iCM	IMP	ms-IMP	-	Sec	YidC	Unc-SP
Lmo1849	Cytoplasm	5		Y	CP	Cytoprotein	-	-	-	-	-
Lmo1850	Cytoplasm	10		Y	CP	Cytoprotein	-	-	-	-	-
Lmo1851	Extracell	3		N	CS/CW	CW-protein	-	PGBD1-protein	Sec	SPaseI	Sec-SPI
Lmo1852	Cytoplasm	5		Y	CP	Cytoprotein	-	-	-	-	-
Lmo1853	Cytoplasm	7		N	CS/CM/iCM	IMP	ms-IMP	-	-	YidC	-
Lmo1854	Cytoplasm	9		Y	CP	Cytoprotein	-	-	-	-	-
Lmo1855	Extracell	1		Y	EM	Exoprotein	-	-	Sec	SPaseI	Sec-SPI
Lmo1856	Cytoplasm	6		Y	CP	Cytoprotein	-	-	-	-	-
Lmo1857	Cytoplasm	9		Y	CP	Cytoprotein	-	-	-	-	-
Lmo1858	Cytoplasm	10		Y	CP	Cytoprotein	-	-	-	-	-
Lmo1859	Cytoplasm	3		Y	CP	Cytoprotein	-	-	-	-	-
Lmo1860	Extracell	2		N	CP	Cytoprotein	-	-	-	-	-
Lmo1861	Extracell	3		N	CS/CM/iCM	IMP	ss-IMP II	-	Sec	YidC	Unc-SP
Lmo1862	Extracell	2		Y	EM	Exoprotein	-	-	Sec	SPaseI	Sec-SPI
Lmo1863	Cytoplasm	6		Y	CP	Cytoprotein	-	-	-	-	-
Lmo1864	Cytoplasm	2		N	CS/CM/iCM	IMP	ms-IMP	-	Sec	YidC	Unc-SP
Lmo1865	Cytoplasm	9		Y	CP	Cytoprotein	-	-	-	-	-
Lmo1866	Cytoplasm	8		Y	CP	Cytoprotein	-	-	-	-	-
Lmo1867	Cytoplasm	9		Y	CP	Cytoprotein	-	-	-	-	-
Lmo1868	Cytoplasm	3		Y	CP	Cytoprotein	-	-	-	-	-
Lmo1869	Cytoplasm	10		N	CS/CM/iCM	IMP	ms-IMP	-	Sec	YidC	Unc-SP
Lmo1870	Cytoplasm	10		N	CS/CM/iCM	IMP	ms-IMP	-	Sec	YidC	Unc-SP
Lmo1871	Cytoplasm	4		Y	CP	Cytoprotein	-	-	-	-	-
Lmo1872	Cytoplasm	7		Y	CP	Cytoprotein	-	-	-	-	-
Lmo1873	Cytoplasm	6		Y	CP	Cytoprotein	-	-	-	-	-
Lmo1874	Cytoplasm	7		Y	CP	Cytoprotein	-	-	-	-	-
Lmo1875	Cytoplasm	7		Y	CP	Cytoprotein	-	-	-	-	-
Lmo1877	Cytoplasm	5		Y	CP	Cytoprotein	-	-	-	-	-
Lmo1878	Cytoplasm	10		Y	CP	Cytoprotein	-	-	-	-	-
Lmo1879	Cytoplasm	4		Y	CP	Cytoprotein	-	-	-	-	-
Lmo1880	Extracell	2		N	CP	Cytoprotein	-	-	-	-	-
Lmo1881	Cytoplasm	5		Y	CP	Cytoprotein	-	-	-	-	-
Lmo1882	Extracell	1		N	CP	Cytoprotein	-	-	-	-	-
Lmo1883	Extracell	1		Y	EM	Exoprotein	-	-	Sec	SPaseI	Sec-SPI
Lmo1884	Cytoplasm	2		N	CS/CM/iCM	IMP	ms-IMP	-	Sec	YidC	Unc-SP
Lmo1885	Cytoplasm	8		N	CS/CM/iCM	IMP	ss-IMP III	-	-	YidC	-
Lmo1886	Cytoplasm	8		Y	CP	Cytoprotein	-	-	-	-	-
Lmo1887	Cytoplasm	2		Y	CP	Cytoprotein	-	-	-	-	-
Lmo1888	Cytoplasm	7		Y	CP	Cytoprotein	-	-	-	-	-
Lmo1889	Cytoplasm	5		Y	CP	Cytoprotein	-	-	-	-	-
Lmo1890	Cytoplasm	7		Y	CP	Cytoprotein	-	-	-	-	-
Lmo1891	Extracell	1		N	CP	Cytoprotein	-	-	-	-	-
Lmo1892	Extracell	1		N	CS/CM/iCM	IMP	ss-IMP II	-	Sec	YidC	Unc-SP
Lmo1893	Cytoplasm	7		Y	CP	Cytoprotein	-	-	-	-	-
Lmo1894	Cytoplasm	6		Y	CP	Cytoprotein	-	-	-	-	-
Lmo1895	Cytoplasm	6		Y	CP	Cytoprotein	-	-	-	-	-
Lmo1896	Cytoplasm	10		Y	CP	Cytoprotein	-	-	-	-	-
Lmo1897	Extracell	1		N	CP	Cytoprotein	-	-	-	-	-
Lmo1898	Cytoplasm	3		N	CS/CM/iCM	IMP	ss-IMP II	-	Sec	YidC	Unc-SP
Lmo1899	Cytoplasm	7		Y	CP	Cytoprotein	-	-	-	-	-
Lmo1900	Cytoplasm	10		Y	CP	Cytoprotein	-	-	-	-	-
Lmo1901	Cytoplasm	7		Y	CP	Cytoprotein	-	-	-	-	-
Lmo1902	Cytoplasm	7		Y	CP	Cytoprotein	-	-	-	-	-
Lmo1903	Extracell	3		N	CS/CM/aCM	Lipoprotein	-	-	Sec	Lgt-SPaseII	Sec-SPII
Lmo1904	Cytoplasm	8		Y	CP	Cytoprotein	-	-	-	-	-
Lmo1905	Cytoplasm	7		Y	CP	Cytoprotein	-	-	-	-	-
Lmo1906	Cytoplasm	10		Y	CP	Cytoprotein	-	-	-	-	-
Lmo1907	Cytoplasm	9		Y	CP	Cytoprotein	-	-	-	-	-
Lmo1908	Cytoplasm	4		Y	CP	Cytoprotein	-	-	-	-	-
Lmo1909	Cytoplasm	5		N	CS/CM/iCM	IMP	ms-IMP	-	Sec	SPaseI	Sec-SPI
Lmo1910	Cytoplasm	3		Y	CP	Cytoprotein	-	-	-	-	-
Lmo1911	Cytoplasm	8		N	CS/CM/iCM	IMP	ms-IMP	-	-	YidC	-
Lmo1912	Cytoplasm	7		N	CS/CM/iCM	IMP	ms-IMP	-	-	YidC	-
Lmo1913	Cytoplasm	2		N	EM	Exoprotein	-	-	Sec	SPaseI	Sec-SPI
Lmo1914	Cytoplasm	10		Y	CP	Cytoprotein	-	-	-	-	-
Lmo1915	Cytoplasm	3		Y	CP	Cytoprotein	-	-	-	-	-
Lmo1916	Cytoplasm	4		Y	EM/CP	Cytoprotein	-	-	NC	-	-
Lmo1917	Cytoplasm	4		Y	CP	Cytoprotein	-	-	-	-	-
Lmo1918	Cytoplasm	4		Y	CP	Cytoprotein	-	-	-	-	-
Lmo1919	Cytoplasm	5		N	CS/CM/iCM	IMP	ms-IMP	-	-	YidC	-
Lmo1920	Cytoplasm	6		N	CS/CM/iCM	IMP	ms-IMP	-	Sec	YidC	Unc-SP
Lmo1921	Cytoplasm	10		Y	CP	Cytoprotein	-	-	-	-	-
Lmo1922	Cytoplasm	10		Y	CP	Cytoprotein	-	-	-	-	-
Lmo1923	Cytoplasm	9		Y	CP	Cytoprotein	-	-	-	-	-
Lmo1924	Cytoplasm	9		N	CS/CM/iCM	IMP	ss-IMP II	-	Sec	YidC	Unc-SP
Lmo1925	Cytoplasm	6		Y	CP	Cytoprotein	-	-	-	-	-
Lmo1926	Cytoplasm	9		Y	CP	Cytoprotein	-	-	-	-	-
Lmo1927	Cytoplasm	8		N	CS/CM/iCM	IMP	ss-IMP II	-	-	YidC	-
Lmo1928	Cytoplasm	4		Y	CP	Cytoprotein	-	-	-	-	-
Lmo1929	Cytoplasm	10		Y	CP	Cytoprotein	-	-	-	-	-
Lmo1930	Cytoplasm	4		Y	CP	Cytoprotein	-	-	-	-	-
Lmo1931	Cytoplasm	2		Y	CP	Cytoprotein	-	-	-	-	-
Lmo1932	Cytoplasm	9		Y	CP	Cytoprotein	-	-	-	-	-
Lmo1933	Cytoplasm	9		Y	CP	Cytoprotein	-	-	-	-	-
Lmo1934	Extracell	7		N	CP	Cytoprotein	-	-	-	-	-
Lmo1935	Cytoplasm	6		Y	CP	Cytoprotein	-	-	-	-	-
Lmo1936	Cytoplasm	8		Y	CP	Cytoprotein	-	-	-	-	-
Lmo1937	Cytoplasm	7		Y	CP	Cytoprotein	-	-	-	-	-
Lmo1938	Cytoplasm	6		Y	CP	Cytoprotein	-	-	-	-	-
Lmo1939	Cytoplasm	8		Y	CP	Cytoprotein	-	-	-	-	-
Lmo1940	Cytoplasm	8		Y	CP	Cytoprotein	-	-	-	-	-
Lmo1941	Extracell	6		N	CS/CW/CM/iCM	IMP-CW-protein	ss-IMP II	LysM-protein	Sec	YidC	Unc-SP
Lmo1942	Cytoplasm	7		Y	CP	Cytoprotein	-	-	-	-	-
Lmo1943	Cytoplasm	8		Y	CP	Cytoprotein	-	-	-	-	-
Lmo1944	Cytoplasm	6		Y	CP	Cytoprotein	-	-	-	-	-
Lmo1945	Cytoplasm	3		N	CS/CM/iCM	IMP	ms-IMP	-	Sec	SPaseI	Sec-SPI
Lmo1946	Cytoplasm	2		Y	CP	Cytoprotein	-	-	-	-	-
Lmo1947	Cytoplasm	8		N	CS/CM/iCM	IMP	ms-IMP	-	Sec	YidC	Unc-SP
Lmo1948	Cytoplasm	9		Y	CP	Cytoprotein	-	-	-	-	-
Lmo1949	Cytoplasm	6		Y	CP	Cytoprotein	-	-	-	-	-
Lmo1950	Cytoplasm	9		Y	CP	Cytoprotein	-	-	-	-	-
Lmo1951	Cytoplasm	10		Y	CP	Cytoprotein	-	-	-	-	-
Lmo1952	Cytoplasm	7		Y	CP	Cytoprotein	-	-	-	-	-
Lmo1953	Cytoplasm	6		Y	CP	Cytoprotein	-	-	-	-	-
Lmo1954	Cytoplasm	6		Y	CP	Cytoprotein	-	-	-	-	-
Lmo1955	Cytoplasm	8		Y	CP	Cytoprotein	-	-	-	-	-
Lmo1956	Cytoplasm	10		Y	CP	Cytoprotein	-	-	-	-	-
Lmo1957	Cytoplasm	4		N	CS/CM/iCM	IMP	ms-IMP	-	Sec	SPaseI	Sec-SPI
Lmo1958	Cytoplasm	4		N	CS/CM/iCM	IMP	ms-IMP	-	Sec	SPaseI	Sec-SPI
Lmo1959	Extracell	2		Y	EM*/CS/CM/aCM/iCM	Lipoprotein	-	-	Sec	Lgt-SPaseII	Sec-SPII
Lmo1960	Cytoplasm	4		Y	CP	Cytoprotein	-	-	-	-	-
Lmo1961	Cytoplasm	9		Y	CP	Cytoprotein	-	-	-	-	-
Lmo1962	Cytoplasm	6		Y	CP	Cytoprotein	-	-	-	-	-
Lmo1963	Cytoplasm	4		N	CS/CM/iCM	IMP	ms-IMP	-	Sec	YidC	Unc-SP
Lmo1964	Cytoplasm	7		Y	CP	Cytoprotein	-	-	-	-	-
Lmo1965	Cytoplasm	10		Y	CP	Cytoprotein	-	-	-	-	-
Lmo1966	Cytoplasm	9		N	CS/CM/iCM	IMP	ms-IMP	-	Sec	YidC	Unc-SP
Lmo1967	Cytoplasm	3		Y	CP	Cytoprotein	-	-	-	-	-
Lmo1968	Cytoplasm	6		Y	CP	Cytoprotein	-	-	-	-	-
Lmo1969	Cytoplasm	8		Y	CP	Cytoprotein	-	-	-	-	-
Lmo1970	Cytoplasm	5		Y	CP	Cytoprotein	-	-	-	-	-
Lmo1971	Cytoplasm	5		N	CS/CM/iCM	IMP	ms-IMP	-	-	YidC	-
Lmo1972	Cytoplasm	10		Y	CP	Cytoprotein	-	-	-	-	-
Lmo1973	Cytoplasm	6		Y	CP	Cytoprotein	-	-	-	-	-
Lmo1974	Cytoplasm	8		Y	CP	Cytoprotein	-	-	-	-	-
Lmo1975	Cytoplasm	7		Y	CP	Cytoprotein	-	-	-	-	-
Lmo1976	Cytoplasm	4		Y	CP	Cytoprotein	-	-	-	-	-
Lmo1977	Cytoplasm	8		Y	CP	Cytoprotein	-	-	-	-	-
Lmo1978	Cytoplasm	6		Y	CP	Cytoprotein	-	-	-	-	-
Lmo1979	Cytoplasm	10		Y	CP	Cytoprotein	-	-	-	-	-
Lmo1980	Cytoplasm	7		N	CS/CM/iCM	IMP	ms-IMP	-	Sec	YidC	Unc-SP
Lmo1981	Cytoplasm	1		Y	CP	Cytoprotein	-	-	-	-	-
Lmo1982	Cytoplasm	9		Y	CP	Cytoprotein	-	-	-	-	-
Lmo1983	Cytoplasm	6		Y	CP	Cytoprotein	-	-	-	-	-
Lmo1984	Cytoplasm	3		Y	CP	Cytoprotein	-	-	-	-	-
Lmo1985	Cytoplasm	7		Y	CP	Cytoprotein	-	-	-	-	-
Lmo1986	Cytoplasm	4		Y	CP	Cytoprotein	-	-	-	-	-
Lmo1987	Cytoplasm	6		Y	CP	Cytoprotein	-	-	-	-	-
Lmo1988	Cytoplasm	4		Y	CP	Cytoprotein	-	-	-	-	-
Lmo1989	Cytoplasm	5		Y	CP	Cytoprotein	-	-	-	-	-
Lmo1990	Cytoplasm	7		Y	CP	Cytoprotein	-	-	-	-	-
Lmo1991	Cytoplasm	4		Y	CP	Cytoprotein	-	-	-	-	-
Lmo1992	Cytoplasm	6		Y	CP	Cytoprotein	-	-	-	-	-
Lmo1993	Cytoplasm	7		Y	CP	Cytoprotein	-	-	-	-	-
Lmo1994	Cytoplasm	7		Y	CP	Cytoprotein	-	-	-	-	-
Lmo1995	Cytoplasm	4		Y	CP	Cytoprotein	-	-	-	-	-
Lmo1996	Cytoplasm	4		Y	CP	Cytoprotein	-	-	-	-	-
Lmo1997	Cytoplasm	10		Y	CP	Cytoprotein	-	-	-	-	-
Lmo1998	Cytoplasm	7		Y	CP	Cytoprotein	-	-	-	-	-
Lmo1999	Cytoplasm	10		N	CS/CM/iCM	IMP	ms-IMP	-	-	YidC	-
Lmo2000	Cytoplasm	3		N	CS/CM/iCM	IMP	ms-IMP	-	-	YidC	-
Lmo2001	Cytoplasm	2		N	CS/CM/iCM	IMP	ms-IMP	-	Sec	SPaseI	Sec-SPI
Lmo2002	Cytoplasm	5		Y	CP	Cytoprotein	-	-	-	-	-
Lmo2003	Cytoplasm	7		Y	CP	Cytoprotein	-	-	-	-	-
Lmo2004	Cytoplasm	5		Y	CP	Cytoprotein	-	-	-	-	-
Lmo2005	Cytoplasm	4		Y	CP	Cytoprotein	-	-	-	-	-
Lmo2006	Cytoplasm	4		Y	CP	Cytoprotein	-	-	-	-	-
[truncated: 849 more rows]

## Sheet: LocTree
Comparision with LocTree prediction in L. monocytogenes EGD-e
Protein ID	Localization	Reliability Index		Agreement	Localization	Protein type			Secretion system		SP Ttype
				(70.2%)						Pathway
Lmo0001	Cytoplasm	5		Y	CP	Cytoprotein	-	-	-	-	-
Lmo0002	Cytoplasm	2		Y	CP	Cytoprotein	-	-	-	-	-
Lmo0003	Cytoplasm	10		N	CS/CM/iCM	IMP	ms-IMP	-	Sec	YidC	Unc-SP
Lmo0004	Cytoplasm	2		Y	CP	Cytoprotein	-	-	-	-	-
Lmo0005	Cytoplasm	8		Y	CP	Cytoprotein	-	-	-	-	-
Lmo0006	Cytoplasm	8		Y	CP	Cytoprotein	-	-	-	-	-
Lmo0007	Cytoplasm	10		Y	CP	Cytoprotein	-	-	-	-	-
Lmo0008	Extracell	5		N	CS/CM/iCM	IMP	ms-IMP	-	Sec	YidC	Unc-SP
Lmo0009	Cytoplasm	5		Y	CP	Cytoprotein	-	-	-	-	-
Lmo0010	Cytoplasm	5		Y	CP	Cytoprotein	-	-	-	-	-
Lmo0011	Cytoplasm	2		Y	CP	Cytoprotein	-	-	-	-	-
Lmo0012	Cytoplasm	2		Y	CP	Cytoprotein	-	-	-	-	-
Lmo0013	Extracell	5		Y	EM*/CS/CM/aCM/iCM	IMP-Lipoprotein	ms-IMP	-	Sec	YidC-Lgt-SPaseII	Sec-SPII
Lmo0014	Cytoplasm	2		N	CS/CM/iCM	IMP	ms-IMP	-	-	YidC	-
Lmo0015	Cytoplasm	2		N	CS/CM/iCM	IMP	ms-IMP	-	Sec	YidC	Unc-SP
Lmo0016	Extracell	9		N	CS/CM/iCM	IMP	ms-IMP	-	Sec	YidC	Unc-SP
Lmo0017	Extracell	5		Y	EM	Exoprotein	-	-	Sec	SPaseI	Sec-SPI
Lmo0018	Cytoplasm	2		Y	CP	Cytoprotein	-	-	-	-	-
Lmo0019	Extracell	6		Y	EM	Exoprotein	-	-	Sec	SPaseI	Sec-SPI
Lmo0020	Cytoplasm	10		Y	CP	Cytoprotein	-	-	-	-	-
Lmo0021	Cytoplasm	5		Y	CP	Cytoprotein	-	-	-	-	-
Lmo0022	Cytoplasm	5		Y	CP	Cytoprotein	-	-	-	-	-
Lmo0023	Cytoplasm	2		N	CS/CM/iCM	IMP	ms-IMP	-	Sec	YidC	Unc-SP
Lmo0024	Cytoplasm	5		N	CS/CM/iCM	IMP	ms-IMP	-	-	YidC	-
Lmo0025	Cytoplasm	8		Y	CP	Cytoprotein	-	-	-	-	-
Lmo0026	Cytoplasm	10		Y	CP	Cytoprotein	-	-	-	-	-
Lmo0027	Cytoplasm	5		N	CS/CM/iCM	IMP	ms-IMP	-	-	YidC	-
Lmo0028	Cytoplasm	5		Y	CP	Cytoprotein	-	-	-	-	-
Lmo0029	Cytoplasm	2		N	CS/CM/iCM	IMP	ms-IMP	-	Sec	SPaseI	Sec-SPI
Lmo0030	Cytoplasm	5		Y	CP	Cytoprotein	-	-	-	-	-
Lmo0031	Cytoplasm	8		Y	CP	Cytoprotein	-	-	-	-	-
Lmo0032	Cytoplasm	5		Y	CP	Cytoprotein	-	-	-	-	-
Lmo0033	Extracell	6		N	CP	Cytoprotein	-	-	-	-	-
Lmo0034	Cytoplasm	2		N	CS/CM/iCM	IMP	ms-IMP	-	Sec	YidC	Unc-SP
Lmo0035	Cytoplasm	8		Y	CP	Cytoprotein	-	-	-	-	-
Lmo0036	Cytoplasm	10		Y	CP	Cytoprotein	-	-	-	-	-
Lmo0037	Extracell	9		N	CS/CM/iCM	IMP	ms-IMP	-	Sec	SPaseI	Sec-SPI
Lmo0038	Cytoplasm	8		Y	CP	Cytoprotein	-	-	-	-	-
Lmo0039	Cytoplasm	8		N	CS/CM/iCM	IMP	ss-IMP II	-	Sec	YidC	Unc-SP
Lmo0040	Cytoplasm	8		Y	CP	Cytoprotein	-	-	-	-	-
Lmo0041	Cytoplasm	2		Y	CP	Cytoprotein	-	-	-	-	-
Lmo0042	Extracell	9		N	CS/CM/iCM	IMP	ms-IMP	-	Sec	YidC	Unc-SP
Lmo0043	Cytoplasm	10		Y	CP	Cytoprotein	-	-	-	-	-
Lmo0044	Cytoplasm	10		Y	CP	Cytoprotein	-	-	-	-	-
Lmo0045	Extracell	9		Y	EM/CP	Cytoprotein	-	-	NC	-	-
Lmo0046	Cytoplasm	5		Y	CP	Cytoprotein	-	-	-	-	-
Lmo0047	Extracell	6		N	CS/CM/aCM	Lipoprotein	-	-	Sec	Lgt-SPaseII	Sec-SPII
Lmo0048	Cytoplasm	8		N	CS/CM/iCM	IMP	ms-IMP	-	-	YidC	-
Lmo0049	Cytoplasm	2		Y	EM/CP	Cytoprotein	-	-	NC	-	-
Lmo0050	Cytoplasm	2		N	CS/CM/iCM	IMP	ms-IMP	-	Sec	YidC	Unc-SP
Lmo0051	Cytoplasm	10		Y	CP	Cytoprotein	-	-	-	-	-
Lmo0052	Extracell	8		N	CS/CM/iCM	IMP	ss-IMP II	-	Sec	YidC	Unc-SP
Lmo0053	Cytoplasm	8		Y	CP	Cytoprotein	-	-	-	-	-
Lmo0054	Cytoplasm	8		Y	CP	Cytoprotein	-	-	-	-	-
Lmo0055	Cytoplasm	8		Y	CP	Cytoprotein	-	-	-	-	-
Lmo0056	Cytoplasm	8		N	EM	Exoprotein	-	-	Wss	-	-
Lmo0057	Extracell	2		N	CS/CM/iCM	IMP	ms-IMP	-	Sec	SPaseI	Sec-SPI
Lmo0058	Cytoplasm	5		N	CS/CM/iCM	IMP	ss-IMP I	-	Sec	SPaseI	Sec-SPI
Lmo0059	Cytoplasm	5		Y	CP	Cytoprotein	-	-	-	-	-
Lmo0060	Cytoplasm	5		N	CS/CM/iCM	IMP	ss-IMP II	-	-	YidC	-
Lmo0061	Cytoplasm	10		N	CS/CM/iCM	IMP	ms-IMP	-	-	YidC	-
Lmo0062	Cytoplasm	2		N	EM	Exoprotein	-	-	Wss	-	-
Lmo0063	Extracell	6		Y	EM	Exoprotein	-	-	Wss	-	-
Lmo0064	Cytoplasm	2		Y	CP	Cytoprotein	-	-	-	-	-
Lmo0065	Cytoplasm	2		Y	CP	Cytoprotein	-	-	-	-	-
Lmo0066	Extracell	5		N	CS/CM/iCM	IMP	ss-IMP II	-	-	YidC	-
Lmo0067	Cytoplasm	5		Y	CP	Cytoprotein	-	-	-	-	-
Lmo0068	Cytoplasm	2		Y	CP	Cytoprotein	-	-	-	-	-
Lmo0069	Extracell	10		N	CS/CM/iCM	IMP	ss-IMP III	-	-	YidC	-
Lmo0070	Cytoplasm	10		N	CS/CM/iCM	IMP	ms-IMP	-	Sec	YidC	Unc-SP
Lmo0071	Cytoplasm	8		Y	CP	Cytoprotein	-	-	-	-	-
Lmo0072	Cytoplasm	2		Y	EM/CP	Cytoprotein	-	-	NC	-	-
Lmo0073	Cytoplasm	10		N	CS/CM/iCM	IMP	ms-IMP	-	Sec	YidC	Unc-SP
Lmo0074	Extracell	9		N	CS/CM/iCM	IMP	ms-IMP	-	Sec	YidC	Unc-SP
Lmo0075	Cytoplasm	10		Y	CP	Cytoprotein	-	-	-	-	-
Lmo0076	Cytoplasm	5		Y	CP	Cytoprotein	-	-	-	-	-
Lmo0077	Cytoplasm	8		Y	CP	Cytoprotein	-	-	-	-	-
Lmo0078	Cytoplasm	10		Y	CP	Cytoprotein	-	-	-	-	-
Lmo0079	Cytoplasm	2		Y	EM/CP	Cytoprotein	-	-	NC	-	-
Lmo0080	Cytoplasm	8		Y	CP	Cytoprotein	-	-	-	-	-
Lmo0081	Cytoplasm	5		Y	CP	Cytoprotein	-	-	-	-	-
Lmo0082	Cytoplasm	2		N	CS/CM/iCM	IMP	ss-IMP I	-	Sec	SPaseI	Sec-SPI
Lmo0083	Cytoplasm	8		Y	CP	Cytoprotein	-	-	-	-	-
Lmo0084	Cytoplasm	5		Y	CP	Cytoprotein	-	-	-	-	-
Lmo0085	Cytoplasm	8		Y	CP	Cytoprotein	-	-	-	-	-
Lmo0086	Extracell	8		Y	EM	Exoprotein	-	-	Sec	SPaseI	Sec-SPI
Lmo0087	Extracell	6		Y	EM	Exoprotein	-	-	Sec	SPaseI	Sec-SPI
Lmo0088	Cytoplasm	2		N	CS/CM/iCM	IMP	ms-IMP	-	Sec	YidC	Unc-SP
Lmo0089	Cytoplasm	8		N	CS/CM/iCM	IMP	ss-IMP II	-	Sec	YidC	Unc-SP
Lmo0090	Cytoplasm	5		Y	CP	Cytoprotein	-	-	-	-	-
Lmo0091	Cytoplasm	3		Y	CP	Cytoprotein	-	-	-	-	-
Lmo0092	Cytoplasm	8		Y	CP	Cytoprotein	-	-	-	-	-
Lmo0093	Cytoplasm	8		Y	CP	Cytoprotein	-	-	-	-	-
Lmo0094	Cytoplasm	10		N	CS/CM/iCM	IMP	ms-IMP	-	Sec	YidC	Unc-SP
Lmo0095	Cytoplasm	8		Y	CP	Cytoprotein	-	-	-	-	-
Lmo0096	Cytoplasm	8		Y	CP	Cytoprotein	-	-	-	-	-
Lmo0097	Cytoplasm	10		N	CS/CM/iCM	IMP	ms-IMP	-	Sec	YidC	Unc-SP
Lmo0098	Cytoplasm	5		N	CS/CM/iCM	IMP	ms-IMP	-	-	YidC	-
Lmo0099	Cytoplasm	8		Y	EM/CP	Cytoprotein	-	-	NC	-	-
Lmo0100	Cytoplasm	8		Y	CP	Cytoprotein	-	-	-	-	-
Lmo0101	Cytoplasm	5		Y	CP	Cytoprotein	-	-	-	-	-
Lmo0102	Cytoplasm	8		Y	CP	Cytoprotein	-	-	-	-	-
Lmo0103	Cytoplasm	5		Y	CP	Cytoprotein	-	-	-	-	-
Lmo0104	Cytoplasm	10		N	CS/CM/iCM	IMP	ss-IMP II	-	Sec	YidC	Unc-SP
Lmo0105	Extracell	6		Y	EM	Exoprotein	-	-	Sec	SPaseI	Sec-SPI
Lmo0106	Cytoplasm	8		Y	CP	Cytoprotein	-	-	-	-	-
Lmo0107	Cytoplasm	8		N	CS/CM/iCM	IMP	ms-IMP	-	Sec	YidC	Unc-SP
Lmo0108	Cytoplasm	2		N	CS/CM/iCM	IMP	ms-IMP	-	Sec	YidC	Unc-SP
Lmo0109	Cytoplasm	5		Y	CP	Cytoprotein	-	-	-	-	-
Lmo0110	Cytoplasm	8		Y	CP	Cytoprotein	-	-	-	-	-
Lmo0111	Cytoplasm	10		Y	CP	Cytoprotein	-	-	-	-	-
Lmo0112	Cytoplasm	2		Y	CP	Cytoprotein	-	-	-	-	-
Lmo0113	Cytoplasm	10		Y	CP	Cytoprotein	-	-	-	-	-
Lmo0114	Cytoplasm	5		Y	CP	Cytoprotein	-	-	-	-	-
Lmo0115	Cytoplasm	10		Y	CP	Cytoprotein	-	-	-	-	-
Lmo0116	Cytoplasm	10		Y	CP	Cytoprotein	-	-	-	-	-
Lmo0117	Cytoplasm	5		Y	CP	Cytoprotein	-	-	-	-	-
Lmo0118	Extracell	5		N	CP	Cytoprotein	-	-	-	-	-
Lmo0119	Cytoplasm	5		Y	CP	Cytoprotein	-	-	-	-	-
Lmo0120	Cytoplasm	8		Y	CP	Cytoprotein	-	-	-	-	-
Lmo0121	Cytoplasm	2		N	CS/CM/iCM	IMP	ms-IMP	-	-	YidC	-
Lmo0122	Cytoplasm	2		Y	CP	Cytoprotein	-	-	-	-	-
Lmo0123	Cytoplasm	8		Y	EM/CP	Cytoprotein	-	-	NC	-	-
Lmo0124	Extracell	10		Y	EM/CP	Cytoprotein	-	-	NC	-	-
Lmo0125	Cytoplasm	5		Y	CP	Cytoprotein	-	-	-	-	-
Lmo0126	Cytoplasm	8		Y	EM/CP	Cytoprotein	-	-	NC	-	-
Lmo0127	Cytoplasm	2		Y	EM/CP	Cytoprotein	-	-	NC	-	-
Lmo0128	Cytoplasm	2		N	CS/CM/iCM	IMP	ms-IMP	-	Sec	YidC	Unc-SP
Lmo0129	Cytoplasm	2		N	EM	Exoprotein	-	-	Holin	-	-
Lmo0130	Extracell	2		N	CS/CW	CW-protein	-	LPXTG-protein	Sec	SPaseI-Sortase	Sec-SPI
Lmo0131	Cytoplasm	10		Y	CP	Cytoprotein	-	-	-	-	-
Lmo0132	Cytoplasm	8		Y	CP	Cytoprotein	-	-	-	-	-
Lmo0133	Cytoplasm	5		Y	CP	Cytoprotein	-	-	-	-	-
Lmo0134	Cytoplasm	8		Y	CP	Cytoprotein	-	-	-	-	-
Lmo0135	Extracell	5		Y	EM*/CS/CM/aCM/iCM	Lipoprotein	-	-	Sec	Lgt-SPaseII	Sec-SPII
Lmo0136	Cytoplasm	2		N	CS/CM/iCM	IMP	ms-IMP	-	Sec	SPaseI	Sec-SPI
Lmo0137	Cytoplasm	5		N	CS/CM/iCM	IMP	ms-IMP	-	Sec	YidC	Unc-SP
Lmo0138	Extracell	10		Y	EM/CP	Cytoprotein	-	-	NC	-	-
Lmo0139	Cytoplasm	5		Y	CP	Cytoprotein	-	-	-	-	-
Lmo0140	Cytoplasm	2		Y	EM/CP	Cytoprotein	-	-	NC	-	-
Lmo0141	Cytoplasm	10		Y	EM/CP	Cytoprotein	-	-	NC	-	-
Lmo0142	Cytoplasm	2		Y	CP	Cytoprotein	-	-	-	-	-
Lmo0143	Cytoplasm	8		Y	EM/CP	Cytoprotein	-	-	NC	-	-
Lmo0144	Cytoplasm	2		Y	CP	Cytoprotein	-	-	-	-	-
Lmo0145	Extracell	6		Y	EM/CP	Cytoprotein	-	-	NC	-	-
Lmo0146	Extracell	6		Y	EM/CP	Cytoprotein	-	-	NC	-	-
Lmo0147	Cytoplasm	2		Y	CP	Cytoprotein	-	-	-	-	-
Lmo0148	Cytoplasm	2		Y	CP	Cytoprotein	-	-	-	-	-
Lmo0149	Extracell	8		Y	EM/CP	Cytoprotein	-	-	NC	-	-
Lmo0150	Cytoplasm	5		Y	CP	Cytoprotein	-	-	-	-	-
Lmo0151	Cytoplasm	8		Y	CP	Cytoprotein	-	-	-	-	-
Lmo0152	Extracell	5		Y	EM*/CS/CM/aCM/iCM	Lipoprotein	-	-	Sec	Lgt-SPaseII	Sec-SPII
Lmo0153	Extracell	5		Y	EM*/CS/CM/aCM/iCM	Lipoprotein	-	-	Sec	Lgt-SPaseII	Sec-SPII
Lmo0154	Cytoplasm	10		Y	CP	Cytoprotein	-	-	-	-	-
Lmo0155	Extracell	5		N	CS/CM/iCM	IMP	ms-IMP	-	-	YidC	-
Lmo0156	Cytoplasm	8		Y	CP	Cytoprotein	-	-	-	-	-
Lmo0157	Cytoplasm	8		Y	CP	Cytoprotein	-	-	-	-	-
Lmo0158	Cytoplasm	2		Y	CP	Cytoprotein	-	-	-	-	-
Lmo0159	Extracell	10		N	CS/CW	CW-protein	-	LPXTG-protein	Sec	SPaseI-Sortase	Sec-SPI
Lmo0160	Extracell	6		N	CS/CW	CW-protein	-	LPXTG-protein	Sec	SPaseI-Sortase	Sec-SPI
Lmo0161	Cytoplasm	10		Y	CP	Cytoprotein	-	-	-	-	-
Lmo0162	Cytoplasm	10		Y	CP	Cytoprotein	-	-	-	-	-
Lmo0163	Cytoplasm	10		Y	CP	Cytoprotein	-	-	-	-	-
Lmo0164	Cytoplasm	8		Y	CP	Cytoprotein	-	-	-	-	-
Lmo0165	Cytoplasm	10		Y	CP	Cytoprotein	-	-	-	-	-
Lmo0166	Cytoplasm	2		Y	CP	Cytoprotein	-	-	-	-	-
Lmo0167	Cytoplasm	8		Y	CP	Cytoprotein	-	-	-	-	-
Lmo0168	Cytoplasm	8		Y	CP	Cytoprotein	-	-	-	-	-
Lmo0169	Cytoplasm	10		N	CS/CM/iCM	IMP	ms-IMP	-	Sec	SPaseI	Sec-SPI
Lmo0170	Extracell	8		N	CP	Cytoprotein	-	-	-	-	-
Lmo0171	Extracell	8		N	CS/CW	CW-protein	-	LPXTG-protein	Sec	SPaseI-Sortase	Sec-SPI
Lmo0174	Cytoplasm	2		Y	CP	Cytoprotein	-	-	-	-	-
Lmo0175	Extracell	5		N	CS/CW	CW-protein	-	LPXTG-protein	Sec	SPaseI-Sortase	Sec-SPI
Lmo0176	Cytoplasm	2		N	CS/CM/iCM	IMP	ms-IMP	-	-	YidC	-
Lmo0177	Cytoplasm	5		Y	CP	Cytoprotein	-	-	-	-	-
Lmo0178	Cytoplasm	8		Y	CP	Cytoprotein	-	-	-	-	-
Lmo0179	Extracell	9		N	CS/CM/iCM	IMP	ms-IMP	-	Sec	SPaseI	Sec-SPI
Lmo0180	Extracell	9		N	CS/CM/iCM	IMP	ms-IMP	-	Sec	SPaseI	Sec-SPI
Lmo0181	Extracell	5		Y	EM*/CS/CM/aCM/iCM	Lipoprotein	-	-	Sec	Lgt-SPaseII	Sec-SPII
Lmo0182	Extracell	6		N	CP	Cytoprotein	-	-	-	-	-
Lmo0183	Cytoplasm	2		Y	CP	Cytoprotein	-	-	-	-	-
Lmo0184	Cytoplasm	2		Y	CP	Cytoprotein	-	-	-	-	-
Lmo0185	Cytoplasm	10		Y	CP	Cytoprotein	-	-	-	-	-
Lmo0186	Extracell	5		N	CS/CM/iCM	IMP	ss-IMP II	-	Sec	YidC	Unc-SP
Lmo0187	Cytoplasm	8		Y	CP	Cytoprotein	-	-	-	-	-
Lmo0188	Cytoplasm	10		Y	CP	Cytoprotein	-	-	-	-	-
Lmo0189	Cytoplasm	2		Y	CP	Cytoprotein	-	-	-	-	-
Lmo0190	Cytoplasm	5		Y	CP	Cytoprotein	-	-	-	-	-
Lmo0191	Cytoplasm	8		Y	CP	Cytoprotein	-	-	-	-	-
Lmo0192	Cytoplasm	8		Y	CP	Cytoprotein	-	-	-	-	-
Lmo0193	Extracell	10		N	CS/CM/iCM	IMP	ss-IMP II	-	Sec	YidC	Unc-SP
Lmo0194	Cytoplasm	8		Y	CP	Cytoprotein	-	-	-	-	-
Lmo0195	Extracell	5		N	CS/CM/iCM	IMP	ms-IMP	-	Sec	SPaseI	Sec-SPI
Lmo0196	Cytoplasm	10		Y	CP	Cytoprotein	-	-	-	-	-
Lmo0197	Cytoplasm	10		Y	CP	Cytoprotein	-	-	-	-	-
Lmo0198	Cytoplasm	10		Y	CP	Cytoprotein	-	-	-	-	-
Lmo0199	Cytoplasm	10		Y	CP	Cytoprotein	-	-	-	-	-
Lmo0200	Cytoplasm	5		Y	CP	Cytoprotein	-	-	-	-	-
Lmo0201	Extracell	5		Y	EM	Exoprotein	-	-	Sec	SPaseI	Sec-SPI
Lmo0202	Extracell	5		Y	EM	Exoprotein	-	-	Sec	SPaseI	Sec-SPI
Lmo0203	Extracell	10		Y	EM	Exoprotein	-	-	Sec	SPaseI	Sec-SPI
Lmo0204	Extracell	5		N	CS/CM/iCM	IMP	ss-IMP I	-	Sec	SPaseI	Sec-SPI
Lmo0205	Extracell	6		Y	EM	Exoprotein	-	-	Sec	SPaseI	Sec-SPI
Lmo0206	Cytoplasm	8		N	EM	Exoprotein	-	-	Sec	SPaseI	Sec-SPI
Lmo0207	Extracell	6		Y	EM*/CS/CM/aCM/iCM	Lipoprotein	-	-	Sec	Lgt-SPaseII	Sec-SPII
Lmo0208	Cytoplasm	10		Y	CP	Cytoprotein	-	-	-	-	-
Lmo0209	Cytoplasm	5		Y	CP	Cytoprotein	-	-	-	-	-
Lmo0210	Cytoplasm	5		Y	CP	Cytoprotein	-	-	-	-	-
Lmo0211	Cytoplasm	8		Y	CP	Cytoprotein	-	-	-	-	-
Lmo0212	Cytoplasm	8		Y	CP	Cytoprotein	-	-	-	-	-
Lmo0213	Cytoplasm	10		Y	CP	Cytoprotein	-	-	-	-	-
Lmo0214	Cytoplasm	10		Y	CP	Cytoprotein	-	-	-	-	-
Lmo0215	Extracell	9		N	CS/CM/iCM	IMP	ms-IMP	-	Sec	YidC	Unc-SP
Lmo0216	Cytoplasm	8		Y	CP	Cytoprotein	-	-	-	-	-
Lmo0217	Cytoplasm	8		N	CS/CM/iCM	IMP	ss-IMP II	-	Sec	YidC	Unc-SP
Lmo0218	Cytoplasm	2		Y	CP	Cytoprotein	-	-	-	-	-
Lmo0219	Cytoplasm	8		Y	CP	Cytoprotein	-	-	-	-	-
Lmo0220	Cytoplasm	5		N	CS/CM/iCM	IMP	ms-IMP	-	Sec	YidC	Unc-SP
Lmo0221	Cytoplasm	8		Y	CP	Cytoprotein	-	-	-	-	-
Lmo0222	Cytoplasm	8		Y	CP	Cytoprotein	-	-	-	-	-
Lmo0223	Cytoplasm	5		Y	CP	Cytoprotein	-	-	-	-	-
Lmo0224	Cytoplasm	10		Y	CP	Cytoprotein	-	-	-	-	-
Lmo0225	Cytoplasm	10		Y	CP	Cytoprotein	-	-	-	-	-
Lmo0226	Cytoplasm	8		Y	CP	Cytoprotein	-	-	-	-	-
Lmo0227	Cytoplasm	8		Y	CP	Cytoprotein	-	-	-	-	-
Lmo0228	Cytoplasm	10		Y	CP	Cytoprotein	-	-	-	-	-
Lmo0229	Cytoplasm	10		Y	CP	Cytoprotein	-	-	-	-	-
Lmo0230	Cytoplasm	5		Y	CP	Cytoprotein	-	-	-	-	-
Lmo0231	Cytoplasm	10		Y	CP	Cytoprotein	-	-	-	-	-
Lmo0232	Cytoplasm	10		Y	CP	Cytoprotein	-	-	-	-	-
Lmo0233	Cytoplasm	8		Y	CP	Cytoprotein	-	-	-	-	-
Lmo0234	Cytoplasm	5		N	CS/CM/iCM	IMP	ms-IMP	-	Sec	SPaseI	Sec-SPI
Lmo0235	Cytoplasm	2		Y	CP	Cytoprotein	-	-	-	-	-
Lmo0236	Cytoplasm	5		Y	CP	Cytoprotein	-	-	-	-	-
Lmo0237	Cytoplasm	10		Y	CP	Cytoprotein	-	-	-	-	-
Lmo0238	Cytoplasm	8		Y	CP	Cytoprotein	-	-	-	-	-
Lmo0239	Cytoplasm	10		Y	CP	Cytoprotein	-	-	-	-	-
Lmo0240	Cytoplasm	2		Y	CP	Cytoprotein	-	-	-	-	-
Lmo0241	Cytoplasm	8		Y	CP	Cytoprotein	-	-	-	-	-
Lmo0242	Cytoplasm	8		Y	CP	Cytoprotein	-	-	-	-	-
Lmo0243	Cytoplasm	10		Y	CP	Cytoprotein	-	-	-	-	-
Lmo0244	Extracell	10		Y	EM/CP	Cytoprotein	-	-	NC	-	-
Lmo0245	Cytoplasm	2		N	CS/CM/iCM	IMP	ss-IMP II	-	Sec	YidC	Unc-SP
Lmo0246	Cytoplasm	10		Y	CP	Cytoprotein	-	-	-	-	-
Lmo0247	Cytoplasm	2		Y	CP	Cytoprotein	-	-	-	-	-
Lmo0248	Extracell	10		N	CP	Cytoprotein	-	-	-	-	-
Lmo0249	Cytoplasm	2		Y	CP	Cytoprotein	-	-	-	-	-
Lmo0250	Cytoplasm	5		Y	CP	Cytoprotein	-	-	-	-	-
Lmo0251	Cytoplasm	10		Y	CP	Cytoprotein	-	-	-	-	-
Lmo0252	Cytoplasm	8		Y	CP	Cytoprotein	-	-	-	-	-
Lmo0253	Cytoplasm	2		N	CS/CM/iCM	IMP	ms-IMP	-	Sec	YidC	Unc-SP
Lmo0254	Cytoplasm	2		Y	CP	Cytoprotein	-	-	-	-	-
Lmo0255	Cytoplasm	5		N	EM*/CS/CM/aCM/iCM	Lipoprotein	-	-	Sec	Lgt-SPaseII	Sec-SPII
Lmo0256	Cytoplasm	8		Y	CP	Cytoprotein	-	-	-	-	-
Lmo0257	Cytoplasm	8		Y	CP	Cytoprotein	-	-	-	-	-
Lmo0258	Cytoplasm	10		Y	CP	Cytoprotein	-	-	-	-	-
Lmo0259	Cytoplasm	10		Y	CP	Cytoprotein	-	-	-	-	-
Lmo0260	Cytoplasm	8		Y	CP	Cytoprotein	-	-	-	-	-
Lmo0261	Cytoplasm	2		Y	CP	Cytoprotein	-	-	-	-	-
Lmo0262	Extracell	8		N	CS/CW	CW-protein	-	LPXTG-protein	Sec	SPaseI-Sortase	Sec-SPI
Lmo0263	Extracell	2		N	CS/CW	CW-protein	-	LPXTG-protein	Sec	SPaseI-Sortase	Sec-SPI
Lmo0264	Extracell	8		N	CS/CW	CW-protein	-	LPXTG-protein	Sec	SPaseI-Sortase	Sec-SPI
Lmo0265	Cytoplasm	2		Y	CP	Cytoprotein	-	-	-	-	-
Lmo0266	Cytoplasm	5		Y	CP	Cytoprotein	-	-	-	-	-
Lmo0267	Cytoplasm	8		Y	CP	Cytoprotein	-	-	-	-	-
Lmo0268	Cytoplasm	8		Y	CP	Cytoprotein	-	-	-	-	-
Lmo0269	Extracell	9		N	CS/CM/aCM/iCM	IMP-Lipoprotein	ms-IMP	-	Sec	YidC-Lgt-SPaseII	Sec-SPII
Lmo0270	Cytoplasm	8		Y	CP	Cytoprotein	-	-	-	-	-
Lmo0271	Cytoplasm	5		Y	CP	Cytoprotein	-	-	-	-	-
Lmo0272	Cytoplasm	2		Y	CP	Cytoprotein	-	-	-	-	-
Lmo0273	Cytoplasm	5		Y	CP	Cytoprotein	-	-	-	-	-
Lmo0274	Cytoplasm	5		Y	CP	Cytoprotein	-	-	-	-	-
Lmo0275	Cytoplasm	2		N	EM	Exoprotein	-	-	Sec	SPaseI	Sec-SPI
Lmo0276	Cytoplasm	5		Y	CP	Cytoprotein	-	-	-	-	-
Lmo0277	Cytoplasm	8		Y	CP	Cytoprotein	-	-	-	-	-
Lmo0278	Cytoplasm	10		Y	CP	Cytoprotein	-	-	-	-	-
Lmo0279	Cytoplasm	5		Y	CP	Cytoprotein	-	-	-	-	-
Lmo0280	Cytoplasm	8		Y	CP	Cytoprotein	-	-	-	-	-
Lmo0281	Cytoplasm	5		Y	EM/CP	Cytoprotein	-	-	NC	-	-
Lmo0282	Cytoplasm	5		Y	CP	Cytoprotein	-	-	-	-	-
Lmo0283	Extracell	10		N	CS/CM/iCM	IMP	ms-IMP	-	Sec	YidC	Unc-SP
Lmo0284	Cytoplasm	8		Y	CP	Cytoprotein	-	-	-	-	-
Lmo0285	Extracell	9		Y	EM*/CS/CM/aCM/iCM	Lipoprotein	-	-	Sec	Lgt-SPaseII	Sec-SPII
Lmo0286	Cytoplasm	5		Y	CP	Cytoprotein	-	-	-	-	-
Lmo0287	Cytoplasm	10		Y	CP	Cytoprotein	-	-	-	-	-
Lmo0288	Cytoplasm	5		N	CS/CM/iCM	IMP	ms-IMP	-	Sec	YidC	Unc-SP
Lmo0289	Extracell	10		N	CS/CM/iCM	IMP	ss-IMP II	-	Sec	YidC	Unc-SP
Lmo0290	Extracell	6		N	CS/CM/iCM	IMP	ss-IMP II	-	Sec	YidC	Unc-SP
Lmo0291	Cytoplasm	2		Y	CP	Cytoprotein	-	-	-	-	-
Lmo0292	Cytoplasm	10		N	CS/CM/iCM	IMP	ss-IMP II	-	-	YidC	-
Lmo0293	Cytoplasm	10		Y	CP	Cytoprotein	-	-	-	-	-
Lmo0294	Cytoplasm	8		Y	CP	Cytoprotein	-	-	-	-	-
Lmo0295	Extracell	6		N	CP	Cytoprotein	-	-	-	-	-
Lmo0296	Extracell	2		N	CS/CM/iCM	IMP	ms-IMP	-	Sec	YidC	Unc-SP
Lmo0297	Cytoplasm	8		Y	CP	Cytoprotein	-	-	-	-	-
Lmo0298	Cytoplasm	2		N	CS/CM/iCM	IMP	ms-IMP	-	Sec	YidC	Unc-SP
Lmo0299	Cytoplasm	2		N	CS/CM/iCM	IMP	ss-IMP II	-	Sec	YidC	Unc-SP
Lmo0300	Cytoplasm	5		Y	CP	Cytoprotein	-	-	-	-	-
Lmo0301	Cytoplasm	10		Y	CP	Cytoprotein	-	-	-	-	-
Lmo0302	Cytoplasm	10		Y	CP	Cytoprotein	-	-	-	-	-
Lmo0303	Extracell	10		Y	EM*/CS/CM/aCM/iCM	Lipoprotein	-	-	Sec	Lgt-SPaseII	Sec-SPII
Lmo0304	Cytoplasm	5		Y	EM/CP	Cytoprotein	-	-	NC	-	-
Lmo0305	Cytoplasm	10		Y	CP	Cytoprotein	-	-	-	-	-
Lmo0306	Cytoplasm	10		Y	EM/CP	Cytoprotein	-	-	NC	-	-
Lmo0307	Cytoplasm	2		Y	EM/CP	Cytoprotein	-	-	NC	-	-
Lmo0309	Cytoplasm	5		Y	CP	Cytoprotein	-	-	-	-	-
Lmo0310	Cytoplasm	8		Y	CP	Cytoprotein	-	-	-	-	-
Lmo0311	Cytoplasm	5		Y	CP	Cytoprotein	-	-	-	-	-
Lmo0312	Extracell	5		N	CP	Cytoprotein	-	-	-	-	-
Lmo0313	Cytoplasm	10		Y	CP	Cytoprotein	-	-	-	-	-
Lmo0314	Cytoplasm	8		Y	CP	Cytoprotein	-	-	-	-	-
Lmo0315	Cytoplasm	10		Y	CP	Cytoprotein	-	-	-	-	-
Lmo0316	Cytoplasm	5		Y	CP	Cytoprotein	-	-	-	-	-
Lmo0317	Cytoplasm	8		Y	CP	Cytoprotein	-	-	-	-	-
Lmo0318	Cytoplasm	10		Y	CP	Cytoprotein	-	-	-	-	-
Lmo0319	Cytoplasm	5		Y	CP	Cytoprotein	-	-	-	-	-
Lmo0320	Extracell	5		N	CS/CW	CW-protein	-	LPXTG-protein	Sec	SPaseI-Sortase	Sec-SPI
Lmo0321	Extracell	5		N	CS/CM/iCM	IMP	ms-IMP	-	-	YidC	-
Lmo0322	Cytoplasm	5		Y	CP	Cytoprotein	-	-	-	-	-
Lmo0323	Cytoplasm	8		Y	CP	Cytoprotein	-	-	-	-	-
Lmo0324	Cytoplasm	5		N	CS/CM/aCM	Lipoprotein	-	-	Sec	Lgt-SPaseII	Sec-SPII
Lmo0325	Cytoplasm	8		Y	CP	Cytoprotein	-	-	-	-	-
Lmo0326	Cytoplasm	5		Y	CP	Cytoprotein	-	-	-	-	-
Lmo0327	Extracell	6		N	CS/CW	CW-protein	-	LPXTG-protein	Sec	SPaseI-Sortase	Sec-SPI
Lmo0328	Cytoplasm	10		Y	CP	Cytoprotein	-	-	-	-	-
Lmo0329	Cytoplasm	2		Y	CP	Cytoprotein	-	-	-	-	-
Lmo0330	Cytoplasm	2		Y	CP	Cytoprotein	-	-	-	-	-
Lmo0331	Extracell	8		N	CS/CW	CW-protein	-	LPXTG-protein	Sec	SPaseI-Sortase	Sec-SPI
Lmo0332	Extracell	9		N	CS/CM/iCM	IMP	ms-IMP	-	-	YidC	-
Lmo0333	Extracell	6		N	CS/CW	CW-protein	-	LPXTG-protein	Sec	SPaseI-Sortase	Sec-SPI
Lmo0334	Extracell	6		N	CP	Cytoprotein	-	-	-	-	-
Lmo0335	Extracell	8		Y	EM	Exoprotein	-	-	ABC	-	ABC-SP
Lmo0336	Cytoplasm	5		Y	EM/CP	Cytoprotein	-	-	NC	-	-
Lmo0337	Cytoplasm	2		Y	EM/CP	Cytoprotein	-	-	NC	-	-
Lmo0338	Cytoplasm	5		Y	CP	Cytoprotein	-	-	-	-	-
Lmo0339	Cytoplasm	10		Y	CP	Cytoprotein	-	-	-	-	-
Lmo0340	Cytoplasm	8		Y	CP	Cytoprotein	-	-	-	-	-
Lmo0341	Cytoplasm	5		Y	CP	Cytoprotein	-	-	-	-	-
Lmo0342	Cytoplasm	2		Y	CP	Cytoprotein	-	-	-	-	-
Lmo0343	Cytoplasm	8		Y	CP	Cytoprotein	-	-	-	-	-
Lmo0344	Cytoplasm	8		Y	CP	Cytoprotein	-	-	-	-	-
Lmo0345	Cytoplasm	5		Y	CP	Cytoprotein	-	-	-	-	-
Lmo0346	Cytoplasm	2		Y	CP	Cytoprotein	-	-	-	-	-
Lmo0347	Cytoplasm	5		Y	CP	Cytoprotein	-	-	-	-	-
Lmo0348	Cytoplasm	8		Y	CP	Cytoprotein	-	-	-	-	-
Lmo0349	Cytoplasm	2		N	CS/CM/iCM	IMP	ms-IMP	-	-	YidC	-
Lmo0350	Cytoplasm	5		N	CS/CM/iCM	IMP	ms-IMP	-	Sec	YidC	Unc-SP
Lmo0351	Cytoplasm	10		Y	CP	Cytoprotein	-	-	-	-	-
Lmo0352	Cytoplasm	10		Y	CP	Cytoprotein	-	-	-	-	-
Lmo0353	Cytoplasm	10		N	CS/CM/iCM	IMP	ss-IMP II	-	Sec	YidC	Unc-SP
Lmo0354	Cytoplasm	10		N	CS/CM/iCM	IMP	ss-IMP II	-	Sec	YidC	Unc-SP
Lmo0355	Extracell	5		Y	EM*/CS/CM/aCM/iCM	Lipoprotein	-	-	Sec	Lgt-SPaseII	Sec-SPII
Lmo0356	Cytoplasm	2		Y	CP	Cytoprotein	-	-	-	-	-
Lmo0357	Cytoplasm	10		Y	CP	Cytoprotein	-	-	-	-	-
Lmo0358	Extracell	5		N	CS/CM/iCM	IMP	ms-IMP	-	-	YidC	-
Lmo0359	Cytoplasm	10		Y	CP	Cytoprotein	-	-	-	-	-
Lmo0360	Cytoplasm	10		Y	CP	Cytoprotein	-	-	-	-	-
Lmo0361	Extracell	10		N	CS/CM/iCM	IMP	ms-IMP	-	Sec	YidC	Unc-SP
Lmo0362	Cytoplasm	5		N	CS/CM/iCM	IMP	ss-IMP II	-	Sec	YidC	Unc-SP
Lmo0363	Cytoplasm	8		Y	CP	Cytoprotein	-	-	-	-	-
Lmo0364	Cytoplasm	8		Y	CP	Cytoprotein	-	-	-	-	-
Lmo0365	Cytoplasm	2		N	CS/CM/iCM	IMP	ms-IMP	-	Sec	SPaseI	Sec-SPI
Lmo0366	Extracell	8		N	CS/CM/aCM	Lipoprotein	-	-	Sec	Lgt-SPaseII	Sec-SPII
Lmo0367	Cytoplasm	5		N	EM	Exoprotein	-	-	Tat	-	Tat-SP
Lmo0368	Cytoplasm	10		Y	CP	Cytoprotein	-	-	-	-	-
Lmo0369	Cytoplasm	2		Y	CP	Cytoprotein	-	-	-	-	-
Lmo0370	Cytoplasm	2		Y	CP	Cytoprotein	-	-	-	-	-
Lmo0371	Cytoplasm	10		Y	CP	Cytoprotein	-	-	-	-	-
Lmo0372	Cytoplasm	2		Y	CP	Cytoprotein	-	-	-	-	-
Lmo0373	Cytoplasm	2		N	CS/CM/iCM	IMP	ms-IMP	-	Sec	YidC	Unc-SP
Lmo0374	Cytoplasm	5		Y	CP	Cytoprotein	-	-	-	-	-
Lmo0375	Extracell	2		Y	EM/CP	Cytoprotein	-	-	NC	-	-
Lmo0376	Cytoplasm	2		N	CS/CM/iCM	IMP	ss-IMP II	-	Sec	YidC	Unc-SP
Lmo0377	Cytoplasm	5		Y	EM/CP	Cytoprotein	-	-	NC	-	-
Lmo0378	Cytoplasm	8		Y	CP	Cytoprotein	-	-	-	-	-
Lmo0379	Extracell	5		Y	EM/CP	Cytoprotein	-	-	NC	-	-
Lmo0380	Cytoplasm	5		Y	CP	Cytoprotein	-	-	-	-	-
Lmo0381	Cytoplasm	2		Y	CP	Cytoprotein	-	-	-	-	-
Lmo0382	Cytoplasm	10		Y	CP	Cytoprotein	-	-	-	-	-
Lmo0383	Cytoplasm	8		N	CS/CM/iCM	IMP	ss-IMP II	-	-	YidC	-
Lmo0384	Cytoplasm	5		Y	CP	Cytoprotein	-	-	-	-	-
Lmo0385	Cytoplasm	5		Y	CP	Cytoprotein	-	-	-	-	-
Lmo0386	Cytoplasm	5		Y	CP	Cytoprotein	-	-	-	-	-
Lmo0387	Cytoplasm	8		Y	CP	Cytoprotein	-	-	-	-	-
Lmo0388	Cytoplasm	5		N	CS/CM/iCM	IMP	ms-IMP	-	Sec	YidC	Unc-SP
Lmo0389	Extracell	9		N	CS/CM/iCM	IMP	ms-IMP	-	Sec	YidC	Unc-SP
Lmo0390	Cytoplasm	8		Y	CP	Cytoprotein	-	-	-	-	-
Lmo0391	Cytoplasm	8		Y	CP	Cytoprotein	-	-	-	-	-
Lmo0392	Cytoplasm	8		N	CS/CM/iCM	IMP	ss-IMP II	-	Sec	YidC	Unc-SP
Lmo0393	Extracell	6		N	CS/CM/iCM	IMP	ss-IMP II	-	Sec	YidC	Unc-SP
Lmo0394	Extracell	2		Y	EM	Exoprotein	-	-	Sec	SPaseI	Sec-SPI
Lmo0395	Cytoplasm	10		Y	CP	Cytoprotein	-	-	-	-	-
Lmo0396	Cytoplasm	5		Y	CP	Cytoprotein	-	-	-	-	-
Lmo0397	Cytoplasm	5		Y	CP	Cytoprotein	-	-	-	-	-
Lmo0398	Cytoplasm	10		Y	CP	Cytoprotein	-	-	-	-	-
Lmo0399	Cytoplasm	5		N	CS/CM/iCM	IMP	ss-IMP II	-	Sec	YidC	Unc-SP
Lmo0400	Extracell	5		N	CS/CM/iCM	IMP	ms-IMP	-	Sec	YidC	Unc-SP
Lmo0401	Cytoplasm	5		Y	CP	Cytoprotein	-	-	-	-	-
Lmo0402	Cytoplasm	10		Y	CP	Cytoprotein	-	-	-	-	-
Lmo0403	Cytoplasm	2		N	CS/CM/iCM	IMP	ms-IMP	-	Sec	YidC	Unc-SP
Lmo0404	Cytoplasm	5		N	CS/CM/iCM	IMP	ms-IMP	-	Sec	SPaseI	Sec-SPI
Lmo0405	Extracell	9		N	CS/CM/iCM	IMP	ms-IMP	-	-	YidC	-
Lmo0406	Cytoplasm	8		Y	CP	Cytoprotein	-	-	-	-	-
Lmo0407	Cytoplasm	8		Y	CP	Cytoprotein	-	-	-	-	-
Lmo0408	Extracell	10		Y	EM	Exoprotein	-	-	Sec	SPaseI	Sec-SPI
Lmo0409	Extracell	8		N	CS/CW	CW-protein	-	LPXTG-protein	Sec	SPaseI-Sortase	Sec-SPI
Lmo0411	Cytoplasm	10		Y	CP	Cytoprotein	-	-	-	-	-
Lmo0412	Cytoplasm	2		N	EM	Exoprotein	-	-	Sec	SPaseI	Sec-SPI
Lmo0413	Cytoplasm	2		Y	EM/CP	Cytoprotein	-	-	NC	-	-
Lmo0414	Cytoplasm	2		N	CS/CM/iCM	IMP	ms-IMP	-	Sec	SPaseI	Sec-SPI
Lmo0415	Extracell	10		Y	EM	Exoprotein	-	-	Sec	SPaseI	Sec-SPI
Lmo0416	Cytoplasm	10		Y	CP	Cytoprotein	-	-	-	-	-
Lmo0417	Cytoplasm	8		N	CS/CM/iCM	IMP	ms-IMP	-	Sec	YidC	Unc-SP
Lmo0418	Cytoplasm	2		Y	EM/CP	Cytoprotein	-	-	NC	-	-
Lmo0419	Extracell	9		N	CS/CM/iCM	IMP	ms-IMP	-	Sec	YidC	Unc-SP
Lmo0420	Cytoplasm	8		Y	CP	Cytoprotein	-	-	-	-	-
Lmo0421	Cytoplasm	5		N	CS/CM/iCM	IMP	ms-IMP	-	Sec	YidC	Unc-SP
Lmo0422	Cytoplasm	8		Y	CP	Cytoprotein	-	-	-	-	-
Lmo0423	Cytoplasm	10		Y	CP	Cytoprotein	-	-	-	-	-
Lmo0424	Cytoplasm	2		N	CS/CM/iCM	IMP	ms-IMP	-	-	YidC	-
Lmo0425	Cytoplasm	10		Y	CP	Cytoprotein	-	-	-	-	-
Lmo0426	Cytoplasm	10		Y	CP	Cytoprotein	-	-	-	-	-
Lmo0427	Cytoplasm	5		N	CS/CM/iCM	IMP	ss-IMP II	-	Sec	YidC	Unc-SP
Lmo0428	Extracell	5		N	CS/CM/iCM	IMP	ms-IMP	-	Sec	SPaseI	Sec-SPI
Lmo0429	Cytoplasm	2		Y	CP	Cytoprotein	-	-	-	-	-
Lmo0430	Cytoplasm	8		Y	CP	Cytoprotein	-	-	-	-	-
Lmo0431	Cytoplasm	10		Y	CP	Cytoprotein	-	-	-	-	-
Lmo0432	Cytoplasm	2		Y	CP	Cytoprotein	-	-	-	-	-
Lmo0433	Extracell	6		N	CS/CW	CW-protein	-	LPXTG-protein	Sec	SPaseI-Sortase	Sec-SPI
Lmo0434	Extracell	2		N	CS/CW	CW-protein	-	GW-protein	Sec	SPaseI	Sec-SPI
Lmo0435	Extracell	5		N	CS/CW	CW-protein	-	LPXTG-protein	Sec	SPaseI-Sortase	Sec-SPI
Lmo0436	Cytoplasm	2		Y	CP	Cytoprotein	-	-	-	-	-
Lmo0437	Cytoplasm	9		Y	CP	Cytoprotein	-	-	-	-	-
Lmo0438	Extracell	10		Y	EM	Exoprotein	-	-	Sec	SPaseI	Sec-SPI
Lmo0439	Cytoplasm	5		Y	CP	Cytoprotein	-	-	-	-	-
Lmo0440	Cytoplasm	8		Y	CP	Cytoprotein	-	-	-	-	-
Lmo0441	Extracell	5		N	CS/CM/iCM	IMP	ss-IMP II	-	Sec	YidC	Unc-SP
Lmo0442	Extracell	9		N	CS/CM/iCM	IMP	ss-IMP II	-	Sec	YidC	Unc-SP
Lmo0443	Cytoplasm	8		N	CS/CM/iCM	IMP	ss-IMP II	-	Sec	YidC	Unc-SP
Lmo0444	Extracell	5		N	CS/CM/iCM	IMP	ms-IMP	-	Sec	SPaseI	Sec-SPI
Lmo0445	Cytoplasm	5		Y	CP	Cytoprotein	-	-	-	-	-
Lmo0446	Cytoplasm	5		Y	EM/CP	Cytoprotein	-	-	NC	-	-
Lmo0447	Cytoplasm	8		Y	CP	Cytoprotein	-	-	-	-	-
Lmo0448	Extracell	10		N	CS/CM/iCM	IMP	ms-IMP	-	Sec	SPaseI	Sec-SPI
Lmo0449	Cytoplasm	2		N	CS/CM/iCM	IMP	ms-IMP	-	Sec	SPaseI	Sec-SPI
Lmo0450	Cytoplasm	5		N	CS/CM/iCM	IMP	ms-IMP	-	Sec	YidC	Unc-SP
Lmo0451	Cytoplasm	10		Y	CP	Cytoprotein	-	-	-	-	-
Lmo0452	Extracell	5		N	CS/CM/iCM	IMP	ms-IMP	-	Sec	YidC	Unc-SP
Lmo0453	Extracell	2		N	CS/CM/iCM	IMP	ms-IMP	-	Sec	YidC	Unc-SP
Lmo0454	Cytoplasm	5		Y	CP	Cytoprotein	-	-	-	-	-
Lmo0455	Cytoplasm	8		Y	CP	Cytoprotein	-	-	-	-	-
Lmo0456	Extracell	9		N	CS/CM/iCM	IMP	ms-IMP	-	Sec	YidC	Unc-SP
Lmo0457	Cytoplasm	8		Y	CP	Cytoprotein	-	-	-	-	-
Lmo0458	Cytoplasm	8		Y	CP	Cytoprotein	-	-	-	-	-
Lmo0459	Cytoplasm	5		N	CS/CM/iCM	IMP	ms-IMP	-	-	YidC	-
Lmo0460	Extracell	6		Y	EM*/CS/CM/aCM/iCM	Lipoprotein	-	-	Sec	Lgt-SPaseII	Sec-SPII
Lmo0461	Cytoplasm	2		N	EM	Exoprotein	-	-	Sec	SPaseI	Sec-SPI
Lmo0462	Cytoplasm	10		N	EM	Exoprotein	-	-	Sec	SPaseI	Sec-SPI
Lmo0463	Cytoplasm	8		N	CS/CW	CW-protein	-	LPXTG-protein	Sec	SPaseI-Sortase	Sec-SPI
Lmo0464	Cytoplasm	8		Y	CP	Cytoprotein	-	-	-	-	-
Lmo0465	Cytoplasm	8		N	CS/CM/iCM	IMP	ss-IMP II	-	Sec	YidC	Unc-SP
Lmo0466	Cytoplasm	10		Y	CP	Cytoprotein	-	-	-	-	-
Lmo0467	Cytoplasm	9		Y	CP	Cytoprotein	-	-	-	-	-
Lmo0468	Cytoplasm	10		Y	CP	Cytoprotein	-	-	-	-	-
Lmo0469	Cytoplasm	2		Y	EM/CP	Cytoprotein	-	-	NC	-	-
Lmo0470	Cytoplasm	2		Y	CP	Cytoprotein	-	-	-	-	-
Lmo0471	Cytoplasm	2		Y	EM/CP	Cytoprotein	-	-	NC	-	-
Lmo0472	Extracell	6		Y	EM/CP	Cytoprotein	-	-	NC	-	-
Lmo0474	Extracell	9		Y	EM/CP	Cytoprotein	-	-	NC	-	-
Lmo0475	Cytoplasm	2		N	CS/CM/iCM	IMP	ms-IMP	-	Sec	YidC	Unc-SP
Lmo0476	Cytoplasm	10		Y	CP	Cytoprotein	-	-	-	-	-
Lmo0477	Extracell	10		N	CS/CM/iCM	IMP	ss-IMP II	-	Sec	YidC	Unc-SP
Lmo0478	Extracell	5		N	CS/CM/iCM	IMP	ss-IMP II	-	Sec	YidC	Unc-SP
Lmo0479	Extracell	9		N	CS/CM/iCM	IMP	ss-IMP II	-	Sec	YidC	Unc-SP
Lmo0480	Cytoplasm	5		Y	CP	Cytoprotein	-	-	-	-	-
Lmo0481	Cytoplasm	2		N	CS/CM/iCM	IMP	ss-IMP II	-	Sec	YidC	Unc-SP
Lmo0482	Cytoplasm	10		Y	CP	Cytoprotein	-	-	-	-	-
Lmo0483	Cytoplasm	5		Y	CP	Cytoprotein	-	-	-	-	-
Lmo0484	Cytoplasm	2		Y	CP	Cytoprotein	-	-	-	-	-
Lmo0485	Cytoplasm	8		Y	CP	Cytoprotein	-	-	-	-	-
Lmo0486	Extracell	5		Y	EM/CP	Cytoprotein	-	-	NC	-	-
Lmo0487	Cytoplasm	10		Y	CP	Cytoprotein	-	-	-	-	-
Lmo0488	Cytoplasm	8		Y	CP	Cytoprotein	-	-	-	-	-
Lmo0489	Cytoplasm	8		Y	CP	Cytoprotein	-	-	-	-	-
Lmo0490	Cytoplasm	2		Y	CP	Cytoprotein	-	-	-	-	-
Lmo0491	Cytoplasm	10		Y	CP	Cytoprotein	-	-	-	-	-
Lmo0492	Cytoplasm	8		Y	CP	Cytoprotein	-	-	-	-	-
Lmo0493	Cytoplasm	5		Y	EM/CP	Cytoprotein	-	-	NC	-	-
Lmo0494	Cytoplasm	5		Y	CP	Cytoprotein	-	-	-	-	-
Lmo0495	Extracell	5		N	CS/CM/iCM	IMP	ms-IMP	-	Sec	YidC	Unc-SP
Lmo0496	Cytoplasm	8		Y	CP	Cytoprotein	-	-	-	-	-
Lmo0497	Cytoplasm	2		Y	CP	Cytoprotein	-	-	-	-	-
Lmo0498	Cytoplasm	5		Y	CP	Cytoprotein	-	-	-	-	-
Lmo0499	Cytoplasm	8		Y	CP	Cytoprotein	-	-	-	-	-
Lmo0500	Cytoplasm	5		Y	CP	Cytoprotein	-	-	-	-	-
Lmo0501	Cytoplasm	10		Y	CP	Cytoprotein	-	-	-	-	-
Lmo0502	Cytoplasm	5		N	CS/CM/iCM	IMP	ss-IMP II	-	-	YidC	-
Lmo0503	Cytoplasm	10		Y	CP	Cytoprotein	-	-	-	-	-
Lmo0504	Extracell	5		N	CS/CM/iCM	IMP	ss-IMP III	-	-	YidC	-
Lmo0505	Cytoplasm	8		Y	CP	Cytoprotein	-	-	-	-	-
Lmo0506	Cytoplasm	5		Y	CP	Cytoprotein	-	-	-	-	-
Lmo0507	Cytoplasm	5		Y	EM/CP	Cytoprotein	-	-	NC	-	-
Lmo0508	Cytoplasm	2		N	CS/CM/iCM	IMP	ms-IMP	-	-	YidC	-
Lmo0509	Cytoplasm	10		Y	CP	Cytoprotein	-	-	-	-	-
Lmo0510	Extracell	5		N	CS/CM/aCM	Lipoprotein	-	-	Sec	Lgt-SPaseII	Sec-SPII
Lmo0511	Cytoplasm	8		Y	CP	Cytoprotein	-	-	-	-	-
Lmo0512	Cytoplasm	10		Y	CP	Cytoprotein	-	-	-	-	-
Lmo0513	Cytoplasm	10		Y	CP	Cytoprotein	-	-	-	-	-
Lmo0514	Extracell	2		N	CS/CW	CW-protein	-	LPXTG-protein	Sec	SPaseI-Sortase	Sec-SPI
Lmo0515	Cytoplasm	10		Y	CP	Cytoprotein	-	-	-	-	-
Lmo0516	Extracell	8		Y	EM	Exoprotein	-	-	Sec	SPaseI	Sec-SPI
Lmo0517	Extracell	6		Y	EM*/CS/CM/aCM/iCM	Lipoprotein	-	-	Sec	Lgt-SPaseII	Sec-SPII
Lmo0518	Cytoplasm	2		N	CS/CM/iCM	IMP	ms-IMP	-	-	YidC	-
Lmo0519	Extracell	9		N	CS/CM/iCM	IMP	ms-IMP	-	Sec	YidC	Unc-SP
Lmo0520	Cytoplasm	8		Y	CP	Cytoprotein	-	-	-	-	-
Lmo0521	Cytoplasm	8		Y	CP	Cytoprotein	-	-	-	-	-
Lmo0522	Cytoplasm	2		Y	CP	Cytoprotein	-	-	-	-	-
Lmo0523	Cytoplasm	8		N	CS/CM/iCM	IMP	ms-IMP	-	Sec	YidC	Unc-SP
Lmo0524	Cytoplasm	2		N	CS/CM/iCM	IMP	ms-IMP	-	Sec	YidC	Unc-SP
Lmo0525	Extracell	10		Y	EM/CP	Cytoprotein	-	-	NC	-	-
Lmo0526	Cytoplasm	5		Y	CP	Cytoprotein	-	-	-	-	-
Lmo0527	Cytoplasm	2		N	CS/CM/iCM	IMP	ms-IMP	-	Sec	SPaseI	Sec-SPI
Lmo0528	Extracell	5		N	CS/CM/iCM	IMP	ss-IMP I	-	Sec	SPaseI	Sec-SPI
Lmo0529	Extracell	5		N	CS/CM/iCM	IMP	ms-IMP	-	-	YidC	-
Lmo0530	Extracell	6		N	CS/CM/iCM	IMP	ss-IMP I	-	Sec	SPaseI	Sec-SPI
Lmo0531	Cytoplasm	5		N	CS/CM/iCM	IMP	ms-IMP	-	Sec	YidC	Unc-SP
Lmo0532	Cytoplasm	8		Y	CP	Cytoprotein	-	-	-	-	-
Lmo0533	Cytoplasm	10		Y	CP	Cytoprotein	-	-	-	-	-
Lmo0534	Cytoplasm	5		Y	CP	Cytoprotein	-	-	-	-	-
Lmo0535	Cytoplasm	8		Y	CP	Cytoprotein	-	-	-	-	-
Lmo0536	Cytoplasm	8		Y	CP	Cytoprotein	-	-	-	-	-
Lmo0537	Cytoplasm	8		Y	CP	Cytoprotein	-	-	-	-	-
Lmo0538	Cytoplasm	10		Y	CP	Cytoprotein	-	-	-	-	-
Lmo0539	Cytoplasm	5		Y	CP	Cytoprotein	-	-	-	-	-
Lmo0540	Extracell	10		Y	EM	Exoprotein	-	-	Sec	SPaseI	Sec-SPI
Lmo0541	Cytoplasm	5		N	EM*/CS/CM/aCM/iCM	Lipoprotein	-	-	Sec	Lgt-SPaseII	Sec-SPII
Lmo0542	Cytoplasm	8		Y	CP	Cytoprotein	-	-	-	-	-
Lmo0543	Cytoplasm	8		N	CS/CM/iCM	IMP	ms-IMP	-	-	YidC	-
Lmo0544	Cytoplasm	2		N	CS/CM/iCM	IMP	ms-IMP	-	Sec	YidC	Unc-SP
Lmo0545	Cytoplasm	5		N	CS/CM/iCM	IMP	ss-IMP III	-	-	YidC	-
Lmo0546	Cytoplasm	5		Y	CP	Cytoprotein	-	-	-	-	-
Lmo0547	Cytoplasm	8		Y	CP	Cytoprotein	-	-	-	-	-
Lmo0548	Cytoplasm	5		Y	CP	Cytoprotein	-	-	-	-	-
Lmo0549	Extracell	8		N	CS/CW	CW-protein	-	WXL-protein	Sec	SPaseI	Sec-SPI
Lmo0550	Extracell	9		N	CS/CW	CW-protein	-	LPXTG-protein	Sec	SPaseI-Sortase	Sec-SPI
Lmo0551	Extracell	10		N	CS/CW	CW-protein	-	WXL-protein	Sec	SPaseI	Sec-SPI
Lmo0552	Extracell	5		N	CS/CM/iCM	IMP	ss-IMP I	-	Sec	SPaseI	Sec-SPI
Lmo0553	Cytoplasm	8		Y	CP	Cytoprotein	-	-	-	-	-
Lmo0554	Cytoplasm	5		Y	CP	Cytoprotein	-	-	-	-	-
Lmo0555	Cytoplasm	2		N	CS/CM/iCM	IMP	ms-IMP	-	Sec	YidC	Unc-SP
Lmo0556	Cytoplasm	2		Y	CP	Cytoprotein	-	-	-	-	-
Lmo0557	Cytoplasm	2		Y	CP	Cytoprotein	-	-	-	-	-
Lmo0558	Cytoplasm	2		Y	EM/CP	Cytoprotein	-	-	NC	-	-
Lmo0559	Cytoplasm	8		N	CS/CM/iCM	IMP	ms-IMP	-	-	YidC	-
Lmo0560	Cytoplasm	8		Y	CP	Cytoprotein	-	-	-	-	-
Lmo0561	Cytoplasm	8		Y	CP	Cytoprotein	-	-	-	-	-
Lmo0562	Cytoplasm	5		Y	CP	Cytoprotein	-	-	-	-	-
Lmo0563	Cytoplasm	8		Y	CP	Cytoprotein	-	-	-	-	-
Lmo0564	Cytoplasm	10		Y	CP	Cytoprotein	-	-	-	-	-
Lmo0565	Cytoplasm	8		Y	CP	Cytoprotein	-	-	-	-	-
Lmo0566	Cytoplasm	10		Y	CP	Cytoprotein	-	-	-	-	-
Lmo0567	Cytoplasm	10		Y	CP	Cytoprotein	-	-	-	-	-
Lmo0568	Cytoplasm	8		Y	CP	Cytoprotein	-	-	-	-	-
Lmo0569	Cytoplasm	8		Y	CP	Cytoprotein	-	-	-	-	-
Lmo0570	Cytoplasm	5		Y	CP	Cytoprotein	-	-	-	-	-
Lmo0571	Cytoplasm	8		Y	CP	Cytoprotein	-	-	-	-	-
Lmo0572	Cytoplasm	2		Y	CP	Cytoprotein	-	-	-	-	-
Lmo0573	Extracell	10		N	CS/CM/iCM	IMP	ms-IMP	-	Sec	YidC	Unc-SP
Lmo0574	Cytoplasm	5		Y	CP	Cytoprotein	-	-	-	-	-
Lmo0575	Cytoplasm	10		Y	CP	Cytoprotein	-	-	-	-	-
Lmo0576	Extracell	6		N	CS/CM/iCM	IMP	ms-IMP	-	Sec	SPaseI	Sec-SPI
Lmo0577	Cytoplasm	2		N	CS/CM/iCM	IMP	ms-IMP	-	-	YidC	-
Lmo0578	Cytoplasm	5		N	CS/CM/iCM	IMP	ms-IMP	-	-	YidC	-
Lmo0579	Extracell	2		N	CP	Cytoprotein	-	-	-	-	-
Lmo0580	Cytoplasm	8		Y	CP	Cytoprotein	-	-	-	-	-
Lmo0581	Cytoplasm	10		Y	CP	Cytoprotein	-	-	-	-	-
Lmo0582	Extracell	10		N	CS/CW	CW-protein	-	LysM-protein	Sec	SPaseI	Sec-SPI
Lmo0583	Cytoplasm	10		Y	CP	Cytoprotein	-	-	-	-	-
Lmo0584	Cytoplasm	2		N	CS/CM/iCM	IMP	ms-IMP	-	Sec	YidC	Unc-SP
Lmo0585	Extracell	10		N	CS/CW	CW-protein	-	WXL-protein	Sec	SPaseI	Sec-SPI
Lmo0586	Extracell	9		N	CS/CM/iCM	IMP	ss-IMP I	-	Sec	SPaseI	Sec-SPI
Lmo0587	Extracell	5		N	CS/CW	CW-protein	-	WXL-protein	Sec	SPaseI	Sec-SPI
Lmo0588	Cytoplasm	2		Y	CP	Cytoprotein	-	-	-	-	-
Lmo0589	Extracell	5		N	CS/CM/iCM	IMP	ms-IMP	-	-	YidC	-
Lmo0590	Cytoplasm	5		Y	CP	Cytoprotein	-	-	-	-	-
Lmo0591	Extracell	5		N	CS/CM/iCM	IMP	ms-IMP	-	Sec	SPaseI	Sec-SPI
Lmo0592	Cytoplasm	10		N	CS/CM/iCM	IMP	ss-IMP II	-	Sec	YidC	Unc-SP
Lmo0593	Extracell	10		N	CS/CM/iCM	IMP	ms-IMP	-	Sec	YidC	Unc-SP
Lmo0594	Cytoplasm	2		Y	CP	Cytoprotein	-	-	-	-	-
Lmo0595	Cytoplasm	8		N	CS/CM/iCM	IMP	ss-IMP II	-	Sec	YidC	Unc-SP
Lmo0596	Extracell	9		N	CS/CM/iCM	IMP	ms-IMP	-	Sec	YidC	Unc-SP
Lmo0597	Cytoplasm	5		Y	CP	Cytoprotein	-	-	-	-	-
Lmo0599	Cytoplasm	2		Y	CP	Cytoprotein	-	-	-	-	-
Lmo0600	Cytoplasm	8		N	CS/CM/iCM	IMP	ms-IMP	-	Sec	YidC	Unc-SP
Lmo0601	Extracell	8		Y	EM	Exoprotein	-	-	Sec	SPaseI	Sec-SPI
Lmo0602	Cytoplasm	5		Y	CP	Cytoprotein	-	-	-	-	-
Lmo0603	Extracell	10		N	CS/CM/iCM	IMP	ms-IMP	-	Sec	YidC	Unc-SP
Lmo0604	Cytoplasm	8		N	CS/CM/iCM	IMP	ms-IMP	-	-	YidC	-
Lmo0605	Extracell	9		N	CS/CM/iCM	IMP	ms-IMP	-	Sec	YidC	Unc-SP
Lmo0606	Cytoplasm	8		Y	CP	Cytoprotein	-	-	-	-	-
Lmo0607	Cytoplasm	2		N	CS/CM/iCM	IMP	ms-IMP	-	Sec	YidC	Unc-SP
Lmo0608	Cytoplasm	8		N	CS/CM/iCM	IMP	ms-IMP	-	Sec	YidC	Unc-SP
Lmo0609	Cytoplasm	10		Y	CP	Cytoprotein	-	-	-	-	-
Lmo0610	Extracell	2		N	CS/CW	CW-protein	-	LPXTG-protein	Sec	SPaseI-Sortase	Sec-SPI
Lmo0611	Cytoplasm	2		Y	CP	Cytoprotein	-	-	-	-	-
Lmo0612	Cytoplasm	10		Y	CP	Cytoprotein	-	-	-	-	-
Lmo0613	Cytoplasm	5		Y	CP	Cytoprotein	-	-	-	-	-
Lmo0614	Cytoplasm	8		Y	CP	Cytoprotein	-	-	-	-	-
Lmo0615	Cytoplasm	2		N	EM	Exoprotein	-	-	ABC	-	ABC-SP
Lmo0616	Cytoplasm	5		N	CS/CM/iCM	IMP	ms-IMP	-	Sec	YidC	Unc-SP
Lmo0617	Extracell	6		Y	EM*/CS/CM/aCM/iCM	Lipoprotein	-	-	Sec	Lgt-SPaseII	Sec-SPII
Lmo0618	Cytoplasm	10		N	CS/CM/iCM	IMP	ms-IMP	-	-	YidC	-
Lmo0619	Cytoplasm	10		Y	CP	Cytoprotein	-	-	-	-	-
Lmo0620	Cytoplasm	5		Y	CP	Cytoprotein	-	-	-	-	-
Lmo0621	Extracell	9		N	CS/CM/iCM	IMP	ms-IMP	-	Sec	YidC	Unc-SP
Lmo0622	Cytoplasm	5		N	CS/CM/iCM	IMP	ms-IMP	-	Sec	YidC	Unc-SP
Lmo0623	Cytoplasm	5		Y	CP	Cytoprotein	-	-	-	-	-
Lmo0624	Cytoplasm	8		Y	CP	Cytoprotein	-	-	-	-	-
Lmo0625	Cytoplasm	8		Y	CP	Cytoprotein	-	-	-	-	-
Lmo0626	Extracell	5		N	CS/CM/iCM	IMP	ms-IMP	-	Sec	SPaseI	Sec-SPI
Lmo0627	Extracell	8		N	CS/CW	CW-protein	-	LPXTG-protein	Sec	SPaseI-Sortase	Sec-SPI
Lmo0628	Cytoplasm	8		N	CS/CM/iCM	IMP	ss-IMP II	-	Sec	YidC	Unc-SP
Lmo0629	Cytoplasm	10		Y	CP	Cytoprotein	-	-	-	-	-
Lmo0630	Cytoplasm	10		Y	CP	Cytoprotein	-	-	-	-	-
Lmo0631	Cytoplasm	10		Y	CP	Cytoprotein	-	-	-	-	-
Lmo0632	Cytoplasm	2		N	CS/CM/iCM	IMP	ms-IMP	-	Sec	SPaseI	Sec-SPI
Lmo0633	Cytoplasm	5		Y	CP	Cytoprotein	-	-	-	-	-
Lmo0634	Cytoplasm	2		Y	CP	Cytoprotein	-	-	-	-	-
Lmo0635	Cytoplasm	8		Y	CP	Cytoprotein	-	-	-	-	-
Lmo0636	Cytoplasm	5		Y	CP	Cytoprotein	-	-	-	-	-
Lmo0637	Cytoplasm	8		Y	CP	Cytoprotein	-	-	-	-	-
Lmo0638	Extracell	2		Y	EM	Exoprotein	-	-	Sec	SPaseI	Sec-SPI
Lmo0639	Cytoplasm	8		N	CS/CM/iCM	IMP	ms-IMP	-	Sec	YidC	Unc-SP
Lmo0640	Cytoplasm	8		Y	CP	Cytoprotein	-	-	-	-	-
Lmo0641	Cytoplasm	2		N	CS/CM/aCM/iCM	IMP-Lipoprotein	ms-IMP	-	Sec	YidC-Lgt-SPaseII	Sec-SPII
Lmo0642	Cytoplasm	5		N	CS/CM/iCM	IMP	ms-IMP	-	Sec	YidC	Unc-SP
Lmo0643	Cytoplasm	2		Y	CP	Cytoprotein	-	-	-	-	-
Lmo0644	Extracell	6		N	CS/CM/iCM	IMP	ms-IMP	-	Sec	YidC	Unc-SP
Lmo0645	Cytoplasm	2		N	CS/CM/iCM	IMP	ms-IMP	-	Sec	SPaseI	Sec-SPI
Lmo0646	Cytoplasm	8		Y	CP	Cytoprotein	-	-	-	-	-
Lmo0647	Cytoplasm	2		N	CS/CM/iCM	IMP	ms-IMP	-	-	YidC	-
Lmo0648	Cytoplasm	8		N	CS/CM/iCM	IMP	ms-IMP	-	-	YidC	-
Lmo0649	Cytoplasm	10		Y	CP	Cytoprotein	-	-	-	-	-
Lmo0650	Extracell	5		N	CS/CM/iCM	IMP	ms-IMP	-	Sec	SPaseI	Sec-SPI
Lmo0651	Cytoplasm	10		Y	CP	Cytoprotein	-	-	-	-	-
Lmo0652	Cytoplasm	5		Y	CP	Cytoprotein	-	-	-	-	-
Lmo0653	Cytoplasm	2		N	CS/CM/iCM	IMP	ms-IMP	-	Sec	YidC	Unc-SP
Lmo0654	Cytoplasm	10		Y	CP	Cytoprotein	-	-	-	-	-
Lmo0655	Cytoplasm	8		Y	CP	Cytoprotein	-	-	-	-	-
Lmo0656	Cytoplasm	2		N	CS/CM/iCM	IMP	ms-IMP	-	Sec	YidC	Unc-SP
Lmo0657	Cytoplasm	10		Y	CP	Cytoprotein	-	-	-	-	-
Lmo0658	Cytoplasm	8		Y	CP	Cytoprotein	-	-	-	-	-
Lmo0659	Cytoplasm	5		Y	CP	Cytoprotein	-	-	-	-	-
Lmo0660	Cytoplasm	2		Y	CP	Cytoprotein	-	-	-	-	-
Lmo0661	Cytoplasm	2		N	CS/CM/iCM	IMP	ss-IMP II	-	Sec	YidC	Unc-SP
Lmo0662	Cytoplasm	8		Y	CP	Cytoprotein	-	-	-	-	-
Lmo0663	Cytoplasm	2		Y	CP	Cytoprotein	-	-	-	-	-
Lmo0664	Cytoplasm	10		Y	CP	Cytoprotein	-	-	-	-	-
Lmo0665	Cytoplasm	2		Y	CP	Cytoprotein	-	-	-	-	-
Lmo0666	Extracell	5		N	CS/CM/iCM	IMP	ms-IMP	-	Sec	SPaseI	Sec-SPI
Lmo0667	Cytoplasm	10		Y	CP	Cytoprotein	-	-	-	-	-
Lmo0668	Extracell	9		N	CS/CM/iCM	IMP	ms-IMP	-	Sec	YidC	Unc-SP
Lmo0669	Cytoplasm	2		Y	CP	Cytoprotein	-	-	-	-	-
Lmo0670	Extracell	5		Y	EM/CP	Cytoprotein	-	-	NC	-	-
Lmo0671	Cytoplasm	2		N	EM	Exoprotein	-	-	Sec	SPaseI	Sec-SPI
Lmo0672	Cytoplasm	2		N	CS/CM/iCM	IMP	ms-IMP	-	Sec	YidC	Unc-SP
Lmo0673	Extracell	2		Y	EM/CP	Cytoprotein	-	-	NC	-	-
Lmo0674	Cytoplasm	5		Y	EM/CP	Cytoprotein	-	-	NC	-	-
Lmo0675	Cytoplasm	8		N	CS/CM/iCM	IMP	ss-IMP II	-	Sec	YidC	Unc-SP
Lmo0676	Cytoplasm	5		N	CS/CM/iCM	IMP	ms-IMP	-	Sec	SPaseI	Sec-SPI
Lmo0677	Extracell	9		N	CS/CM/iCM	IMP	ms-IMP	-	Sec	YidC	Unc-SP
Lmo0678	Cytoplasm	2		N	CS/CM/iCM	IMP	ms-IMP	-	Sec	SPaseI	Sec-SPI
Lmo0679	Cytoplasm	8		N	CS/CM/iCM	IMP	ms-IMP	-	Sec	YidC	Unc-SP
Lmo0680	Cytoplasm	10		N	CS/CM/iCM	IMP	ms-IMP	-	Sec	SPaseI	Sec-SPI
Lmo0681	Cytoplasm	8		Y	CP	Cytoprotein	-	-	-	-	-
Lmo0682	Extracell	5		N	CS/PC	FEA-substrate	-	-	FEA	-	-
Lmo0683	Cytoplasm	8		Y	CP	Cytoprotein	-	-	-	-	-
Lmo0684	Cytoplasm	10		Y	CP	Cytoprotein	-	-	-	-	-
Lmo0685	Cytoplasm	2		N	CS/CM/iCM	IMP	ms-IMP	-	Sec	YidC	Unc-SP
Lmo0686	Cytoplasm	2		N	CS/CM/iCM	IMP	ss-IMP II	-	Sec	YidC	Unc-SP
Lmo0687	Cytoplasm	8		Y	CP	Cytoprotein	-	-	-	-	-
Lmo0688	Cytoplasm	5		Y	CP	Cytoprotein	-	-	-	-	-
Lmo0689	Cytoplasm	10		Y	CP	Cytoprotein	-	-	-	-	-
Lmo0690	Extracell	9		N	CS/PC	FEA-substrate	-	-	FEA	-	-
Lmo0691	Cytoplasm	10		Y	CP	Cytoprotein	-	-	-	-	-
Lmo0692	Cytoplasm	10		Y	CP	Cytoprotein	-	-	-	-	-
Lmo0693	Cytoplasm	8		Y	CP	Cytoprotein	-	-	-	-	-
Lmo0694	Cytoplasm	8		Y	CP	Cytoprotein	-	-	-	-	-
Lmo0695	Cytoplasm	5		N	CS/PC	FEA-substrate	-	-	FEA	-	-
Lmo0696	Extracell	9		N	CS/PC	FEA-substrate	-	-	FEA	-	-
Lmo0697	Extracell	6		N	CS/PC	FEA-substrate	-	-	FEA	-	-
Lmo0698	Cytoplasm	2		Y	CP	Cytoprotein	-	-	-	-	-
Lmo0699	Cytoplasm	10		Y	CP	Cytoprotein	-	-	-	-	-
Lmo0700	Cytoplasm	10		Y	CP	Cytoprotein	-	-	-	-	-
Lmo0701	Cytoplasm	2		N	CS/CM/iCM	IMP	ss-IMP I	-	Sec	SPaseI	Sec-SPI
Lmo0702	Cytoplasm	8		N	CS/CM/iCM	IMP	ss-IMP II	-	-	YidC	-
Lmo0703	Cytoplasm	2		Y	EM/CP	Cytoprotein	-	-	NC	-	-
Lmo0704	Cytoplasm	8		Y	CP	Cytoprotein	-	-	-	-	-
Lmo0705	Extracell	6		N	CS/PC	FEA-substrate	-	-	FEA	-	-
Lmo0706	Extracell	5		N	CS/PC	FEA-substrate	-	-	FEA	-	-
Lmo0707	Extracell	9		N	CS/PC	FEA-substrate	-	-	FEA	-	-
Lmo0708	Cytoplasm	8		Y	CP	Cytoprotein	-	-	-	-	-
Lmo0709	Cytoplasm	2		Y	CP	Cytoprotein	-	-	-	-	-
Lmo0710	Extracell	5		N	CS/PC	FEA-substrate	-	-	FEA	-	-
Lmo0711	Extracell	9		N	CS/PC	FEA-substrate	-	-	FEA	-	-
Lmo0712	Extracell	10		N	CS/PC	FEA-substrate	-	-	FEA	-	-
Lmo0713	Extracell	10		N	CS/CM/iCM	IMP	ms-IMP	-	Sec	YidC	Unc-SP
Lmo0714	Cytoplasm	8		Y	CP	Cytoprotein	-	-	-	-	-
Lmo0715	Cytoplasm	8		Y	CP	Cytoprotein	-	-	-	-	-
Lmo0716	Cytoplasm	10		Y	CP	Cytoprotein	-	-	-	-	-
Lmo0717	Extracell	8		Y	EM/CP	Cytoprotein	-	-	NC	-	-
Lmo0718	Extracell	6		N	CP	Cytoprotein	-	-	-	-	-
Lmo0719	Cytoplasm	2		Y	CP	Cytoprotein	-	-	-	-	-
Lmo0720	Cytoplasm	2		Y	CP	Cytoprotein	-	-	-	-	-
Lmo0721	Cytoplasm	2		Y	EM/CP	Cytoprotein	-	-	NC	-	-
Lmo0722	Cytoplasm	8		N	CS/CM/iCM	IMP	ms-IMP	-	-	YidC	-
Lmo0723	Cytoplasm	6		N	CS/CM/iCM	IMP	ss-IMP I	-	Sec	SPaseI	Sec-SPI
Lmo0724	Extracell	5		Y	EM	Exoprotein	-	-	Sec	SPaseI	Sec-SPI
Lmo0725	Extracell	9		N	CS/CW	CW-protein	-	LPXTG-protein	Sec	SPaseI-Sortase	Sec-SPI
Lmo0726	Cytoplasm	5		Y	CP	Cytoprotein	-	-	-	-	-
Lmo0727	Cytoplasm	8		Y	CP	Cytoprotein	-	-	-	-	-
Lmo0728	Cytoplasm	8		Y	CP	Cytoprotein	-	-	-	-	-
Lmo0729	Cytoplasm	8		Y	CP	Cytoprotein	-	-	-	-	-
Lmo0730	Cytoplasm	5		Y	CP	Cytoprotein	-	-	-	-	-
Lmo0731	Cytoplasm	2		N	CS/CM/iCM	IMP	ms-IMP	-	Sec	YidC	Unc-SP
Lmo0732	Extracell	6		N	CS/CW	CW-protein	-	LPXTG-protein	Sec	SPaseI-Sortase	Sec-SPI
Lmo0733	Cytoplasm	10		N	CS/CM/iCM	IMP	ms-IMP	-	-	YidC	-
Lmo0734	Cytoplasm	8		Y	CP	Cytoprotein	-	-	-	-	-
Lmo0735	Cytoplasm	10		Y	CP	Cytoprotein	-	-	-	-	-
Lmo0736	Cytoplasm	5		Y	CP	Cytoprotein	-	-	-	-	-
Lmo0737	Cytoplasm	10		Y	CP	Cytoprotein	-	-	-	-	-
Lmo0738	Cytoplasm	5		N	CS/CM/iCM	IMP	ms-IMP	-	-	YidC	-
Lmo0739	Cytoplasm	5		Y	CP	Cytoprotein	-	-	-	-	-
Lmo0740	Cytoplasm	10		Y	CP	Cytoprotein	-	-	-	-	-
Lmo0741	Cytoplasm	10		Y	CP	Cytoprotein	-	-	-	-	-
Lmo0742	Cytoplasm	10		Y	CP	Cytoprotein	-	-	-	-	-
Lmo0743	Cytoplasm	5		N	CS/CM/iCM	IMP	ms-IMP	-	Sec	YidC	Unc-SP
Lmo0744	Cytoplasm	5		N	CS/CM/iCM	IMP	ms-IMP	-	-	YidC	-
Lmo0745	Cytoplasm	2		N	EM	Exoprotein	-	-	Sec	SPaseI	Sec-SPI
Lmo0746	Cytoplasm	8		N	CS/CM/iCM	IMP	ss-IMP II	-	Sec	YidC	Unc-SP
Lmo0747	Cytoplasm	5		Y	CP	Cytoprotein	-	-	-	-	-
Lmo0748	Cytoplasm	2		N	CS/CM/iCM	IMP	ms-IMP	-	Sec	YidC	Unc-SP
Lmo0749	Cytoplasm	8		Y	CP	Cytoprotein	-	-	-	-	-
Lmo0750	Cytoplasm	10		N	CS/CM/iCM	IMP	ms-IMP	-	Sec	YidC	Unc-SP
Lmo0751	Cytoplasm	8		Y	CP	Cytoprotein	-	-	-	-	-
Lmo0752	Cytoplasm	8		Y	CP	Cytoprotein	-	-	-	-	-
Lmo0753	Cytoplasm	10		Y	CP	Cytoprotein	-	-	-	-	-
Lmo0754	Cytoplasm	5		Y	CP	Cytoprotein	-	-	-	-	-
Lmo0755	Extracell	6		Y	EM	Exoprotein	-	-	Sec	SPaseI	Sec-SPI
Lmo0756	Cytoplasm	10		Y	CP	Cytoprotein	-	-	-	-	-
Lmo0757	Cytoplasm	2		N	CS/CM/iCM	IMP	ms-IMP	-	Sec	YidC	Unc-SP
Lmo0758	Cytoplasm	10		Y	CP	Cytoprotein	-	-	-	-	-
Lmo0759	Cytoplasm	8		Y	CP	Cytoprotein	-	-	-	-	-
Lmo0760	Cytoplasm	5		Y	CP	Cytoprotein	-	-	-	-	-
Lmo0761	Cytoplasm	8		Y	CP	Cytoprotein	-	-	-	-	-
Lmo0762	Cytoplasm	10		Y	CP	Cytoprotein	-	-	-	-	-
Lmo0763	Cytoplasm	2		N	CS/CM/iCM	IMP	ss-IMP II	-	-	YidC	-
Lmo0764	Cytoplasm	5		Y	CP	Cytoprotein	-	-	-	-	-
Lmo0765	Cytoplasm	2		Y	CP	Cytoprotein	-	-	-	-	-
Lmo0766	Extracell	9		N	CS/CM/iCM	IMP	ms-IMP	-	Sec	YidC	Unc-SP
Lmo0767	Extracell	9		N	CS/CM/iCM	IMP	ms-IMP	-	Sec	SPaseI	Sec-SPI
Lmo0768	Extracell	5		Y	EM*/CS/CM/aCM/iCM	Lipoprotein	-	-	Sec	Lgt-SPaseII	Sec-SPII
Lmo0769	Extracell	6		N	CP	Cytoprotein	-	-	-	-	-
Lmo0770	Cytoplasm	8		Y	CP	Cytoprotein	-	-	-	-	-
Lmo0771	Cytoplasm	5		N	CS/CM/iCM	IMP	ms-IMP	-	Sec	YidC	Unc-SP
Lmo0772	Cytoplasm	10		Y	CP	Cytoprotein	-	-	-	-	-
Lmo0773	Cytoplasm	5		Y	CP	Cytoprotein	-	-	-	-	-
Lmo0774	Cytoplasm	8		Y	CP	Cytoprotein	-	-	-	-	-
Lmo0775	Cytoplasm	8		Y	CP	Cytoprotein	-	-	-	-	-
Lmo0776	Cytoplasm	8		Y	CP	Cytoprotein	-	-	-	-	-
Lmo0777	Cytoplasm	8		Y	CP	Cytoprotein	-	-	-	-	-
Lmo0778	Cytoplasm	2		N	EM	Exoprotein	-	-	Sec	SPaseI	Sec-SPI
Lmo0779	Cytoplasm	2		N	CS/CM/iCM	IMP	ms-IMP	-	-	YidC	-
Lmo0780	Cytoplasm	5		Y	CP	Cytoprotein	-	-	-	-	-
Lmo0781	Cytoplasm	5		N	CS/CM/iCM	IMP	ms-IMP	-	-	YidC	-
Lmo0782	Cytoplasm	2		N	CS/CM/iCM	IMP	ms-IMP	-	Sec	YidC	Unc-SP
Lmo0783	Cytoplasm	5		Y	CP	Cytoprotein	-	-	-	-	-
Lmo0784	Cytoplasm	8		Y	CP	Cytoprotein	-	-	-	-	-
Lmo0785	Cytoplasm	10		Y	CP	Cytoprotein	-	-	-	-	-
Lmo0786	Cytoplasm	2		Y	CP	Cytoprotein	-	-	-	-	-
Lmo0787	Cytoplasm	5		N	CS/CM/iCM	IMP	ms-IMP	-	Sec	YidC	Unc-SP
Lmo0788	Cytoplasm	5		Y	CP	Cytoprotein	-	-	-	-	-
Lmo0789	Cytoplasm	8		Y	CP	Cytoprotein	-	-	-	-	-
Lmo0790	Cytoplasm	2		Y	CP	Cytoprotein	-	-	-	-	-
Lmo0791	Extracell	5		Y	EM*/CS/CM/aCM/iCM	Lipoprotein	-	-	Sec	Lgt-SPaseII	Sec-SPII
Lmo0792	Cytoplasm	2		Y	CP	Cytoprotein	-	-	-	-	-
Lmo0793	Cytoplasm	8		N	CS/CM/iCM	IMP	ms-IMP	-	-	YidC	-
Lmo0794	Cytoplasm	2		Y	CP	Cytoprotein	-	-	-	-	-
Lmo0795	Extracell	5		N	CS/CM/iCM	IMP	ms-IMP	-	Sec	YidC	Unc-SP
Lmo0796	Cytoplasm	2		Y	EM/CP	Cytoprotein	-	-	NC	-	-
Lmo0797	Extracell	5		N	CP	Cytoprotein	-	-	-	-	-
Lmo0798	Cytoplasm	2		N	CS/CM/iCM	IMP	ms-IMP	-	Sec	YidC	Unc-SP
Lmo0799	Cytoplasm	10		Y	CP	Cytoprotein	-	-	-	-	-
Lmo0800	Cytoplasm	2		Y	CP	Cytoprotein	-	-	-	-	-
Lmo0801	Extracell	10		N	CS/CW	CW-protein	-	LPXTG-protein	Sec	SPaseI-Sortase	Sec-SPI
Lmo0802	Cytoplasm	10		Y	CP	Cytoprotein	-	-	-	-	-
Lmo0803	Cytoplasm	9		N	CS/CM/iCM	IMP	ms-IMP	-	-	YidC	-
Lmo0804	Cytoplasm	8		N	CS/CM/iCM	IMP	ms-IMP	-	Sec	YidC	Unc-SP
Lmo0805	Cytoplasm	10		N	CS/CM/iCM	IMP	ms-IMP	-	Sec	YidC	Unc-SP
Lmo0806	Cytoplasm	5		Y	CP	Cytoprotein	-	-	-	-	-
Lmo0807	Cytoplasm	10		Y	CP	Cytoprotein	-	-	-	-	-
Lmo0808	Extracell	9		N	CS/CM/iCM	IMP	ms-IMP	-	Sec	YidC	Unc-SP
Lmo0809	Extracell	9		N	CS/CM/iCM	IMP	ms-IMP	-	Sec	YidC	Unc-SP
Lmo0810	Extracell	5		N	CS/CM/iCM	IMP	ss-IMP II	-	Sec	YidC	Unc-SP
Lmo0811	Cytoplasm	5		Y	CP	Cytoprotein	-	-	-	-	-
Lmo0812	Cytoplasm	5		Y	CP	Cytoprotein	-	-	-	-	-
Lmo0813	Cytoplasm	5		Y	CP	Cytoprotein	-	-	-	-	-
Lmo0814	Cytoplasm	10		Y	CP	Cytoprotein	-	-	-	-	-
Lmo0815	Cytoplasm	5		Y	CP	Cytoprotein	-	-	-	-	-
Lmo0816	Cytoplasm	5		Y	CP	Cytoprotein	-	-	-	-	-
Lmo0817	Cytoplasm	10		Y	CP	Cytoprotein	-	-	-	-	-
Lmo0818	Cytoplasm	10		N	CS/CM/iCM	IMP	ms-IMP	-	Sec	YidC	Unc-SP
Lmo0819	Cytoplasm	5		Y	CP	Cytoprotein	-	-	-	-	-
Lmo0820	Cytoplasm	5		Y	CP	Cytoprotein	-	-	-	-	-
Lmo0821	Extracell	6		N	CS/CM/aCM/iCM	IMP-Lipoprotein	ss-IMP I	-	Sec	YidC-Lgt-SPaseII	Sec-SPII
Lmo0822	Cytoplasm	8		Y	CP	Cytoprotein	-	-	-	-	-
Lmo0823	Cytoplasm	8		Y	CP	Cytoprotein	-	-	-	-	-
Lmo0824	Cytoplasm	5		Y	CP	Cytoprotein	-	-	-	-	-
Lmo0825	Cytoplasm	8		N	CS/CM/iCM	IMP	ss-IMP III	-	-	YidC	-
Lmo0826	Cytoplasm	5		N	CS/CM/iCM	IMP	ms-IMP	-	-	YidC	-
Lmo0827	Cytoplasm	2		Y	CP	Cytoprotein	-	-	-	-	-
Lmo0828	Cytoplasm	2		Y	CP	Cytoprotein	-	-	-	-	-
Lmo0829	Cytoplasm	8		Y	CP	Cytoprotein	-	-	-	-	-
Lmo0830	Cytoplasm	10		Y	CP	Cytoprotein	-	-	-	-	-
Lmo0831	Extracell	9		N	CS/CM/iCM	IMP	ms-IMP	-	Sec	SPaseI	Sec-SPI
Lmo0832	Cytoplasm	2		Y	CP	Cytoprotein	-	-	-	-	-
Lmo0833	Cytoplasm	8		Y	CP	Cytoprotein	-	-	-	-	-
Lmo0834	Cytoplasm	10		Y	CP	Cytoprotein	-	-	-	-	-
Lmo0835	Extracell	10		N	CS/CW	CW-protein	-	LPXTG-protein	Sec	SPaseI-Sortase	Sec-SPI
Lmo0836	Cytoplasm	5		N	CS/CM/iCM	IMP	ms-IMP	-	Sec	YidC	Unc-SP
Lmo0838	Extracell	5		N	CS/CM/iCM	IMP	ms-IMP	-	Sec	YidC	Unc-SP
Lmo0839	Extracell	9		N	CS/CM/iCM	IMP	ms-IMP	-	Sec	SPaseI	Sec-SPI
Lmo0840	Cytoplasm	5		Y	CP	Cytoprotein	-	-	-	-	-
Lmo0841	Cytoplasm	10		N	CS/CM/iCM	IMP	ms-IMP	-	Sec	YidC	Unc-SP
Lmo0842	Extracell	10		N	CS/CW	CW-protein	-	LPXTG-protein	Sec	SPaseI-Sortase	Sec-SPI
Lmo0843	Extracell	5		N	CS/CM/iCM	IMP	ms-IMP	-	Sec	YidC	Unc-SP
Lmo0844	Cytoplasm	5		Y	CP	Cytoprotein	-	-	-	-	-
Lmo0845	Cytoplasm	8		Y	CP	Cytoprotein	-	-	-	-	-
Lmo0846	Cytoplasm	10		Y	CP	Cytoprotein	-	-	-	-	-
Lmo0847	Cytoplasm	9		N	CS/CM/iCM	IMP	ms-IMP	-	Sec	SPaseI	Sec-SPI
Lmo0848	Cytoplasm	8		Y	CP	Cytoprotein	-	-	-	-	-
Lmo0849	Cytoplasm	2		N	EM	Exoprotein	-	-	Sec	SPaseI	Sec-SPI
Lmo0850	Extracell	9		Y	EM/CP	Cytoprotein	-	-	NC	-	-
Lmo0851	Cytoplasm	8		Y	CP	Cytoprotein	-	-	-	-	-
Lmo0852	Cytoplasm	8		Y	CP	Cytoprotein	-	-	-	-	-
Lmo0853	Extracell	10		N	CS/CM/iCM	IMP	ms-IMP	-	Sec	YidC	Unc-SP
Lmo0854	Extracell	10		N	CS/CM/iCM	IMP	ms-IMP	-	Sec	YidC	Unc-SP
Lmo0855	Cytoplasm	8		Y	CP	Cytoprotein	-	-	-	-	-
Lmo0856	Cytoplasm	5		Y	CP	Cytoprotein	-	-	-	-	-
Lmo0857	Cytoplasm	8		Y	CP	Cytoprotein	-	-	-	-	-
Lmo0858	Cytoplasm	8		Y	CP	Cytoprotein	-	-	-	-	-
Lmo0859	Extracell	9		Y	EM*/CS/CM/aCM/iCM	Lipoprotein	-	-	Sec	Lgt-SPaseII	Sec-SPII
Lmo0860	Extracell	9		N	CS/CM/iCM	IMP	ms-IMP	-	Sec	SPaseI	Sec-SPI
Lmo0861	Extracell	9		N	CS/CM/iCM	IMP	ms-IMP	-	Sec	SPaseI	Sec-SPI
Lmo0862	Cytoplasm	5		Y	CP	Cytoprotein	-	-	-	-	-
Lmo0863	Cytoplasm	10		Y	CP	Cytoprotein	-	-	-	-	-
Lmo0864	Cytoplasm	10		Y	CP	Cytoprotein	-	-	-	-	-
Lmo0865	Cytoplasm	5		Y	CP	Cytoprotein	-	-	-	-	-
Lmo0866	Cytoplasm	5		Y	CP	Cytoprotein	-	-	-	-	-
Lmo0867	Extracell	10		N	CS/CM/iCM	IMP	ms-IMP	-	-	YidC	-
Lmo0868	Cytoplasm	8		Y	CP	Cytoprotein	-	-	-	-	-
Lmo0869	Cytoplasm	8		Y	CP	Cytoprotein	-	-	-	-	-
Lmo0870	Cytoplasm	8		Y	CP	Cytoprotein	-	-	-	-	-
Lmo0871	Cytoplasm	10		Y	CP	Cytoprotein	-	-	-	-	-
Lmo0872	Extracell	9		N	CS/CM/iCM	IMP	ms-IMP	-	Sec	SPaseI	Sec-SPI
Lmo0873	Cytoplasm	10		Y	CP	Cytoprotein	-	-	-	-	-
Lmo0874	Cytoplasm	8		Y	CP	Cytoprotein	-	-	-	-	-
Lmo0875	Cytoplasm	10		Y	CP	Cytoprotein	-	-	-	-	-
Lmo0876	Cytoplasm	5		N	CS/CM/iCM	IMP	ms-IMP	-	Sec	YidC	Unc-SP
Lmo0877	Cytoplasm	8		Y	CP	Cytoprotein	-	-	-	-	-
Lmo0878	Cytoplasm	5		Y	CP	Cytoprotein	-	-	-	-	-
Lmo0879	Cytoplasm	5		Y	CP	Cytoprotein	-	-	-	-	-
Lmo0880	Extracell	5		N	CS/CW	CW-protein	-	LPXTG-LysM-protein	Sec	SPaseI-Sortase	Sec-SPI
Lmo0881	Extracell	9		Y	EM	Exoprotein	-	-	Sec	SPaseI	Sec-SPI
Lmo0882	Cytoplasm	5		N	CS/CM/iCM	IMP	ms-IMP	-	Sec	YidC	Unc-SP
Lmo0883	Cytoplasm	5		N	CS/CM/iCM	IMP	ms-IMP	-	Sec	YidC	Unc-SP
Lmo0884	Cytoplasm	5		Y	CP	Cytoprotein	-	-	-	-	-
Lmo0885	Cytoplasm	10		Y	CP	Cytoprotein	-	-	-	-	-
Lmo0886	Cytoplasm	8		Y	CP	Cytoprotein	-	-	-	-	-
Lmo0887	Cytoplasm	10		Y	CP	Cytoprotein	-	-	-	-	-
Lmo0888	Cytoplasm	10		Y	CP	Cytoprotein	-	-	-	-	-
Lmo0889	Cytoplasm	10		Y	CP	Cytoprotein	-	-	-	-	-
Lmo0890	Cytoplasm	2		N	CS/CM/iCM	IMP	ss-IMP II	-	-	YidC	-
Lmo0891	Cytoplasm	8		Y	CP	Cytoprotein	-	-	-	-	-
Lmo0892	Cytoplasm	10		Y	CP	Cytoprotein	-	-	-	-	-
Lmo0893	Cytoplasm	5		Y	CP	Cytoprotein	-	-	-	-	-
Lmo0894	Cytoplasm	8		Y	CP	Cytoprotein	-	-	-	-	-
Lmo0895	Cytoplasm	10		Y	CP	Cytoprotein	-	-	-	-	-
Lmo0896	Cytoplasm	5		Y	CP	Cytoprotein	-	-	-	-	-
Lmo0897	Cytoplasm	2		N	CS/CM/iCM	IMP	ms-IMP	-	Sec	SPaseI	Sec-SPI
Lmo0898	Cytoplasm	10		Y	CP	Cytoprotein	-	-	-	-	-
Lmo0899	Cytoplasm	8		Y	CP	Cytoprotein	-	-	-	-	-
Lmo0900	Cytoplasm	5		Y	EM/CP	Cytoprotein	-	-	NC	-	-
Lmo0901	Cytoplasm	2		N	CS/CM/iCM	IMP	ms-IMP	-	Sec	YidC	Unc-SP
Lmo0902	Cytoplasm	10		Y	CP	Cytoprotein	-	-	-	-	-
Lmo0903	Cytoplasm	2		Y	CP	Cytoprotein	-	-	-	-	-
Lmo0904	Cytoplasm	2		Y	EM/CP	Cytoprotein	-	-	NC	-	-
Lmo0905	Cytoplasm	10		Y	CP	Cytoprotein	-	-	-	-	-
Lmo0906	Cytoplasm	5		Y	CP	Cytoprotein	-	-	-	-	-
Lmo0907	Cytoplasm	10		Y	CP	Cytoprotein	-	-	-	-	-
Lmo0908	Cytoplasm	10		N	CS/CM/iCM	IMP	ms-IMP	-	Sec	YidC	Unc-SP
Lmo0909	Cytoplasm	10		Y	CP	Cytoprotein	-	-	-	-	-
Lmo0910	Cytoplasm	8		N	CS/CM/iCM	IMP	ms-IMP	-	-	YidC	-
Lmo0911	Cytoplasm	5		Y	CP	Cytoprotein	-	-	-	-	-
Lmo0912	Extracell	10		N	CS/CM/iCM	IMP	ms-IMP	-	Sec	YidC	Unc-SP
Lmo0913	Cytoplasm	8		Y	CP	Cytoprotein	-	-	-	-	-
Lmo0914	Cytoplasm	2		N	CS/CM/iCM	IMP	ss-IMP II	-	Sec	YidC	Unc-SP
Lmo0915	Cytoplasm	2		N	CS/CM/iCM	IMP	ms-IMP	-	Sec	YidC	Unc-SP
Lmo0916	Cytoplasm	8		Y	CP	Cytoprotein	-	-	-	-	-
Lmo0917	Cytoplasm	2		Y	CP	Cytoprotein	-	-	-	-	-
Lmo0918	Cytoplasm	8		Y	CP	Cytoprotein	-	-	-	-	-
Lmo0919	Cytoplasm	5		Y	CP	Cytoprotein	-	-	-	-	-
Lmo0920	Cytoplasm	2		N	CS/CM/iCM	IMP	ms-IMP	-	Sec	YidC	Unc-SP
Lmo0921	Extracell	2		N	CS/CM/iCM	IMP	ms-IMP	-	Sec	SPaseI	Sec-SPI
Lmo0922	Cytoplasm	8		Y	CP	Cytoprotein	-	-	-	-	-
Lmo0923	Cytoplasm	8		Y	CP	Cytoprotein	-	-	-	-	-
Lmo0925	Cytoplasm	2		N	CS/CM/iCM	IMP	ms-IMP	-	Sec	SPaseI	Sec-SPI
Lmo0926	Cytoplasm	10		N	CS/CM/iCM	IMP	ss-IMP II	-	Sec	YidC	Unc-SP
Lmo0927	Extracell	6		N	CS/CM/iCM	IMP	ms-IMP	-	Sec	YidC	Unc-SP
Lmo0928	Cytoplasm	5		Y	CP	Cytoprotein	-	-	-	-	-
Lmo0929	Cytoplasm	2		N	CS/CM/iCM	IMP	ss-IMP II	-	Sec	YidC	Unc-SP
Lmo0930	Cytoplasm	5		Y	CP	Cytoprotein	-	-	-	-	-
Lmo0931	Cytoplasm	5		Y	CP	Cytoprotein	-	-	-	-	-
Lmo0932	Extracell	9		N	CS/CM/iCM	IMP	ms-IMP	-	Sec	YidC	Unc-SP
Lmo0933	Cytoplasm	5		N	CS/CM/iCM	IMP	ms-IMP	-	-	YidC	-
Lmo0934	Cytoplasm	8		Y	CP	Cytoprotein	-	-	-	-	-
Lmo0935	Cytoplasm	8		Y	CP	Cytoprotein	-	-	-	-	-
Lmo0936	Extracell	2		N	CP	Cytoprotein	-	-	-	-	-
Lmo0937	Cytoplasm	5		N	CS/CM/iCM	IMP	ms-IMP	-	Sec	YidC	Unc-SP
Lmo0938	Cytoplasm	8		Y	CP	Cytoprotein	-	-	-	-	-
Lmo0939	Cytoplasm	10		Y	CP	Cytoprotein	-	-	-	-	-
Lmo0940	Cytoplasm	5		Y	CP	Cytoprotein	-	-	-	-	-
Lmo0941	Cytoplasm	5		Y	CP	Cytoprotein	-	-	-	-	-
Lmo0942	Cytoplasm	5		Y	CP	Cytoprotein	-	-	-	-	-
Lmo0943	Cytoplasm	8		Y	CP	Cytoprotein	-	-	-	-	-
Lmo0944	Cytoplasm	5		Y	EM/CP	Cytoprotein	-	-	NC	-	-
Lmo0945	Cytoplasm	2		N	CS/CM/aCM	Lipoprotein	-	-	Sec	Lgt-SPaseII	Sec-SPII
Lmo0946	Cytoplasm	5		Y	EM/CP	Cytoprotein	-	-	NC	-	-
Lmo0947	Extracell	5		N	CS/CM/iCM	IMP	ms-IMP	-	Sec	YidC	Unc-SP
Lmo0948	Cytoplasm	10		Y	CP	Cytoprotein	-	-	-	-	-
Lmo0949	Extracell	9		N	CS/CM/iCM	IMP	ms-IMP	-	Sec	YidC	Unc-SP
Lmo0950	Extracell	6		Y	EM	Exoprotein	-	-	Sec	SPaseI	Sec-SPI
Lmo0951	Extracell	6		N	CS/CM/iCM	IMP	ss-IMP II	-	Sec	YidC	Unc-SP
Lmo0952	Cytoplasm	5		N	CS/CM/iCM	IMP	ms-IMP	-	Sec	YidC	Unc-SP
Lmo0953	Cytoplasm	2		N	CS/CM/aCM	Lipoprotein	-	-	Sec	Lgt-SPaseII	Sec-SPII
Lmo0954	Cytoplasm	2		N	CS/CM/iCM	IMP	ms-IMP	-	Sec	YidC	Unc-SP
Lmo0955	Cytoplasm	8		Y	CP	Cytoprotein	-	-	-	-	-
Lmo0956	Cytoplasm	5		Y	CP	Cytoprotein	-	-	-	-	-
Lmo0957	Cytoplasm	8		Y	CP	Cytoprotein	-	-	-	-	-
Lmo0958	Cytoplasm	10		Y	CP	Cytoprotein	-	-	-	-	-
Lmo0959	Cytoplasm	2		N	CS/CM/iCM	IMP	ms-IMP	-	Sec	SPaseI	Sec-SPI
Lmo0960	Cytoplasm	5		Y	CP	Cytoprotein	-	-	-	-	-
Lmo0961	Cytoplasm	2		Y	CP	Cytoprotein	-	-	-	-	-
Lmo0962	Cytoplasm	5		N	CS/CM/iCM	IMP	ss-IMP II	-	Sec	YidC	Unc-SP
Lmo0963	Cytoplasm	5		N	CS/CM/iCM	IMP	ms-IMP	-	Sec	YidC	Unc-SP
Lmo0964	Cytoplasm	8		Y	CP	Cytoprotein	-	-	-	-	-
Lmo0965	Cytoplasm	5		Y	CP	Cytoprotein	-	-	-	-	-
Lmo0966	Cytoplasm	5		Y	CP	Cytoprotein	-	-	-	-	-
Lmo0967	Cytoplasm	10		Y	CP	Cytoprotein	-	-	-	-	-
Lmo0968	Cytoplasm	8		Y	CP	Cytoprotein	-	-	-	-	-
Lmo0969	Cytoplasm	10		Y	CP	Cytoprotein	-	-	-	-	-
Lmo0970	Cytoplasm	5		Y	CP	Cytoprotein	-	-	-	-	-
Lmo0971	Extracell	6		N	CS/CM/iCM	IMP	ss-IMP II	-	Sec	YidC	Unc-SP
Lmo0972	Cytoplasm	5		Y	CP	Cytoprotein	-	-	-	-	-
Lmo0973	Extracell	5		N	CS/CM/iCM	IMP	ms-IMP	-	Sec	SPaseI	Sec-SPI
Lmo0974	Cytoplasm	10		N	CS/CM/iCM	IMP	ss-IMP II	-	-	YidC	-
Lmo0975	Cytoplasm	10		Y	CP	Cytoprotein	-	-	-	-	-
Lmo0976	Cytoplasm	10		Y	CP	Cytoprotein	-	-	-	-	-
Lmo0977	Cytoplasm	5		Y	CP	Cytoprotein	-	-	-	-	-
Lmo0978	Cytoplasm	5		Y	CP	Cytoprotein	-	-	-	-	-
Lmo0979	Cytoplasm	10		Y	CP	Cytoprotein	-	-	-	-	-
Lmo0980	Extracell	5		N	CS/CM/iCM	IMP	ms-IMP	-	Sec	YidC	Unc-SP
Lmo0981	Extracell	9		N	CS/CM/iCM	IMP	ms-IMP	-	Sec	SPaseI	Sec-SPI
Lmo0982	Cytoplasm	10		Y	CP	Cytoprotein	-	-	-	-	-
Lmo0983	Cytoplasm	2		Y	CP	Cytoprotein	-	-	-	-	-
Lmo0984	Cytoplasm	10		Y	CP	Cytoprotein	-	-	-	-	-
Lmo0985	Cytoplasm	2		N	CS/CM/iCM	IMP	ms-IMP	-	Sec	YidC	Unc-SP
Lmo0986	Cytoplasm	10		Y	CP	Cytoprotein	-	-	-	-	-
Lmo0987	Cytoplasm	2		N	CS/CM/iCM	IMP	ms-IMP	-	Sec	YidC	Unc-SP
Lmo0988	Cytoplasm	10		Y	CP	Cytoprotein	-	-	-	-	-
Lmo0989	Cytoplasm	2		Y	CP	Cytoprotein	-	-	-	-	-
Lmo0990	Cytoplasm	2		N	CS/CM/iCM	IMP	ms-IMP	-	Sec	YidC	Unc-SP
Lmo0991	Cytoplasm	5		N	CS/CM/iCM	IMP	ms-IMP	-	Sec	SPaseI	Sec-SPI
Lmo0992	Cytoplasm	5		N	CS/CM/iCM	IMP	ms-IMP	-	-	YidC	-
Lmo0993	Extracell	10		N	CS/CM/iCM	IMP	ms-IMP	-	-	YidC	-
Lmo0994	Cytoplasm	2		N	CS/CM/iCM	IMP	ms-IMP	-	Sec	YidC	Unc-SP
Lmo0995	Extracell	9		N	CS/CM/iCM	IMP	ms-IMP	-	Sec	YidC	Unc-SP
Lmo0996	Cytoplasm	8		Y	CP	Cytoprotein	-	-	-	-	-
Lmo0997	Cytoplasm	8		Y	CP	Cytoprotein	-	-	-	-	-
Lmo0998	Cytoplasm	5		N	CS/CM/iCM	IMP	ms-IMP	-	Sec	YidC	Unc-SP
Lmo0999	Cytoplasm	10		N	CS/CM/iCM	IMP	ms-IMP	-	Sec	YidC	Unc-SP
Lmo1000	Cytoplasm	5		Y	CP	Cytoprotein	-	-	-	-	-
Lmo1001	Cytoplasm	5		Y	CP	Cytoprotein	-	-	-	-	-
Lmo1002	Cytoplasm	5		Y	CP	Cytoprotein	-	-	-	-	-
Lmo1003	Cytoplasm	8		Y	CP	Cytoprotein	-	-	-	-	-
Lmo1004	Cytoplasm	8		N	CS/CM/iCM	IMP	ms-IMP	-	Sec	SPaseI	Sec-SPI
Lmo1005	Cytoplasm	2		Y	CP	Cytoprotein	-	-	-	-	-
Lmo1006	Cytoplasm	5		Y	CP	Cytoprotein	-	-	-	-	-
Lmo1007	Extracell	8		Y	EM/CP	Cytoprotein	-	-	NC	-	-
Lmo1008	Cytoplasm	8		Y	CP	Cytoprotein	-	-	-	-	-
Lmo1009	Cytoplasm	5		Y	CP	Cytoprotein	-	-	-	-	-
Lmo1010	Cytoplasm	10		Y	CP	Cytoprotein	-	-	-	-	-
Lmo1011	Cytoplasm	8		Y	CP	Cytoprotein	-	-	-	-	-
Lmo1012	Cytoplasm	8		Y	CP	Cytoprotein	-	-	-	-	-
Lmo1013	Cytoplasm	2		N	CS/CM/iCM	IMP	ms-IMP	-	-	YidC	-
Lmo1014	Cytoplasm	10		Y	CP	Cytoprotein	-	-	-	-	-
Lmo1015	Cytoplasm	5		N	CS/CM/iCM	IMP	ms-IMP	-	-	YidC	-
Lmo1016	Cytoplasm	5		N	EM*/CS/CM/aCM/iCM	Lipoprotein	-	-	Sec	Lgt-SPaseII	Sec-SPII
Lmo1017	Cytoplasm	2		Y	CP	Cytoprotein	-	-	-	-	-
Lmo1018	Cytoplasm	8		Y	CP	Cytoprotein	-	-	-	-	-
Lmo1019	Cytoplasm	5		Y	CP	Cytoprotein	-	-	-	-	-
Lmo1020	Cytoplasm	2		N	CS/CM/iCM	IMP	ms-IMP	-	Sec	YidC	Unc-SP
Lmo1021	Cytoplasm	2		N	CS/CM/iCM	IMP	ss-IMP I	-	Sec	SPaseI	Sec-SPI
Lmo1022	Cytoplasm	8		Y	CP	Cytoprotein	-	-	-	-	-
Lmo1023	Cytoplasm	10		Y	CP	Cytoprotein	-	-	-	-	-
Lmo1024	Cytoplasm	2		N	CS/CM/iCM	IMP	ms-IMP	-	Sec	YidC	Unc-SP
Lmo1025	Cytoplasm	2		N	CS/CM/iCM	IMP	ms-IMP	-	Sec	YidC	Unc-SP
Lmo1026	Extracell	3		N	CS/CM/iCM	IMP	ss-IMP II	-	Sec	YidC	Unc-SP
Lmo1027	Cytoplasm	8		Y	CP	Cytoprotein	-	-	-	-	-
Lmo1028	Cytoplasm	2		Y	CP	Cytoprotein	-	-	-	-	-
Lmo1029	Cytoplasm	5		Y	CP	Cytoprotein	-	-	-	-	-
Lmo1030	Cytoplasm	8		Y	CP	Cytoprotein	-	-	-	-	-
Lmo1031	Cytoplasm	8		Y	CP	Cytoprotein	-	-	-	-	-
Lmo1032	Cytoplasm	2		Y	CP	Cytoprotein	-	-	-	-	-
Lmo1033	Cytoplasm	10		Y	CP	Cytoprotein	-	-	-	-	-
Lmo1034	Cytoplasm	5		Y	CP	Cytoprotein	-	-	-	-	-
Lmo1035	Cytoplasm	5		N	CS/CM/iCM	IMP	ms-IMP	-	-	YidC	-
Lmo1036	Cytoplasm	2		Y	CP	Cytoprotein	-	-	-	-	-
Lmo1037	Extracell	9		N	CS/CM/iCM	IMP	ms-IMP	-	Sec	YidC	Unc-SP
Lmo1038	Cytoplasm	2		Y	CP	Cytoprotein	-	-	-	-	-
Lmo1039	Cytoplasm	10		Y	CP	Cytoprotein	-	-	-	-	-
Lmo1040	Extracell	9		N	CS/CM/iCM	IMP	ms-IMP	-	Sec	SPaseI	Sec-SPI
Lmo1041	Extracell	9		N	CS/CM/aCM	Lipoprotein	-	-	Sec	Lgt-SPaseII	Sec-SPII
Lmo1042	Cytoplasm	5		Y	CP	Cytoprotein	-	-	-	-	-
Lmo1043	Cytoplasm	10		Y	CP	Cytoprotein	-	-	-	-	-
Lmo1044	Cytoplasm	10		Y	CP	Cytoprotein	-	-	-	-	-
Lmo1045	Cytoplasm	2		Y	CP	Cytoprotein	-	-	-	-	-
Lmo1046	Cytoplasm	8		Y	CP	Cytoprotein	-	-	-	-	-
Lmo1047	Cytoplasm	5		Y	CP	Cytoprotein	-	-	-	-	-
Lmo1048	Cytoplasm	8		Y	CP	Cytoprotein	-	-	-	-	-
Lmo1049	Cytoplasm	8		N	CS/CM/iCM	IMP	ss-IMP II	-	Sec	YidC	Unc-SP
Lmo1050	Cytoplasm	2		Y	CP	Cytoprotein	-	-	-	-	-
Lmo1051	Cytoplasm	8		Y	CP	Cytoprotein	-	-	-	-	-
Lmo1052	Cytoplasm	5		Y	CP	Cytoprotein	-	-	-	-	-
Lmo1053	Cytoplasm	10		Y	CP	Cytoprotein	-	-	-	-	-
Lmo1054	Cytoplasm	2		Y	CP	Cytoprotein	-	-	-	-	-
Lmo1055	Cytoplasm	5		Y	CP	Cytoprotein	-	-	-	-	-
Lmo1056	Cytoplasm	5		N	CS/CM/iCM	IMP	ms-IMP	-	Sec	YidC	Unc-SP
Lmo1057	Cytoplasm	5		Y	CP	Cytoprotein	-	-	-	-	-
Lmo1058	Cytoplasm	2		Y	CP	Cytoprotein	-	-	-	-	-
Lmo1059	Cytoplasm	8		Y	CP	Cytoprotein	-	-	-	-	-
Lmo1060	Cytoplasm	10		Y	CP	Cytoprotein	-	-	-	-	-
Lmo1061	Cytoplasm	2		N	CS/CM/iCM	IMP	ss-IMP I	-	Sec	SPaseI	Sec-SPI
Lmo1062	Extracell	5		N	CS/CM/iCM	IMP	ms-IMP	-	Sec	SPaseI	Sec-SPI
Lmo1063	Cytoplasm	8		Y	CP	Cytoprotein	-	-	-	-	-
Lmo1064	Cytoplasm	8		N	CS/CM/iCM	IMP	ms-IMP	-	-	YidC	-
Lmo1065	Cytoplasm	5		Y	CP	Cytoprotein	-	-	-	-	-
Lmo1066	Cytoplasm	8		Y	CP	Cytoprotein	-	-	-	-	-
Lmo1067	Cytoplasm	10		Y	CP	Cytoprotein	-	-	-	-	-
Lmo1068	Extracell	5		Y	EM*/CS/CM/aCM/iCM	Lipoprotein	-	-	Sec	Lgt-SPaseII	Sec-SPII
Lmo1069	Cytoplasm	8		Y	CP	Cytoprotein	-	-	-	-	-
Lmo1070	Cytoplasm	10		Y	CP	Cytoprotein	-	-	-	-	-
Lmo1071	Cytoplasm	10		N	CS/CM/iCM	IMP	ms-IMP	-	Sec	SPaseI	Sec-SPI
Lmo1072	Cytoplasm	8		Y	CP	Cytoprotein	-	-	-	-	-
Lmo1073	Cytoplasm	5		N	EM*/CS/CM/aCM/iCM	Lipoprotein	-	-	Sec	Lgt-SPaseII	Sec-SPII
Lmo1074	Cytoplasm	2		N	CS/CM/iCM	IMP	ms-IMP	-	Sec	YidC	Unc-SP
Lmo1075	Cytoplasm	8		N	CS/CM/iCM	IMP	ss-IMP II	-	-	YidC	-
Lmo1076	Extracell	6		N	CS/CW	CW-protein	-	GW-protein	Sec	SPaseI	Sec-SPI
Lmo1077	Cytoplasm	5		Y	CP	Cytoprotein	-	-	-	-	-
Lmo1078	Cytoplasm	5		Y	CP	Cytoprotein	-	-	-	-	-
Lmo1079	Extracell	5		N	CS/CM/iCM	IMP	ms-IMP	-	Sec	YidC	Unc-SP
Lmo1080	Cytoplasm	5		Y	CP	Cytoprotein	-	-	-	-	-
Lmo1081	Cytoplasm	5		Y	CP	Cytoprotein	-	-	-	-	-
Lmo1082	Cytoplasm	8		Y	CP	Cytoprotein	-	-	-	-	-
Lmo1083	Cytoplasm	5		Y	CP	Cytoprotein	-	-	-	-	-
Lmo1084	Cytoplasm	2		Y	CP	Cytoprotein	-	-	-	-	-
Lmo1085	Cytoplasm	5		Y	CP	Cytoprotein	-	-	-	-	-
Lmo1086	Cytoplasm	5		Y	CP	Cytoprotein	-	-	-	-	-
Lmo1087	Cytoplasm	8		Y	CP	Cytoprotein	-	-	-	-	-
Lmo1088	Cytoplasm	5		N	CS/CM/iCM	IMP	ss-IMP III	-	-	YidC	-
Lmo1089	Cytoplasm	8		Y	CP	Cytoprotein	-	-	-	-	-
Lmo1090	Cytoplasm	2		Y	CP	Cytoprotein	-	-	-	-	-
Lmo1091	Cytoplasm	5		Y	CP	Cytoprotein	-	-	-	-	-
Lmo1092	Cytoplasm	10		Y	CP	Cytoprotein	-	-	-	-	-
Lmo1093	Cytoplasm	5		Y	CP	Cytoprotein	-	-	-	-	-
Lmo1094	Cytoplasm	5		Y	CP	Cytoprotein	-	-	-	-	-
Lmo1095	Cytoplasm	2		N	CS/CM/iCM	IMP	ss-IMP II	-	Sec	YidC	Unc-SP
Lmo1096	Cytoplasm	10		Y	CP	Cytoprotein	-	-	-	-	-
Lmo1097	Cytoplasm	5		N	CS/CM/iCM	IMP	ss-IMP II	-	-	YidC	-
Lmo1098	Cytoplasm	10		Y	CP	Cytoprotein	-	-	-	-	-
Lmo1099	Cytoplasm	10		Y	CP	Cytoprotein	-	-	-	-	-
Lmo1100	Cytoplasm	5		N	CS/CM/iCM	IMP	ms-IMP	-	Sec	YidC	Unc-SP
Lmo1101	Cytoplasm	2		N	CS/CM/iCM	IMP	ms-IMP	-	Sec	YidC	Unc-SP
Lmo1102	Cytoplasm	8		Y	CP	Cytoprotein	-	-	-	-	-
Lmo1103	Extracell	2		N	CS/CM/iCM	IMP	ss-IMP II	-	Sec	YidC	Unc-SP
Lmo1104	Extracell	10		Y	EM	Exoprotein	-	-	Sec	SPaseI	Sec-SPI
Lmo1105	Cytoplasm	8		N	CS/CM/iCM	IMP	ms-IMP	-	Sec	SPaseI	Sec-SPI
Lmo1106	Cytoplasm	8		N	CS/CM/iCM	IMP	ss-IMP II	-	-	YidC	-
Lmo1107	Extracell	5		N	CS/CM/iCM	IMP	ms-IMP	-	Sec	YidC	Unc-SP
Lmo1108	Cytoplasm	8		Y	CP	Cytoprotein	-	-	-	-	-
Lmo1109	Cytoplasm	2		N	CS/CM/iCM	IMP	ms-IMP	-	Sec	YidC	Unc-SP
Lmo1110	Cytoplasm	2		Y	CP	Cytoprotein	-	-	-	-	-
Lmo1111	Cytoplasm	5		Y	CP	Cytoprotein	-	-	-	-	-
Lmo1112	Cytoplasm	8		N	CS/CM/iCM	IMP	ss-IMP I	-	Sec	SPaseI	Sec-SPI
Lmo1113	Cytoplasm	2		Y	CP	Cytoprotein	-	-	-	-	-
Lmo1114	Cytoplasm	5		Y	CP	Cytoprotein	-	-	-	-	-
Lmo1115	Extracell	6		N	CS/CW	CW-protein	-	LPXTG-protein	Sec	SPaseI-Sortase	Sec-SPI
Lmo1116	Cytoplasm	5		Y	CP	Cytoprotein	-	-	-	-	-
Lmo1117	Cytoplasm	8		Y	CP	Cytoprotein	-	-	-	-	-
Lmo1118	Cytoplasm	2		Y	CP	Cytoprotein	-	-	-	-	-
Lmo1119	Cytoplasm	5		Y	CP	Cytoprotein	-	-	-	-	-
Lmo1120	Cytoplasm	10		Y	EM/CP	Cytoprotein	-	-	NC	-	-
Lmo1121	Cytoplasm	10		Y	CP	Cytoprotein	-	-	-	-	-
Lmo1122	Cytoplasm	8		Y	CP	Cytoprotein	-	-	-	-	-
Lmo1123	Extracell	6		N	CP	Cytoprotein	-	-	-	-	-
Lmo1124	Cytoplasm	5		Y	CP	Cytoprotein	-	-	-	-	-
Lmo1125	Cytoplasm	10		Y	CP	Cytoprotein	-	-	-	-	-
Lmo1126	Cytoplasm	10		Y	CP	Cytoprotein	-	-	-	-	-
Lmo1127	Cytoplasm	8		Y	CP	Cytoprotein	-	-	-	-	-
Lmo1128	Cytoplasm	2		N	CS/CM/iCM	IMP	ss-IMP II	-	Sec	YidC	Unc-SP
Lmo1129	Cytoplasm	2		Y	CP	Cytoprotein	-	-	-	-	-
Lmo1130	Cytoplasm	5		Y	CP	Cytoprotein	-	-	-	-	-
Lmo1131	Cytoplasm	5		N	CS/CM/iCM	IMP	ms-IMP	-	Sec	SPaseI	Sec-SPI
Lmo1132	Cytoplasm	10		N	CS/CM/iCM	IMP	ms-IMP	-	Sec	YidC	Unc-SP
Lmo1133	Cytoplasm	5		Y	CP	Cytoprotein	-	-	-	-	-
Lmo1134	Cytoplasm	8		Y	CP	Cytoprotein	-	-	-	-	-
Lmo1135	Cytoplasm	2		Y	CP	Cytoprotein	-	-	-	-	-
Lmo1136	Extracell	8		N	CS/CW/CM/aCM	CW-Lipoprotein	-	LPXTG-protein	Sec	Lgt-SPaseII-Sortase	Sec-SPII
Lmo1137	Cytoplasm	5		Y	CP	Cytoprotein	-	-	-	-	-
Lmo1138	Cytoplasm	10		Y	CP	Cytoprotein	-	-	-	-	-
Lmo1139	Extracell	8		N	CP	Cytoprotein	-	-	-	-	-
Lmo1140	Cytoplasm	10		Y	CP	Cytoprotein	-	-	-	-	-
Lmo1141	Cytoplasm	8		Y	CP	Cytoprotein	-	-	-	-	-
Lmo1142	Cytoplasm	8		Y	CP	Cytoprotein	-	-	-	-	-
Lmo1143	Cytoplasm	5		Y	CP	Cytoprotein	-	-	-	-	-
Lmo1144	Cytoplasm	10		Y	CP	Cytoprotein	-	-	-	-	-
Lmo1145	Cytoplasm	8		Y	CP	Cytoprotein	-	-	-	-	-
Lmo1146	Cytoplasm	8		Y	CP	Cytoprotein	-	-	-	-	-
Lmo1147	Cytoplasm	10		Y	CP	Cytoprotein	-	-	-	-	-
Lmo1148	Cytoplasm	5		N	CS/CM/iCM	IMP	ms-IMP	-	Sec	YidC	Unc-SP
Lmo1149	Cytoplasm	8		Y	CP	Cytoprotein	-	-	-	-	-
Lmo1150	Cytoplasm	2		Y	CP	Cytoprotein	-	-	-	-	-
Lmo1151	Cytoplasm	2		Y	CP	Cytoprotein	-	-	-	-	-
Lmo1152	Extracell	6		N	CP	Cytoprotein	-	-	-	-	-
Lmo1153	Cytoplasm	5		Y	CP	Cytoprotein	-	-	-	-	-
Lmo1154	Cytoplasm	10		Y	CP	Cytoprotein	-	-	-	-	-
Lmo1155	Cytoplasm	5		Y	CP	Cytoprotein	-	-	-	-	-
Lmo1156	Cytoplasm	8		Y	CP	Cytoprotein	-	-	-	-	-
Lmo1157	Cytoplasm	5		Y	CP	Cytoprotein	-	-	-	-	-
Lmo1158	Cytoplasm	5		Y	CP	Cytoprotein	-	-	-	-	-
Lmo1159	Cytoplasm	2		Y	CP	Cytoprotein	-	-	-	-	-
Lmo1160	Cytoplasm	10		Y	CP	Cytoprotein	-	-	-	-	-
Lmo1161	Cytoplasm	8		Y	CP	Cytoprotein	-	-	-	-	-
Lmo1162	Cytoplasm	2		Y	CP	Cytoprotein	-	-	-	-	-
Lmo1163	Cytoplasm	2		Y	CP	Cytoprotein	-	-	-	-	-
Lmo1164	Cytoplasm	10		Y	CP	Cytoprotein	-	-	-	-	-
Lmo1165	Cytoplasm	8		Y	CP	Cytoprotein	-	-	-	-	-
Lmo1166	Cytoplasm	8		Y	CP	Cytoprotein	-	-	-	-	-
Lmo1167	Extracell	2		N	CS/CM/iCM	IMP	ms-IMP	-	-	YidC	-
Lmo1168	Cytoplasm	8		Y	CP	Cytoprotein	-	-	-	-	-
Lmo1169	Cytoplasm	10		Y	CP	Cytoprotein	-	-	-	-	-
Lmo1170	Cytoplasm	8		Y	CP	Cytoprotein	-	-	-	-	-
Lmo1171	Cytoplasm	5		Y	CP	Cytoprotein	-	-	-	-	-
Lmo1172	Cytoplasm	10		Y	CP	Cytoprotein	-	-	-	-	-
Lmo1173	Cytoplasm	2		Y	CP	Cytoprotein	-	-	-	-	-
Lmo1174	Cytoplasm	5		Y	CP	Cytoprotein	-	-	-	-	-
Lmo1175	Cytoplasm	5		Y	CP	Cytoprotein	-	-	-	-	-
Lmo1176	Cytoplasm	5		Y	CP	Cytoprotein	-	-	-	-	-
Lmo1177	Cytoplasm	5		Y	CP	Cytoprotein	-	-	-	-	-
Lmo1178	Cytoplasm	2		Y	CP	Cytoprotein	-	-	-	-	-
Lmo1179	Cytoplasm	8		Y	CP	Cytoprotein	-	-	-	-	-
Lmo1180	Cytoplasm	2		Y	CP	Cytoprotein	-	-	-	-	-
Lmo1181	Cytoplasm	10		Y	CP	Cytoprotein	-	-	-	-	-
Lmo1182	Cytoplasm	10		Y	CP	Cytoprotein	-	-	-	-	-
Lmo1183	Cytoplasm	8		Y	CP	Cytoprotein	-	-	-	-	-
Lmo1184	Cytoplasm	2		Y	CP	Cytoprotein	-	-	-	-	-
Lmo1185	Cytoplasm	8		Y	CP	Cytoprotein	-	-	-	-	-
Lmo1186	Cytoplasm	2		N	CS/CM/iCM	IMP	ms-IMP	-	Sec	YidC	Unc-SP
Lmo1187	Cytoplasm	8		Y	CP	Cytoprotein	-	-	-	-	-
Lmo1188	Extracell	5		N	CP	Cytoprotein	-	-	-	-	-
Lmo1189	Cytoplasm	5		Y	CP	Cytoprotein	-	-	-	-	-
Lmo1190	Extracell	5		N	CS/CM/iCM	IMP	ms-IMP	-	Sec	SPaseI	Sec-SPI
Lmo1191	Cytoplasm	8		Y	CP	Cytoprotein	-	-	-	-	-
Lmo1192	Cytoplasm	2		N	CS/CM/iCM	IMP	ms-IMP	-	Sec	YidC	Unc-SP
Lmo1193	Cytoplasm	8		Y	CP	Cytoprotein	-	-	-	-	-
Lmo1194	Cytoplasm	8		N	CS/CM/iCM	IMP	ss-IMP II	-	-	YidC	-
Lmo1195	Cytoplasm	8		Y	CP	Cytoprotein	-	-	-	-	-
Lmo1196	Cytoplasm	10		Y	CP	Cytoprotein	-	-	-	-	-
Lmo1197	Cytoplasm	10		Y	CP	Cytoprotein	-	-	-	-	-
Lmo1198	Cytoplasm	5		N	CS/CM/iCM	IMP	ss-IMP II	-	-	YidC	-
Lmo1199	Cytoplasm	10		Y	CP	Cytoprotein	-	-	-	-	-
Lmo1200	Cytoplasm	10		Y	CP	Cytoprotein	-	-	-	-	-
Lmo1201	Cytoplasm	8		Y	CP	Cytoprotein	-	-	-	-	-
Lmo1202	Cytoplasm	8		Y	CP	Cytoprotein	-	-	-	-	-
Lmo1203	Cytoplasm	5		Y	CP	Cytoprotein	-	-	-	-	-
Lmo1204	Extracell	9		N	CS/CM/iCM	IMP	ms-IMP	-	Sec	SPaseI	Sec-SPI
Lmo1205	Cytoplasm	5		N	CS/CM/iCM	IMP	ss-IMP I	-	Sec	SPaseI	Sec-SPI
Lmo1206	Extracell	5		N	CS/CM/iCM	IMP	ms-IMP	-	Sec	YidC	Unc-SP
Lmo1207	Cytoplasm	10		Y	CP	Cytoprotein	-	-	-	-	-
Lmo1208	Cytoplasm	2		Y	CP	Cytoprotein	-	-	-	-	-
Lmo1209	Cytoplasm	10		Y	CP	Cytoprotein	-	-	-	-	-
Lmo1210	Extracell	5		N	CS/CM/iCM	IMP	ms-IMP	-	Sec	SPaseI	Sec-SPI
Lmo1211	Extracell	5		N	CS/CM/iCM	IMP	ms-IMP	-	Sec	SPaseI	Sec-SPI
Lmo1212	Cytoplasm	10		Y	CP	Cytoprotein	-	-	-	-	-
Lmo1213	Cytoplasm	10		Y	CP	Cytoprotein	-	-	-	-	-
Lmo1214	Cytoplasm	5		N	CS/CM/iCM	IMP	ms-IMP	-	-	YidC	-
Lmo1215	Extracell	10		N	CS/CM/iCM	IMP	ss-IMP II	-	Sec	YidC	Unc-SP
Lmo1216	Extracell	10		Y	EM	Exoprotein	-	-	Sec	SPaseI	Sec-SPI
Lmo1217	Cytoplasm	10		Y	CP	Cytoprotein	-	-	-	-	-
Lmo1218	Cytoplasm	8		Y	CP	Cytoprotein	-	-	-	-	-
Lmo1219	Cytoplasm	10		Y	CP	Cytoprotein	-	-	-	-	-
Lmo1220	Cytoplasm	8		Y	CP	Cytoprotein	-	-	-	-	-
Lmo1221	Cytoplasm	10		Y	CP	Cytoprotein	-	-	-	-	-
Lmo1222	Cytoplasm	10		Y	CP	Cytoprotein	-	-	-	-	-
Lmo1223	Cytoplasm	8		Y	CP	Cytoprotein	-	-	-	-	-
Lmo1224	Extracell	5		N	CS/CM/iCM	IMP	ms-IMP	-	Sec	SPaseI	Sec-SPI
Lmo1225	Cytoplasm	2		Y	CP	Cytoprotein	-	-	-	-	-
Lmo1226	Extracell	5		N	CS/CM/iCM	IMP	ms-IMP	-	Sec	SPaseI	Sec-SPI
Lmo1227	Cytoplasm	10		Y	CP	Cytoprotein	-	-	-	-	-
Lmo1228	Cytoplasm	2		Y	CP	Cytoprotein	-	-	-	-	-
Lmo1229	Cytoplasm	8		Y	CP	Cytoprotein	-	-	-	-	-
Lmo1230	Cytoplasm	2		N	CS/CM/iCM	IMP	ms-IMP	-	-	YidC	-
Lmo1231	Cytoplasm	10		Y	CP	Cytoprotein	-	-	-	-	-
Lmo1232	Cytoplasm	10		Y	CP	Cytoprotein	-	-	-	-	-
Lmo1233	Cytoplasm	5		Y	CP	Cytoprotein	-	-	-	-	-
Lmo1234	Cytoplasm	10		Y	CP	Cytoprotein	-	-	-	-	-
Lmo1235	Cytoplasm	10		Y	CP	Cytoprotein	-	-	-	-	-
Lmo1236	Cytoplasm	8		Y	CP	Cytoprotein	-	-	-	-	-
Lmo1237	Cytoplasm	5		Y	CP	Cytoprotein	-	-	-	-	-
Lmo1238	Cytoplasm	10		N	CS/CM/iCM	IMP	ss-IMP III	-	-	YidC	-
Lmo1239	Cytoplasm	8		Y	CP	Cytoprotein	-	-	-	-	-
Lmo1240	Cytoplasm	8		Y	CP	Cytoprotein	-	-	-	-	-
Lmo1241	Extracell	5		Y	EM/CP	Cytoprotein	-	-	NC	-	-
Lmo1242	Cytoplasm	8		Y	CP	Cytoprotein	-	-	-	-	-
Lmo1243	Cytoplasm	10		Y	CP	Cytoprotein	-	-	-	-	-
Lmo1244	Cytoplasm	5		Y	CP	Cytoprotein	-	-	-	-	-
Lmo1245	Extracell	6		Y	EM/CP	Cytoprotein	-	-	NC	-	-
Lmo1246	Cytoplasm	8		Y	CP	Cytoprotein	-	-	-	-	-
Lmo1247	Cytoplasm	8		Y	CP	Cytoprotein	-	-	-	-	-
Lmo1248	Cytoplasm	10		Y	CP	Cytoprotein	-	-	-	-	-
Lmo1249	Cytoplasm	5		Y	CP	Cytoprotein	-	-	-	-	-
Lmo1250	Extracell	10		N	CS/CM/iCM	IMP	ms-IMP	-	Sec	YidC	Unc-SP
Lmo1251	Cytoplasm	10		Y	CP	Cytoprotein	-	-	-	-	-
Lmo1252	Cytoplasm	5		N	CS/CM/iCM	IMP	ms-IMP	-	Sec	SPaseI	Sec-SPI
Lmo1253	Cytoplasm	10		Y	CP	Cytoprotein	-	-	-	-	-
Lmo1254	Cytoplasm	5		Y	CP	Cytoprotein	-	-	-	-	-
Lmo1255	Cytoplasm	2		N	CS/CM/iCM	IMP	ms-IMP	-	-	YidC	-
Lmo1256	Cytoplasm	10		Y	CP	Cytoprotein	-	-	-	-	-
Lmo1257	Cytoplasm	8		Y	CP	Cytoprotein	-	-	-	-	-
Lmo1258	Cytoplasm	8		Y	CP	Cytoprotein	-	-	-	-	-
Lmo1259	Cytoplasm	8		Y	CP	Cytoprotein	-	-	-	-	-
Lmo1260	Cytoplasm	5		Y	CP	Cytoprotein	-	-	-	-	-
Lmo1261	Cytoplasm	5		N	CS/CM/iCM	IMP	ms-IMP	-	-	YidC	-
Lmo1262	Cytoplasm	2		Y	CP	Cytoprotein	-	-	-	-	-
Lmo1263	Cytoplasm	2		Y	EM/CP	Cytoprotein	-	-	NC	-	-
Lmo1264	Extracell	6		Y	EM	Exoprotein	-	-	Sec	SPaseI	Sec-SPI
Lmo1265	Cytoplasm	2		N	CS/CM/aCM	Lipoprotein	-	-	Sec	Lgt-SPaseII	Sec-SPII
Lmo1266	Cytoplasm	5		Y	CP	Cytoprotein	-	-	-	-	-
Lmo1267	Cytoplasm	8		Y	CP	Cytoprotein	-	-	-	-	-
Lmo1268	Cytoplasm	8		Y	CP	Cytoprotein	-	-	-	-	-
Lmo1269	Cytoplasm	2		N	CS/CM/iCM	IMP	ss-IMP II	-	Sec	YidC	Unc-SP
Lmo1270	Cytoplasm	2		N	CS/CM/iCM	IMP	ss-IMP II	-	Sec	YidC	Unc-SP
Lmo1271	Cytoplasm	5		N	CS/CM/iCM	IMP	ss-IMP II	-	Sec	YidC	Unc-SP
Lmo1272	Cytoplasm	5		Y	CP	Cytoprotein	-	-	-	-	-
Lmo1273	Cytoplasm	10		Y	CP	Cytoprotein	-	-	-	-	-
Lmo1274	Cytoplasm	8		Y	CP	Cytoprotein	-	-	-	-	-
Lmo1275	Cytoplasm	9		Y	CP	Cytoprotein	-	-	-	-	-
Lmo1276	Cytoplasm	5		Y	CP	Cytoprotein	-	-	-	-	-
Lmo1277	Cytoplasm	8		Y	CP	Cytoprotein	-	-	-	-	-
Lmo1278	Cytoplasm	10		Y	CP	Cytoprotein	-	-	-	-	-
Lmo1279	Cytoplasm	10		Y	CP	Cytoprotein	-	-	-	-	-
Lmo1280	Cytoplasm	10		Y	CP	Cytoprotein	-	-	-	-	-
Lmo1281	Cytoplasm	10		Y	CP	Cytoprotein	-	-	-	-	-
Lmo1282	Cytoplasm	5		Y	CP	Cytoprotein	-	-	-	-	-
Lmo1283	Cytoplasm	5		Y	CP	Cytoprotein	-	-	-	-	-
Lmo1284	Extracell	5		N	CS/CM/iCM	IMP	ms-IMP	-	-	YidC	-
Lmo1285	Cytoplasm	10		Y	CP	Cytoprotein	-	-	-	-	-
Lmo1286	Cytoplasm	5		Y	CP	Cytoprotein	-	-	-	-	-
Lmo1287	Cytoplasm	10		Y	CP	Cytoprotein	-	-	-	-	-
Lmo1288	Cytoplasm	10		Y	CP	Cytoprotein	-	-	-	-	-
Lmo1289	Extracell	8		N	CS/CW	CW-protein	-	LPXTG-protein	Sec	SPaseI-Sortase	Sec-SPI
Lmo1290	Extracell	2		N	CS/CW	CW-protein	-	LPXTG-protein	Sec	SPaseI-Sortase	Sec-SPI
Lmo1291	Cytoplasm	2		N	CS/CM/iCM	IMP	ms-IMP	-	Sec	YidC	Unc-SP
Lmo1292	Cytoplasm	5		Y	CP	Cytoprotein	-	-	-	-	-
Lmo1293	Cytoplasm	5		Y	CP	Cytoprotein	-	-	-	-	-
Lmo1294	Cytoplasm	8		Y	CP	Cytoprotein	-	-	-	-	-
Lmo1295	Cytoplasm	2		Y	CP	Cytoprotein	-	-	-	-	-
Lmo1296	Cytoplasm	10		Y	CP	Cytoprotein	-	-	-	-	-
Lmo1297	Cytoplasm	10		Y	CP	Cytoprotein	-	-	-	-	-
Lmo1298	Cytoplasm	8		Y	CP	Cytoprotein	-	-	-	-	-
Lmo1299	Cytoplasm	8		Y	CP	Cytoprotein	-	-	-	-	-
Lmo1300	Extracell	9		N	CS/CM/iCM	IMP	ms-IMP	-	Sec	SPaseI	Sec-SPI
Lmo1301	Cytoplasm	2		Y	CP	Cytoprotein	-	-	-	-	-
Lmo1302	Cytoplasm	10		Y	CP	Cytoprotein	-	-	-	-	-
Lmo1303	Cytoplasm	5		N	CS/CW/CM/iCM	IMP-CW-protein	ss-IMP II	LysM-protein	Sec	YidC	Unc-SP
Lmo1304	Cytoplasm	8		Y	CP	Cytoprotein	-	-	-	-	-
Lmo1305	Cytoplasm	10		Y	CP	Cytoprotein	-	-	-	-	-
Lmo1306	Cytoplasm	5		N	CS/CM/iCM	IMP	ss-IMP III	-	-	YidC	-
Lmo1307	Cytoplasm	5		Y	CP	Cytoprotein	-	-	-	-	-
Lmo1308	Cytoplasm	5		Y	CP	Cytoprotein	-	-	-	-	-
Lmo1309	Cytoplasm	10		Y	CP	Cytoprotein	-	-	-	-	-
Lmo1310	Cytoplasm	8		Y	CP	Cytoprotein	-	-	-	-	-
Lmo1311	Cytoplasm	10		Y	CP	Cytoprotein	-	-	-	-	-
Lmo1312	Cytoplasm	5		Y	EM/CP	Cytoprotein	-	-	NC	-	-
Lmo1313	Cytoplasm	8		Y	CP	Cytoprotein	-	-	-	-	-
Lmo1314	Cytoplasm	8		Y	CP	Cytoprotein	-	-	-	-	-
Lmo1315	Cytoplasm	10		Y	CP	Cytoprotein	-	-	-	-	-
Lmo1316	Extracell	9		N	CS/CM/iCM	IMP	ms-IMP	-	Sec	SPaseI	Sec-SPI
Lmo1317	Cytoplasm	10		Y	CP	Cytoprotein	-	-	-	-	-
Lmo1318	Cytoplasm	5		N	CS/CM/iCM	IMP	ms-IMP	-	-	YidC	-
Lmo1319	Cytoplasm	8		Y	CP	Cytoprotein	-	-	-	-	-
Lmo1320	Cytoplasm	8		Y	CP	Cytoprotein	-	-	-	-	-
Lmo1321	Cytoplasm	8		Y	CP	Cytoprotein	-	-	-	-	-
Lmo1322	Cytoplasm	10		Y	CP	Cytoprotein	-	-	-	-	-
Lmo1323	Cytoplasm	2		Y	CP	Cytoprotein	-	-	-	-	-
Lmo1324	Cytoplasm	2		Y	CP	Cytoprotein	-	-	-	-	-
Lmo1325	Cytoplasm	8		Y	CP	Cytoprotein	-	-	-	-	-
Lmo1326	Cytoplasm	8		Y	CP	Cytoprotein	-	-	-	-	-
Lmo1327	Cytoplasm	10		Y	CP	Cytoprotein	-	-	-	-	-
Lmo1328	Cytoplasm	5		Y	CP	Cytoprotein	-	-	-	-	-
Lmo1329	Cytoplasm	8		Y	CP	Cytoprotein	-	-	-	-	-
Lmo1330	Cytoplasm	8		Y	CP	Cytoprotein	-	-	-	-	-
Lmo1331	Cytoplasm	8		Y	CP	Cytoprotein	-	-	-	-	-
Lmo1332	Cytoplasm	8		Y	CP	Cytoprotein	-	-	-	-	-
Lmo1333	Extracell	10		Y	EM	Exoprotein	-	-	Sec	SPaseI	Sec-SPI
Lmo1334	Cytoplasm	10		N	EM	Exoprotein	-	-	Sec	SPaseI	Sec-SPI
Lmo1335	Cytoplasm	8		Y	CP	Cytoprotein	-	-	-	-	-
Lmo1336	Cytoplasm	5		Y	CP	Cytoprotein	-	-	-	-	-
Lmo1337	Cytoplasm	5		N	CS/CM/iCM	IMP	ms-IMP	-	-	YidC	-
Lmo1338	Cytoplasm	10		Y	CP	Cytoprotein	-	-	-	-	-
Lmo1339	Cytoplasm	5		Y	CP	Cytoprotein	-	-	-	-	-
Lmo1340	Extracell	6		N	CS/CM/aCM	Lipoprotein	-	-	Sec	Lgt-SPaseII	Sec-SPII
Lmo1341	Cytoplasm	2		N	CS/PC	FPE-substrate	-	-	FPE	-	FPE-SP
Lmo1342	Extracell	8		N	CS/PC	FPE-substrate	-	-	FPE	-	FPE-SP
Lmo1343	Cytoplasm	10		N	CS/PC	FPE-substrate	-	-	FPE	-	FPE-SP
Lmo1344	Extracell	6		N	CS/PC	FPE-substrate	-	-	FPE	-	FPE-SP
Lmo1345	Cytoplasm	5		N	CS/PC	FPE-substrate	-	-	FPE	-	FPE-SP
Lmo1346	Cytoplasm	5		N	CS/CM/iCM	IMP	ms-IMP	-	-	YidC	-
Lmo1347	Cytoplasm	10		Y	CP	Cytoprotein	-	-	-	-	-
Lmo1348	Cytoplasm	8		Y	CP	Cytoprotein	-	-	-	-	-
Lmo1349	Cytoplasm	5		Y	CP	Cytoprotein	-	-	-	-	-
Lmo1350	Cytoplasm	8		Y	CP	Cytoprotein	-	-	-	-	-
Lmo1351	Cytoplasm	8		N	CS/CM/iCM	IMP	ss-IMP III	-	-	YidC	-
Lmo1352	Extracell	9		N	CS/CM/iCM	IMP	ms-IMP	-	Sec	YidC	Unc-SP
Lmo1353	Cytoplasm	10		N	CS/CM/iCM	IMP	ms-IMP	-	-	YidC	-
Lmo1354	Cytoplasm	10		Y	CP	Cytoprotein	-	-	-	-	-
Lmo1355	Cytoplasm	2		Y	CP	Cytoprotein	-	-	-	-	-
Lmo1356	Cytoplasm	10		Y	CP	Cytoprotein	-	-	-	-	-
Lmo1357	Cytoplasm	8		Y	CP	Cytoprotein	-	-	-	-	-
Lmo1358	Cytoplasm	8		Y	CP	Cytoprotein	-	-	-	-	-
Lmo1359	Cytoplasm	10		Y	CP	Cytoprotein	-	-	-	-	-
Lmo1360	Cytoplasm	8		Y	CP	Cytoprotein	-	-	-	-	-
Lmo1361	Cytoplasm	8		Y	CP	Cytoprotein	-	-	-	-	-
Lmo1362	Cytoplasm	10		Y	CP	Cytoprotein	-	-	-	-	-
Lmo1363	Cytoplasm	8		Y	CP	Cytoprotein	-	-	-	-	-
Lmo1364	Cytoplasm	8		Y	CP	Cytoprotein	-	-	-	-	-
Lmo1365	Cytoplasm	8		Y	CP	Cytoprotein	-	-	-	-	-
Lmo1366	Cytoplasm	8		Y	CP	Cytoprotein	-	-	-	-	-
Lmo1367	Cytoplasm	10		Y	CP	Cytoprotein	-	-	-	-	-
Lmo1368	Cytoplasm	5		Y	CP	Cytoprotein	-	-	-	-	-
Lmo1369	Cytoplasm	5		Y	CP	Cytoprotein	-	-	-	-	-
Lmo1370	Cytoplasm	8		Y	CP	Cytoprotein	-	-	-	-	-
Lmo1371	Cytoplasm	5		Y	CP	Cytoprotein	-	-	-	-	-
Lmo1372	Cytoplasm	5		Y	CP	Cytoprotein	-	-	-	-	-
Lmo1373	Cytoplasm	10		Y	CP	Cytoprotein	-	-	-	-	-
Lmo1374	Cytoplasm	5		N	CS/CM/iCM	IMP	ss-IMP II	-	-	YidC	-
Lmo1375	Cytoplasm	8		Y	CP	Cytoprotein	-	-	-	-	-
Lmo1376	Cytoplasm	2		Y	CP	Cytoprotein	-	-	-	-	-
Lmo1377	Cytoplasm	10		Y	CP	Cytoprotein	-	-	-	-	-
Lmo1378	Cytoplasm	2		N	CS/CM/iCM	IMP	ss-IMP I	-	Sec	SPaseI	Sec-SPI
Lmo1379	Extracell	9		N	CS/CM/aCM/iCM	IMP-Lipoprotein	ms-IMP	-	Sec	YidC-Lgt-SPaseII	Sec-SPII
Lmo1380	Cytoplasm	5		N	CS/CM/iCM	IMP	ss-IMP II	-	Sec	YidC	Unc-SP
Lmo1381	Cytoplasm	10		Y	CP	Cytoprotein	-	-	-	-	-
Lmo1382	Cytoplasm	2		Y	CP	Cytoprotein	-	-	-	-	-
Lmo1383	Cytoplasm	8		Y	CP	Cytoprotein	-	-	-	-	-
Lmo1384	Cytoplasm	5		Y	CP	Cytoprotein	-	-	-	-	-
Lmo1385	Cytoplasm	8		N	CS/CM/iCM	IMP	ms-IMP	-	Sec	YidC	Unc-SP
Lmo1386	Cytoplasm	8		N	CS/CM/iCM	IMP	ms-IMP	-	Sec	YidC	Unc-SP
Lmo1387	Cytoplasm	8		Y	CP	Cytoprotein	-	-	-	-	-
Lmo1388	Extracell	6		Y	EM*/CS/CM/aCM/iCM	Lipoprotein	-	-	Sec	Lgt-SPaseII	Sec-SPII
Lmo1389	Cytoplasm	8		Y	CP	Cytoprotein	-	-	-	-	-
Lmo1390	Cytoplasm	10		N	CS/CM/iCM	IMP	ms-IMP	-	Sec	SPaseI	Sec-SPI
Lmo1391	Extracell	9		N	CS/CM/iCM	IMP	ms-IMP	-	Sec	SPaseI	Sec-SPI
Lmo1392	Cytoplasm	5		Y	CP	Cytoprotein	-	-	-	-	-
Lmo1393	Cytoplasm	10		Y	CP	Cytoprotein	-	-	-	-	-
Lmo1394	Cytoplasm	8		Y	CP	Cytoprotein	-	-	-	-	-
Lmo1395	Cytoplasm	2		N	CS/CM/iCM	IMP	ss-IMP II	-	-	YidC	-
Lmo1396	Cytoplasm	10		N	CS/CM/iCM	IMP	ms-IMP	-	Sec	YidC	Unc-SP
Lmo1397	Cytoplasm	5		Y	CP	Cytoprotein	-	-	-	-	-
Lmo1398	Cytoplasm	8		Y	CP	Cytoprotein	-	-	-	-	-
Lmo1399	Cytoplasm	10		N	CS/CM/iCM	IMP	ss-IMP II	-	Sec	YidC	Unc-SP
Lmo1400	Cytoplasm	5		Y	CP	Cytoprotein	-	-	-	-	-
Lmo1401	Cytoplasm	8		Y	CP	Cytoprotein	-	-	-	-	-
Lmo1402	Cytoplasm	5		Y	CP	Cytoprotein	-	-	-	-	-
Lmo1403	Cytoplasm	8		Y	CP	Cytoprotein	-	-	-	-	-
Lmo1404	Cytoplasm	10		Y	CP	Cytoprotein	-	-	-	-	-
Lmo1405	Cytoplasm	10		Y	CP	Cytoprotein	-	-	-	-	-
Lmo1406	Cytoplasm	10		Y	CP	Cytoprotein	-	-	-	-	-
Lmo1407	Cytoplasm	8		Y	CP	Cytoprotein	-	-	-	-	-
Lmo1408	Cytoplasm	8		Y	CP	Cytoprotein	-	-	-	-	-
Lmo1409	Extracell	9		N	CS/CM/iCM	IMP	ms-IMP	-	Sec	YidC	Unc-SP
Lmo1410	Cytoplasm	10		N	CS/CM/iCM	IMP	ms-IMP	-	Sec	YidC	Unc-SP
Lmo1411	Cytoplasm	5		Y	CP	Cytoprotein	-	-	-	-	-
Lmo1412	Cytoplasm	5		N	CS/CM/iCM	IMP	ss-IMP III	-	-	YidC	-
Lmo1413	Extracell	9		N	CS/CW	CW-protein	-	LPXTG-protein	Sec	SPaseI-Sortase	Sec-SPI
Lmo1414	Cytoplasm	5		N	CS/CM/iCM	IMP	ss-IMP II	-	-	YidC	-
Lmo1415	Cytoplasm	2		Y	CP	Cytoprotein	-	-	-	-	-
Lmo1416	Extracell	9		N	CS/CM/iCM	IMP	ms-IMP	-	Sec	SPaseI	Sec-SPI
Lmo1417	Extracell	5		N	CS/CM/iCM	IMP	ms-IMP	-	Sec	YidC	Unc-SP
Lmo1418	Cytoplasm	2		Y	CP	Cytoprotein	-	-	-	-	-
Lmo1419	Extracell	9		N	CS/CM/iCM	IMP	ms-IMP	-	Sec	YidC	Unc-SP
Lmo1420	Cytoplasm	8		Y	CP	Cytoprotein	-	-	-	-	-
Lmo1421	Cytoplasm	10		Y	CP	Cytoprotein	-	-	-	-	-
Lmo1422	Extracell	9		N	CS/CM/iCM	IMP	ms-IMP	-	-	YidC	-
Lmo1423	Cytoplasm	5		Y	CP	Cytoprotein	-	-	-	-	-
Lmo1424	Cytoplasm	8		N	CS/CM/iCM	IMP	ms-IMP	-	Sec	YidC	Unc-SP
Lmo1425	Extracell	9		N	CS/CM/iCM	IMP	ms-IMP	-	-	YidC	-
Lmo1426	Extracell	10		N	CS/CM/aCM	Lipoprotein	-	-	Sec	Lgt-SPaseII	Sec-SPII
Lmo1427	Extracell	10		N	CS/CM/iCM	IMP	ms-IMP	-	-	YidC	-
Lmo1428	Cytoplasm	10		Y	CP	Cytoprotein	-	-	-	-	-
Lmo1429	Extracell	9		N	CS/CM/iCM	IMP	ms-IMP	-	Sec	YidC	Unc-SP
Lmo1430	Cytoplasm	8		Y	CP	Cytoprotein	-	-	-	-	-
Lmo1431	Cytoplasm	8		Y	CP	Cytoprotein	-	-	-	-	-
Lmo1432	Cytoplasm	2		N	CS/CM/iCM	IMP	ms-IMP	-	Sec	YidC	Unc-SP
Lmo1433	Cytoplasm	8		N	CS/CM/iCM	IMP	ss-IMP II	-	-	YidC	-
Lmo1434	Cytoplasm	8		Y	CP	Cytoprotein	-	-	-	-	-
Lmo1435	Cytoplasm	5		Y	CP	Cytoprotein	-	-	-	-	-
Lmo1436	Cytoplasm	10		Y	CP	Cytoprotein	-	-	-	-	-
Lmo1437	Cytoplasm	5		Y	CP	Cytoprotein	-	-	-	-	-
Lmo1438	Extracell	6		Y	EM	Exoprotein	-	-	Sec	SPaseI	Sec-SPI
Lmo1439	Extracell	6		Y	EM/CP	Cytoprotein	-	-	NC	-	-
Lmo1440	Extracell	10		N	CS/CM/iCM	IMP	ms-IMP	-	Sec	YidC	Unc-SP
Lmo1441	Cytoplasm	10		Y	CP	Cytoprotein	-	-	-	-	-
Lmo1442	Extracell	9		N	CS/CM/iCM	IMP	ms-IMP	-	Sec	YidC	Unc-SP
Lmo1443	Extracell	9		N	CS/CM/iCM	IMP	ms-IMP	-	-	YidC	-
Lmo1444	Extracell	5		Y	EM*/CS/CM/aCM/iCM	Lipoprotein	-	-	Sec	Lgt-SPaseII	Sec-SPII
Lmo1445	Cytoplasm	10		Y	CP	Cytoprotein	-	-	-	-	-
Lmo1446	Extracell	5		N	CS/CM/iCM	IMP	ms-IMP	-	-	YidC	-
Lmo1447	Cytoplasm	8		Y	CP	Cytoprotein	-	-	-	-	-
Lmo1448	Cytoplasm	8		Y	CP	Cytoprotein	-	-	-	-	-
Lmo1449	Cytoplasm	8		Y	CP	Cytoprotein	-	-	-	-	-
Lmo1450	Cytoplasm	5		Y	CP	Cytoprotein	-	-	-	-	-
Lmo1451	Cytoplasm	10		Y	CP	Cytoprotein	-	-	-	-	-
Lmo1452	Cytoplasm	5		Y	CP	Cytoprotein	-	-	-	-	-
Lmo1453	Cytoplasm	10		Y	CP	Cytoprotein	-	-	-	-	-
Lmo1454	Cytoplasm	10		Y	CP	Cytoprotein	-	-	-	-	-
Lmo1455	Cytoplasm	5		Y	CP	Cytoprotein	-	-	-	-	-
Lmo1456	Cytoplasm	8		Y	CP	Cytoprotein	-	-	-	-	-
Lmo1457	Cytoplasm	10		Y	CP	Cytoprotein	-	-	-	-	-
Lmo1458	Cytoplasm	5		Y	CP	Cytoprotein	-	-	-	-	-
Lmo1459	Cytoplasm	10		Y	CP	Cytoprotein	-	-	-	-	-
Lmo1460	Cytoplasm	8		Y	CP	Cytoprotein	-	-	-	-	-
Lmo1461	Extracell	10		N	CS/CM/iCM	IMP	ss-IMP I	-	Sec	SPaseI	Sec-SPI
Lmo1462	Cytoplasm	10		Y	CP	Cytoprotein	-	-	-	-	-
Lmo1463	Cytoplasm	8		Y	CP	Cytoprotein	-	-	-	-	-
Lmo1464	Cytoplasm	8		N	CS/CM/iCM	IMP	ms-IMP	-	Sec	YidC	Unc-SP
Lmo1465	Cytoplasm	10		Y	CP	Cytoprotein	-	-	-	-	-
Lmo1466	Cytoplasm	5		N	CS/CM/iCM	IMP	ms-IMP	-	Sec	YidC	Unc-SP
Lmo1467	Cytoplasm	8		Y	CP	Cytoprotein	-	-	-	-	-
Lmo1468	Cytoplasm	8		Y	CP	Cytoprotein	-	-	-	-	-
Lmo1469	Cytoplasm	8		Y	CP	Cytoprotein	-	-	-	-	-
Lmo1470	Cytoplasm	10		Y	CP	Cytoprotein	-	-	-	-	-
Lmo1471	Cytoplasm	8		Y	CP	Cytoprotein	-	-	-	-	-
Lmo1472	Cytoplasm	5		Y	CP	Cytoprotein	-	-	-	-	-
Lmo1473	Cytoplasm	2		Y	CP	Cytoprotein	-	-	-	-	-
Lmo1474	Cytoplasm	8		Y	CP	Cytoprotein	-	-	-	-	-
Lmo1475	Cytoplasm	8		Y	CP	Cytoprotein	-	-	-	-	-
Lmo1476	Cytoplasm	5		Y	CP	Cytoprotein	-	-	-	-	-
Lmo1477	Cytoplasm	5		Y	CP	Cytoprotein	-	-	-	-	-
Lmo1478	Cytoplasm	5		Y	CP	Cytoprotein	-	-	-	-	-
Lmo1479	Cytoplasm	10		Y	CP	Cytoprotein	-	-	-	-	-
Lmo1480	Cytoplasm	2		Y	EM/CP	Cytoprotein	-	-	NC	-	-
Lmo1481	Cytoplasm	8		Y	CP	Cytoprotein	-	-	-	-	-
Lmo1482	Extracell	5		N	CS/CM/iCM	IMP	ms-IMP	-	-	YidC	-
Lmo1483	Cytoplasm	10		Y	CP	Cytoprotein	-	-	-	-	-
Lmo1484	Cytoplasm	2		N	CS/CM/iCM	IMP	ss-IMP II	-	Sec	YidC	Unc-SP
Lmo1485	Cytoplasm	8		Y	CP	Cytoprotein	-	-	-	-	-
Lmo1486	Cytoplasm	10		Y	CP	Cytoprotein	-	-	-	-	-
Lmo1487	Cytoplasm	2		Y	CP	Cytoprotein	-	-	-	-	-
Lmo1488	Cytoplasm	10		Y	CP	Cytoprotein	-	-	-	-	-
Lmo1489	Cytoplasm	8		Y	CP	Cytoprotein	-	-	-	-	-
Lmo1490	Cytoplasm	5		Y	CP	Cytoprotein	-	-	-	-	-
Lmo1491	Cytoplasm	10		Y	CP	Cytoprotein	-	-	-	-	-
Lmo1492	Cytoplasm	8		Y	CP	Cytoprotein	-	-	-	-	-
Lmo1493	Cytoplasm	2		Y	CP	Cytoprotein	-	-	-	-	-
Lmo1494	Cytoplasm	10		Y	CP	Cytoprotein	-	-	-	-	-
Lmo1495	Extracell	10		N	CS/CM/iCM	IMP	ss-IMP II	-	Sec	YidC	Unc-SP
Lmo1496	Cytoplasm	10		Y	CP	Cytoprotein	-	-	-	-	-
Lmo1497	Cytoplasm	10		Y	CP	Cytoprotein	-	-	-	-	-
Lmo1498	Cytoplasm	10		Y	CP	Cytoprotein	-	-	-	-	-
Lmo1499	Extracell	6		N	CS/CM/iCM	IMP	ss-IMP II	-	Sec	YidC	Unc-SP
Lmo1500	Extracell	5		N	CS/CM/iCM	IMP	ms-IMP	-	-	YidC	-
Lmo1501	Cytoplasm	2		Y	CP	Cytoprotein	-	-	-	-	-
Lmo1502	Cytoplasm	5		Y	CP	Cytoprotein	-	-	-	-	-
Lmo1503	Cytoplasm	10		Y	CP	Cytoprotein	-	-	-	-	-
Lmo1504	Cytoplasm	8		Y	CP	Cytoprotein	-	-	-	-	-
Lmo1505	Cytoplasm	8		Y	CP	Cytoprotein	-	-	-	-	-
Lmo1506	Extracell	5		N	CS/CM/iCM	IMP	ms-IMP	-	Sec	SPaseI	Sec-SPI
Lmo1507	Cytoplasm	10		Y	CP	Cytoprotein	-	-	-	-	-
Lmo1508	Cytoplasm	2		N	CS/CM/iCM	IMP	ss-IMP I	-	Sec	SPaseI	Sec-SPI
Lmo1509	Cytoplasm	10		Y	CP	Cytoprotein	-	-	-	-	-
Lmo1510	Cytoplasm	2		Y	CP	Cytoprotein	-	-	-	-	-
Lmo1511	Extracell	2		N	CS/CM/iCM	IMP	ss-IMP II	-	Sec	YidC	Unc-SP
Lmo1512	Cytoplasm	5		Y	CP	Cytoprotein	-	-	-	-	-
Lmo1513	Cytoplasm	10		Y	CP	Cytoprotein	-	-	-	-	-
Lmo1514	Cytoplasm	5		Y	CP	Cytoprotein	-	-	-	-	-
Lmo1515	Cytoplasm	8		Y	CP	Cytoprotein	-	-	-	-	-
Lmo1516	Extracell	5		N	CS/CM/iCM	IMP	ms-IMP	-	-	YidC	-
Lmo1517	Cytoplasm	10		Y	CP	Cytoprotein	-	-	-	-	-
Lmo1518	Cytoplasm	5		N	EM	Exoprotein	-	-	Sec	SPaseI	Sec-SPI
Lmo1519	Cytoplasm	10		Y	CP	Cytoprotein	-	-	-	-	-
Lmo1520	Cytoplasm	10		Y	CP	Cytoprotein	-	-	-	-	-
Lmo1521	Extracell	10		Y	EM	Exoprotein	-	-	Sec	SPaseI	Sec-SPI
Lmo1522	Cytoplasm	5		Y	CP	Cytoprotein	-	-	-	-	-
Lmo1523	Cytoplasm	10		Y	CP	Cytoprotein	-	-	-	-	-
Lmo1524	Cytoplasm	8		Y	CP	Cytoprotein	-	-	-	-	-
Lmo1525	Cytoplasm	8		Y	CP	Cytoprotein	-	-	-	-	-
Lmo1526	Extracell	9		N	CS/CM/iCM	IMP	ms-IMP	-	Sec	YidC	Unc-SP
Lmo1527	Cytoplasm	5		N	CS/CM/iCM	IMP	ms-IMP	-	Sec	SPaseI	Sec-SPI
Lmo1528	Cytoplasm	5		Y	CP	Cytoprotein	-	-	-	-	-
Lmo1529	Cytoplasm	5		N	CS/CM/iCM	IMP	ss-IMP II	-	Sec	YidC	Unc-SP
Lmo1530	Cytoplasm	10		Y	CP	Cytoprotein	-	-	-	-	-
Lmo1531	Cytoplasm	5		Y	CP	Cytoprotein	-	-	-	-	-
Lmo1532	Cytoplasm	10		Y	CP	Cytoprotein	-	-	-	-	-
Lmo1533	Cytoplasm	5		Y	CP	Cytoprotein	-	-	-	-	-
Lmo1534	Cytoplasm	5		Y	CP	Cytoprotein	-	-	-	-	-
Lmo1535	Cytoplasm	2		Y	CP	Cytoprotein	-	-	-	-	-
Lmo1536	Cytoplasm	5		Y	CP	Cytoprotein	-	-	-	-	-
Lmo1537	Cytoplasm	8		Y	CP	Cytoprotein	-	-	-	-	-
Lmo1538	Cytoplasm	5		N	CS/CM/iCM	IMP	ss-IMP III	-	-	YidC	-
Lmo1539	Cytoplasm	5		N	CS/CM/iCM	IMP	ms-IMP	-	-	YidC	-
Lmo1540	Cytoplasm	10		Y	CP	Cytoprotein	-	-	-	-	-
Lmo1541	Cytoplasm	8		Y	CP	Cytoprotein	-	-	-	-	-
Lmo1542	Cytoplasm	5		Y	CP	Cytoprotein	-	-	-	-	-
Lmo1543	Cytoplasm	10		Y	CP	Cytoprotein	-	-	-	-	-
Lmo1544	Cytoplasm	5		Y	CP	Cytoprotein	-	-	-	-	-
Lmo1545	Cytoplasm	8		Y	CP	Cytoprotein	-	-	-	-	-
Lmo1546	Extracell	5		N	CS/CM/iCM	IMP	ms-IMP	-	Sec	YidC	Unc-SP
Lmo1547	Extracell	10		N	CS/CM/iCM	IMP	ss-IMP II	-	Sec	YidC	Unc-SP
Lmo1548	Cytoplasm	10		Y	CP	Cytoprotein	-	-	-	-	-
Lmo1549	Cytoplasm	8		Y	CP	Cytoprotein	-	-	-	-	-
Lmo1550	Extracell	8		N	CS/CM/iCM	IMP	ms-IMP	-	Sec	YidC	Unc-SP
Lmo1551	Cytoplasm	10		Y	CP	Cytoprotein	-	-	-	-	-
Lmo1552	Cytoplasm	10		N	CS/CM/iCM	IMP	ss-IMP II	-	-	YidC	-
Lmo1553	Cytoplasm	5		Y	CP	Cytoprotein	-	-	-	-	-
Lmo1554	Cytoplasm	10		Y	CP	Cytoprotein	-	-	-	-	-
Lmo1555	Cytoplasm	8		Y	EM/CP	Cytoprotein	-	-	NC	-	-
Lmo1556	Cytoplasm	10		Y	CP	Cytoprotein	-	-	-	-	-
Lmo1557	Cytoplasm	5		Y	CP	Cytoprotein	-	-	-	-	-
Lmo1558	Cytoplasm	5		Y	CP	Cytoprotein	-	-	-	-	-
Lmo1559	Cytoplasm	10		Y	CP	Cytoprotein	-	-	-	-	-
Lmo1560	Cytoplasm	8		Y	CP	Cytoprotein	-	-	-	-	-
Lmo1561	Cytoplasm	8		Y	CP	Cytoprotein	-	-	-	-	-
Lmo1562	Cytoplasm	10		Y	CP	Cytoprotein	-	-	-	-	-
Lmo1563	Cytoplasm	10		Y	CP	Cytoprotein	-	-	-	-	-
Lmo1564	Cytoplasm	10		Y	CP	Cytoprotein	-	-	-	-	-
Lmo1565	Cytoplasm	8		Y	CP	Cytoprotein	-	-	-	-	-
Lmo1566	Cytoplasm	2		Y	CP	Cytoprotein	-	-	-	-	-
Lmo1567	Extracell	5		N	CP	Cytoprotein	-	-	-	-	-
Lmo1568	Cytoplasm	2		N	CS/CM/iCM	IMP	ms-IMP	-	Sec	SPaseI	Sec-SPI
Lmo1569	Extracell	9		N	CS/CM/iCM	IMP	ms-IMP	-	Sec	YidC	Unc-SP
Lmo1570	Cytoplasm	10		Y	CP	Cytoprotein	-	-	-	-	-
Lmo1571	Cytoplasm	8		Y	CP	Cytoprotein	-	-	-	-	-
Lmo1572	Cytoplasm	10		Y	CP	Cytoprotein	-	-	-	-	-
Lmo1573	Cytoplasm	10		Y	CP	Cytoprotein	-	-	-	-	-
Lmo1574	Cytoplasm	2		Y	CP	Cytoprotein	-	-	-	-	-
Lmo1575	Cytoplasm	5		Y	CP	Cytoprotein	-	-	-	-	-
Lmo1576	Cytoplasm	10		Y	CP	Cytoprotein	-	-	-	-	-
Lmo1577	Cytoplasm	5		Y	CP	Cytoprotein	-	-	-	-	-
Lmo1578	Cytoplasm	10		Y	CP	Cytoprotein	-	-	-	-	-
Lmo1579	Cytoplasm	2		Y	CP	Cytoprotein	-	-	-	-	-
Lmo1580	Cytoplasm	8		Y	CP	Cytoprotein	-	-	-	-	-
Lmo1581	Cytoplasm	8		Y	CP	Cytoprotein	-	-	-	-	-
Lmo1582	Cytoplasm	8		Y	CP	Cytoprotein	-	-	-	-	-
Lmo1583	Cytoplasm	8		Y	CP	Cytoprotein	-	-	-	-	-
Lmo1584	Cytoplasm	2		N	CS/CM/iCM	IMP	ms-IMP	-	Sec	YidC	Unc-SP
Lmo1585	Cytoplasm	2		N	EM	Exoprotein	-	-	Sec	SPaseI	Sec-SPI
Lmo1586	Cytoplasm	8		Y	CP	Cytoprotein	-	-	-	-	-
Lmo1587	Cytoplasm	10		Y	CP	Cytoprotein	-	-	-	-	-
Lmo1588	Cytoplasm	8		Y	CP	Cytoprotein	-	-	-	-	-
Lmo1589	Cytoplasm	8		Y	CP	Cytoprotein	-	-	-	-	-
Lmo1590	Cytoplasm	5		Y	CP	Cytoprotein	-	-	-	-	-
Lmo1591	Cytoplasm	8		Y	CP	Cytoprotein	-	-	-	-	-
Lmo1592	Cytoplasm	10		Y	CP	Cytoprotein	-	-	-	-	-
Lmo1593	Cytoplasm	10		Y	CP	Cytoprotein	-	-	-	-	-
Lmo1594	Cytoplasm	5		N	CS/CM/iCM	IMP	ss-IMP III	-	-	YidC	-
Lmo1595	Cytoplasm	5		Y	CP	Cytoprotein	-	-	-	-	-
Lmo1596	Cytoplasm	10		Y	CP	Cytoprotein	-	-	-	-	-
Lmo1597	Extracell	10		Y	EM/CP	Cytoprotein	-	-	NC	-	-
Lmo1598	Cytoplasm	2		Y	CP	Cytoprotein	-	-	-	-	-
Lmo1599	Cytoplasm	8		Y	CP	Cytoprotein	-	-	-	-	-
Lmo1600	Cytoplasm	10		Y	CP	Cytoprotein	-	-	-	-	-
Lmo1601	Extracell	5		Y	EM	Exoprotein	-	-	Sec	SPaseI	Sec-SPI
Lmo1602	Extracell	5		Y	EM	Exoprotein	-	-	Sec	SPaseI	Sec-SPI
Lmo1603	Cytoplasm	8		Y	CP	Cytoprotein	-	-	-	-	-
Lmo1604	Cytoplasm	5		Y	CP	Cytoprotein	-	-	-	-	-
Lmo1605	Cytoplasm	5		Y	CP	Cytoprotein	-	-	-	-	-
Lmo1606	Cytoplasm	8		Y	CP	Cytoprotein	-	-	-	-	-
Lmo1607	Cytoplasm	10		Y	CP	Cytoprotein	-	-	-	-	-
Lmo1608	Cytoplasm	8		Y	CP	Cytoprotein	-	-	-	-	-
Lmo1609	Cytoplasm	5		Y	CP	Cytoprotein	-	-	-	-	-
Lmo1610	Extracell	5		N	CS/CM/iCM	IMP	ss-IMP I	-	Sec	SPaseI	Sec-SPI
Lmo1611	Cytoplasm	10		Y	CP	Cytoprotein	-	-	-	-	-
Lmo1612	Extracell	5		N	CP	Cytoprotein	-	-	-	-	-
Lmo1613	Cytoplasm	8		Y	CP	Cytoprotein	-	-	-	-	-
Lmo1614	Cytoplasm	5		Y	CP	Cytoprotein	-	-	-	-	-
Lmo1615	Cytoplasm	8		Y	CP	Cytoprotein	-	-	-	-	-
Lmo1616	Cytoplasm	8		Y	CP	Cytoprotein	-	-	-	-	-
Lmo1617	Extracell	9		N	CS/CM/iCM	IMP	ms-IMP	-	Sec	YidC	Unc-SP
Lmo1618	Cytoplasm	8		Y	CP	Cytoprotein	-	-	-	-	-
Lmo1619	Cytoplasm	10		Y	CP	Cytoprotein	-	-	-	-	-
Lmo1620	Cytoplasm	2		Y	CP	Cytoprotein	-	-	-	-	-
Lmo1621	Cytoplasm	10		Y	CP	Cytoprotein	-	-	-	-	-
Lmo1622	Cytoplasm	5		Y	CP	Cytoprotein	-	-	-	-	-
Lmo1623	Extracell	9		N	CS/CM/iCM	IMP	ms-IMP	-	Sec	SPaseI	Sec-SPI
Lmo1624	Extracell	9		N	CS/CM/iCM	IMP	ms-IMP	-	Sec	YidC	Unc-SP
Lmo1625	Extracell	9		N	CS/CM/iCM	IMP	ms-IMP	-	Sec	YidC	Unc-SP
Lmo1626	Cytoplasm	10		N	CS/CM/iCM	IMP	ms-IMP	-	Sec	YidC	Unc-SP
Lmo1627	Cytoplasm	8		Y	CP	Cytoprotein	-	-	-	-	-
Lmo1628	Cytoplasm	10		Y	CP	Cytoprotein	-	-	-	-	-
Lmo1629	Cytoplasm	5		Y	CP	Cytoprotein	-	-	-	-	-
Lmo1630	Cytoplasm	8		Y	CP	Cytoprotein	-	-	-	-	-
Lmo1631	Cytoplasm	5		Y	CP	Cytoprotein	-	-	-	-	-
Lmo1632	Cytoplasm	10		Y	CP	Cytoprotein	-	-	-	-	-
Lmo1633	Cytoplasm	10		Y	CP	Cytoprotein	-	-	-	-	-
Lmo1634	Cytoplasm	8		Y	CP	Cytoprotein	-	-	-	-	-
Lmo1635	Cytoplasm	8		Y	CP	Cytoprotein	-	-	-	-	-
Lmo1636	Cytoplasm	10		Y	CP	Cytoprotein	-	-	-	-	-
Lmo1637	Cytoplasm	10		N	CS/CM/iCM	IMP	ms-IMP	-	Sec	YidC	Unc-SP
Lmo1638	Cytoplasm	8		Y	CP	Cytoprotein	-	-	-	-	-
Lmo1639	Cytoplasm	2		Y	CP	Cytoprotein	-	-	-	-	-
Lmo1640	Cytoplasm	5		N	CS/CM/iCM	IMP	ms-IMP	-	Sec	YidC	Unc-SP
Lmo1641	Cytoplasm	5		Y	CP	Cytoprotein	-	-	-	-	-
Lmo1642	Cytoplasm	8		Y	CP	Cytoprotein	-	-	-	-	-
Lmo1643	Cytoplasm	8		Y	CP	Cytoprotein	-	-	-	-	-
Lmo1644	Cytoplasm	8		Y	CP	Cytoprotein	-	-	-	-	-
Lmo1645	Cytoplasm	8		Y	CP	Cytoprotein	-	-	-	-	-
Lmo1646	Cytoplasm	10		Y	CP	Cytoprotein	-	-	-	-	-
Lmo1647	Cytoplasm	5		Y	CP	Cytoprotein	-	-	-	-	-
Lmo1648	Cytoplasm	5		Y	CP	Cytoprotein	-	-	-	-	-
Lmo1649	Extracell	10		N	CS/CM/aCM	Lipoprotein	-	-	Sec	Lgt-SPaseII	Sec-SPII
Lmo1650	Cytoplasm	5		N	CS/CM/iCM	IMP	ms-IMP	-	-	YidC	-
Lmo1651	Cytoplasm	10		N	CS/CM/iCM	IMP	ms-IMP	-	Sec	YidC	Unc-SP
Lmo1652	Cytoplasm	5		N	CS/CM/iCM	IMP	ms-IMP	-	Sec	YidC	Unc-SP
Lmo1653	Cytoplasm	2		N	CS/CM/aCM	Lipoprotein	-	-	Sec	Lgt-SPaseII	Sec-SPII
Lmo1654	Extracell	10		Y	EM	Exoprotein	-	-	Sec	SPaseI	Sec-SPI
Lmo1655	Cytoplasm	2		N	CS/CM/iCM	IMP	ms-IMP	-	Sec	YidC	Unc-SP
Lmo1656	Extracell	10		Y	EM	Exoprotein	-	-	Sec	SPaseI	Sec-SPI
Lmo1657	Cytoplasm	5		Y	CP	Cytoprotein	-	-	-	-	-
Lmo1658	Cytoplasm	10		Y	CP	Cytoprotein	-	-	-	-	-
Lmo1659	Cytoplasm	5		Y	CP	Cytoprotein	-	-	-	-	-
Lmo1660	Cytoplasm	8		Y	CP	Cytoprotein	-	-	-	-	-
Lmo1661	Cytoplasm	10		Y	CP	Cytoprotein	-	-	-	-	-
Lmo1662	Cytoplasm	8		Y	CP	Cytoprotein	-	-	-	-	-
Lmo1663	Cytoplasm	5		N	CS/CM/iCM	IMP	ss-IMP II	-	-	YidC	-
Lmo1664	Cytoplasm	2		Y	CP	Cytoprotein	-	-	-	-	-
Lmo1665	Extracell	9		N	CS/CM/iCM	IMP	ms-IMP	-	-	YidC	-
Lmo1666	Extracell	10		N	CS/CW	CW-protein	-	LPXTG-protein	Sec	SPaseI-Sortase	Sec-SPI
Lmo1667	Cytoplasm	5		Y	CP	Cytoprotein	-	-	-	-	-
Lmo1668	Cytoplasm	5		Y	CP	Cytoprotein	-	-	-	-	-
Lmo1669	Cytoplasm	10		Y	CP	Cytoprotein	-	-	-	-	-
Lmo1670	Cytoplasm	8		Y	CP	Cytoprotein	-	-	-	-	-
Lmo1671	Extracell	5		N	CS/CM/aCM	Lipoprotein	-	-	Sec	Lgt-SPaseII	Sec-SPII
Lmo1672	Cytoplasm	8		N	CS/CM/iCM	IMP	ms-IMP	-	Sec	YidC	Unc-SP
Lmo1673	Cytoplasm	10		Y	CP	Cytoprotein	-	-	-	-	-
Lmo1674	Cytoplasm	8		Y	CP	Cytoprotein	-	-	-	-	-
Lmo1675	Cytoplasm	2		Y	CP	Cytoprotein	-	-	-	-	-
Lmo1676	Cytoplasm	10		Y	CP	Cytoprotein	-	-	-	-	-
Lmo1677	Extracell	10		N	CS/CM/iCM	IMP	ms-IMP	-	Sec	YidC	Unc-SP
Lmo1678	Cytoplasm	8		Y	CP	Cytoprotein	-	-	-	-	-
Lmo1679	Cytoplasm	10		Y	CP	Cytoprotein	-	-	-	-	-
Lmo1680	Cytoplasm	10		Y	CP	Cytoprotein	-	-	-	-	-
Lmo1681	Cytoplasm	8		Y	CP	Cytoprotein	-	-	-	-	-
Lmo1682	Extracell	9		N	CS/CM/iCM	IMP	ms-IMP	-	Sec	YidC	Unc-SP
Lmo1683	Cytoplasm	10		Y	CP	Cytoprotein	-	-	-	-	-
Lmo1684	Cytoplasm	8		Y	CP	Cytoprotein	-	-	-	-	-
Lmo1685	Cytoplasm	5		Y	CP	Cytoprotein	-	-	-	-	-
Lmo1686	Cytoplasm	5		N	CS/CM/iCM	IMP	ms-IMP	-	Sec	SPaseI	Sec-SPI
Lmo1687	Cytoplasm	10		Y	CP	Cytoprotein	-	-	-	-	-
Lmo1688	Cytoplasm	8		Y	CP	Cytoprotein	-	-	-	-	-
Lmo1689	Cytoplasm	5		Y	CP	Cytoprotein	-	-	-	-	-
Lmo1690	Cytoplasm	10		N	CS/CM/iCM	IMP	ms-IMP	-	Sec	SPaseI	Sec-SPI
Lmo1691	Extracell	9		N	CP	Cytoprotein	-	-	-	-	-
Lmo1692	Cytoplasm	5		Y	CP	Cytoprotein	-	-	-	-	-
Lmo1693	Cytoplasm	8		Y	CP	Cytoprotein	-	-	-	-	-
Lmo1694	Cytoplasm	8		Y	CP	Cytoprotein	-	-	-	-	-
Lmo1695	Cytoplasm	5		N	CS/CM/iCM	IMP	ms-IMP	-	Sec	YidC	Unc-SP
Lmo1696	Cytoplasm	10		N	CS/CM/iCM	IMP	ms-IMP	-	Sec	SPaseI	Sec-SPI
Lmo1697	Cytoplasm	2		N	CS/CM/iCM	IMP	ms-IMP	-	Sec	YidC	Unc-SP
Lmo1698	Cytoplasm	5		Y	CP	Cytoprotein	-	-	-	-	-
Lmo1699	Cytoplasm	2		Y	CP	Cytoprotein	-	-	-	-	-
Lmo1700	Extracell	10		Y	EM/CP	Cytoprotein	-	-	NC	-	-
Lmo1701	Cytoplasm	10		Y	CP	Cytoprotein	-	-	-	-	-
Lmo1702	Cytoplasm	5		Y	CP	Cytoprotein	-	-	-	-	-
Lmo1703	Cytoplasm	5		Y	CP	Cytoprotein	-	-	-	-	-
Lmo1704	Cytoplasm	5		Y	CP	Cytoprotein	-	-	-	-	-
Lmo1705	Cytoplasm	10		Y	CP	Cytoprotein	-	-	-	-	-
Lmo1706	Extracell	9		N	CS/CM/iCM	IMP	ms-IMP	-	Sec	YidC	Unc-SP
Lmo1707	Cytoplasm	10		Y	CP	Cytoprotein	-	-	-	-	-
Lmo1708	Cytoplasm	2		Y	CP	Cytoprotein	-	-	-	-	-
Lmo1709	Cytoplasm	10		Y	CP	Cytoprotein	-	-	-	-	-
Lmo1710	Cytoplasm	10		Y	CP	Cytoprotein	-	-	-	-	-
Lmo1711	Cytoplasm	8		Y	CP	Cytoprotein	-	-	-	-	-
Lmo1712	Cytoplasm	2		N	CS/CM/iCM	IMP	ms-IMP	-	Sec	YidC	Unc-SP
Lmo1713	Cytoplasm	10		Y	CP	Cytoprotein	-	-	-	-	-
Lmo1714	Cytoplasm	5		Y	EM/CP	Cytoprotein	-	-	NC	-	-
Lmo1715	Cytoplasm	2		N	CS/CM/iCM	IMP	ss-IMP II	-	Sec	YidC	Unc-SP
Lmo1716	Cytoplasm	8		Y	CP	Cytoprotein	-	-	-	-	-
Lmo1717	Cytoplasm	5		Y	CP	Cytoprotein	-	-	-	-	-
Lmo1718	Cytoplasm	5		Y	CP	Cytoprotein	-	-	-	-	-
Lmo1719	Cytoplasm	10		Y	CP	Cytoprotein	-	-	-	-	-
Lmo1720	Cytoplasm	2		N	CS/CM/iCM	IMP	ss-IMP II	-	Sec	YidC	Unc-SP
Lmo1721	Cytoplasm	10		Y	CP	Cytoprotein	-	-	-	-	-
Lmo1722	Cytoplasm	5		Y	CP	Cytoprotein	-	-	-	-	-
Lmo1723	Cytoplasm	8		N	CS/CM/iCM	IMP	ms-IMP	-	Sec	YidC	Unc-SP
Lmo1724	Cytoplasm	10		Y	CP	Cytoprotein	-	-	-	-	-
Lmo1725	Cytoplasm	8		Y	CP	Cytoprotein	-	-	-	-	-
Lmo1726	Cytoplasm	5		Y	CP	Cytoprotein	-	-	-	-	-
Lmo1727	Cytoplasm	8		Y	CP	Cytoprotein	-	-	-	-	-
Lmo1728	Cytoplasm	5		Y	EM/CP	Cytoprotein	-	-	NC	-	-
Lmo1729	Cytoplasm	2		Y	CP	Cytoprotein	-	-	-	-	-
Lmo1730	Extracell	9		Y	EM*/CS/CM/aCM/iCM	Lipoprotein	-	-	Sec	Lgt-SPaseII	Sec-SPII
Lmo1731	Extracell	9		N	CS/CM/iCM	IMP	ms-IMP	-	Sec	SPaseI	Sec-SPI
Lmo1732	Extracell	9		N	CS/CM/iCM	IMP	ms-IMP	-	Sec	YidC	Unc-SP
Lmo1733	Cytoplasm	8		Y	CP	Cytoprotein	-	-	-	-	-
Lmo1734	Cytoplasm	5		Y	CP	Cytoprotein	-	-	-	-	-
Lmo1735	Cytoplasm	10		Y	CP	Cytoprotein	-	-	-	-	-
Lmo1736	Cytoplasm	10		Y	CP	Cytoprotein	-	-	-	-	-
Lmo1737	Cytoplasm	5		Y	CP	Cytoprotein	-	-	-	-	-
Lmo1738	Extracell	5		N	CS/CM/aCM	Lipoprotein	-	-	Sec	Lgt-SPaseII	Sec-SPII
Lmo1739	Cytoplasm	10		Y	CP	Cytoprotein	-	-	-	-	-
Lmo1740	Cytoplasm	2		N	CS/CM/iCM	IMP	ms-IMP	-	-	YidC	-
Lmo1741	Cytoplasm	5		N	CS/CM/iCM	IMP	ms-IMP	-	Sec	YidC	Unc-SP
Lmo1742	Cytoplasm	8		Y	CP	Cytoprotein	-	-	-	-	-
Lmo1743	Cytoplasm	8		Y	CP	Cytoprotein	-	-	-	-	-
Lmo1744	Cytoplasm	8		Y	CP	Cytoprotein	-	-	-	-	-
Lmo1745	Cytoplasm	10		Y	CP	Cytoprotein	-	-	-	-	-
Lmo1746	Extracell	9		N	CS/CM/iCM	IMP	ms-IMP	-	Sec	YidC	Unc-SP
Lmo1747	Cytoplasm	8		Y	CP	Cytoprotein	-	-	-	-	-
Lmo1748	Cytoplasm	10		N	CS/CM/iCM	IMP	ms-IMP	-	Sec	YidC	Unc-SP
Lmo1749	Cytoplasm	10		Y	CP	Cytoprotein	-	-	-	-	-
Lmo1750	Cytoplasm	5		Y	CP	Cytoprotein	-	-	-	-	-
Lmo1751	Cytoplasm	5		Y	CP	Cytoprotein	-	-	-	-	-
Lmo1752	Extracell	5		Y	EM	Exoprotein	-	-	Sec	SPaseI	Sec-SPI
Lmo1753	Cytoplasm	8		Y	CP	Cytoprotein	-	-	-	-	-
Lmo1754	Cytoplasm	5		Y	CP	Cytoprotein	-	-	-	-	-
Lmo1755	Cytoplasm	2		Y	CP	Cytoprotein	-	-	-	-	-
Lmo1756	Cytoplasm	8		Y	CP	Cytoprotein	-	-	-	-	-
Lmo1757	Extracell	6		N	CS/CM/aCM	Lipoprotein	-	-	Sec	Lgt-SPaseII	Sec-SPII
Lmo1758	Cytoplasm	10		Y	CP	Cytoprotein	-	-	-	-	-
Lmo1759	Cytoplasm	8		Y	CP	Cytoprotein	-	-	-	-	-
Lmo1760	Cytoplasm	2		Y	CP	Cytoprotein	-	-	-	-	-
Lmo1761	Cytoplasm	2		N	CS/CM/iCM	IMP	ms-IMP	-	Sec	YidC	Unc-SP
Lmo1762	Cytoplasm	8		N	CS/CM/iCM	IMP	ms-IMP	-	Sec	YidC	Unc-SP
Lmo1763	Cytoplasm	10		Y	CP	Cytoprotein	-	-	-	-	-
Lmo1764	Cytoplasm	2		Y	CP	Cytoprotein	-	-	-	-	-
Lmo1765	Cytoplasm	5		Y	CP	Cytoprotein	-	-	-	-	-
Lmo1766	Cytoplasm	10		Y	CP	Cytoprotein	-	-	-	-	-
Lmo1767	Cytoplasm	2		Y	CP	Cytoprotein	-	-	-	-	-
Lmo1768	Cytoplasm	10		Y	CP	Cytoprotein	-	-	-	-	-
Lmo1769	Cytoplasm	8		Y	CP	Cytoprotein	-	-	-	-	-
Lmo1770	Cytoplasm	5		Y	CP	Cytoprotein	-	-	-	-	-
Lmo1771	Cytoplasm	10		Y	CP	Cytoprotein	-	-	-	-	-
Lmo1772	Cytoplasm	10		Y	CP	Cytoprotein	-	-	-	-	-
Lmo1773	Cytoplasm	8		Y	CP	Cytoprotein	-	-	-	-	-
Lmo1774	Cytoplasm	8		Y	CP	Cytoprotein	-	-	-	-	-
Lmo1775	Cytoplasm	5		Y	CP	Cytoprotein	-	-	-	-	-
Lmo1776	Cytoplasm	2		N	CS/CM/iCM	IMP	ms-IMP	-	-	YidC	-
Lmo1777	Cytoplasm	5		Y	CP	Cytoprotein	-	-	-	-	-
Lmo1778	Cytoplasm	10		Y	CP	Cytoprotein	-	-	-	-	-
Lmo1779	Cytoplasm	5		Y	CP	Cytoprotein	-	-	-	-	-
Lmo1780	Cytoplasm	5		Y	CP	Cytoprotein	-	-	-	-	-
Lmo1781	Cytoplasm	5		Y	CP	Cytoprotein	-	-	-	-	-
Lmo1782	Cytoplasm	2		Y	CP	Cytoprotein	-	-	-	-	-
Lmo1783	Cytoplasm	2		Y	CP	Cytoprotein	-	-	-	-	-
Lmo1784	Cytoplasm	5		Y	EM/CP	Cytoprotein	-	-	NC	-	-
Lmo1785	Cytoplasm	10		Y	CP	Cytoprotein	-	-	-	-	-
Lmo1786	Extracell	6		Y	EM	Exoprotein	-	-	Sec	SPaseI	Sec-SPI
Lmo1787	Cytoplasm	10		Y	CP	Cytoprotein	-	-	-	-	-
Lmo1788	Cytoplasm	8		Y	CP	Cytoprotein	-	-	-	-	-
Lmo1789	Cytoplasm	2		Y	CP	Cytoprotein	-	-	-	-	-
Lmo1790	Cytoplasm	8		Y	CP	Cytoprotein	-	-	-	-	-
Lmo1791	Cytoplasm	10		Y	CP	Cytoprotein	-	-	-	-	-
Lmo1792	Cytoplasm	10		Y	CP	Cytoprotein	-	-	-	-	-
Lmo1793	Cytoplasm	10		Y	CP	Cytoprotein	-	-	-	-	-
Lmo1794	Cytoplasm	10		Y	CP	Cytoprotein	-	-	-	-	-
Lmo1795	Cytoplasm	10		Y	CP	Cytoprotein	-	-	-	-	-
Lmo1796	Cytoplasm	10		Y	CP	Cytoprotein	-	-	-	-	-
Lmo1797	Cytoplasm	8		Y	CP	Cytoprotein	-	-	-	-	-
Lmo1798	Cytoplasm	8		Y	CP	Cytoprotein	-	-	-	-	-
Lmo1799	Extracell	10		N	CS/CW	CW-protein	-	LPXTG-protein	Sec	SPaseI-Sortase	Sec-SPI
Lmo1800	Cytoplasm	5		N	EM*/CS/CM/aCM/iCM	Lipoprotein	-	-	Sec	Lgt-SPaseII	Sec-SPII
Lmo1801	Cytoplasm	8		Y	CP	Cytoprotein	-	-	-	-	-
Lmo1802	Cytoplasm	8		Y	CP	Cytoprotein	-	-	-	-	-
Lmo1803	Cytoplasm	10		Y	CP	Cytoprotein	-	-	-	-	-
Lmo1804	Cytoplasm	5		Y	CP	Cytoprotein	-	-	-	-	-
Lmo1805	Cytoplasm	8		Y	CP	Cytoprotein	-	-	-	-	-
Lmo1806	Cytoplasm	5		Y	CP	Cytoprotein	-	-	-	-	-
Lmo1807	Cytoplasm	5		Y	CP	Cytoprotein	-	-	-	-	-
Lmo1808	Cytoplasm	10		Y	CP	Cytoprotein	-	-	-	-	-
Lmo1809	Cytoplasm	2		Y	CP	Cytoprotein	-	-	-	-	-
Lmo1810	Cytoplasm	10		Y	CP	Cytoprotein	-	-	-	-	-
Lmo1811	Cytoplasm	10		Y	CP	Cytoprotein	-	-	-	-	-
Lmo1812	Cytoplasm	8		N	CS/CM/iCM	IMP	ms-IMP	-	-	YidC	-
Lmo1813	Cytoplasm	8		N	CS/CM/iCM	IMP	ss-IMP II	-	Sec	YidC	Unc-SP
Lmo1814	Cytoplasm	5		Y	CP	Cytoprotein	-	-	-	-	-
Lmo1815	Cytoplasm	5		Y	CP	Cytoprotein	-	-	-	-	-
Lmo1816	Cytoplasm	2		Y	EM/CP	Cytoprotein	-	-	NC	-	-
Lmo1817	Cytoplasm	5		Y	CP	Cytoprotein	-	-	-	-	-
Lmo1818	Cytoplasm	8		Y	CP	Cytoprotein	-	-	-	-	-
Lmo1819	Cytoplasm	10		Y	CP	Cytoprotein	-	-	-	-	-
Lmo1820	Cytoplasm	5		N	CS/CM/iCM	IMP	ss-IMP II	-	-	YidC	-
Lmo1821	Cytoplasm	8		Y	CP	Cytoprotein	-	-	-	-	-
Lmo1822	Cytoplasm	8		Y	CP	Cytoprotein	-	-	-	-	-
Lmo1823	Cytoplasm	5		Y	CP	Cytoprotein	-	-	-	-	-
Lmo1824	Cytoplasm	8		Y	CP	Cytoprotein	-	-	-	-	-
Lmo1825	Extracell	5		N	CP	Cytoprotein	-	-	-	-	-
Lmo1826	Cytoplasm	8		Y	CP	Cytoprotein	-	-	-	-	-
Lmo1827	Cytoplasm	8		Y	CP	Cytoprotein	-	-	-	-	-
Lmo1828	Cytoplasm	10		Y	CP	Cytoprotein	-	-	-	-	-
Lmo1829	Cytoplasm	8		Y	CP	Cytoprotein	-	-	-	-	-
Lmo1830	Cytoplasm	2		Y	CP	Cytoprotein	-	-	-	-	-
Lmo1831	Cytoplasm	5		Y	CP	Cytoprotein	-	-	-	-	-
Lmo1832	Cytoplasm	8		Y	CP	Cytoprotein	-	-	-	-	-
Lmo1833	Cytoplasm	5		Y	CP	Cytoprotein	-	-	-	-	-
Lmo1834	Cytoplasm	8		Y	CP	Cytoprotein	-	-	-	-	-
Lmo1835	Cytoplasm	8		Y	CP	Cytoprotein	-	-	-	-	-
Lmo1836	Cytoplasm	8		Y	CP	Cytoprotein	-	-	-	-	-
Lmo1837	Cytoplasm	5		Y	CP	Cytoprotein	-	-	-	-	-
Lmo1838	Cytoplasm	10		Y	CP	Cytoprotein	-	-	-	-	-
Lmo1839	Cytoplasm	5		N	CS/CM/iCM	IMP	ms-IMP	-	Sec	YidC	Unc-SP
Lmo1840	Cytoplasm	10		Y	CP	Cytoprotein	-	-	-	-	-
Lmo1841	Cytoplasm	2		Y	EM/CP	Cytoprotein	-	-	NC	-	-
Lmo1842	Cytoplasm	10		Y	CP	Cytoprotein	-	-	-	-	-
Lmo1843	Cytoplasm	10		Y	CP	Cytoprotein	-	-	-	-	-
Lmo1844	Extracell	9		N	CS/CM/iCM	IMP	ms-IMP	-	-	YidC	-
Lmo1845	Cytoplasm	5		N	CS/CM/iCM	IMP	ms-IMP	-	Sec	YidC	Unc-SP
Lmo1846	Extracell	9		N	CS/CM/iCM	IMP	ms-IMP	-	Sec	YidC	Unc-SP
Lmo1847	Extracell	5		N	CS/CM/aCM	Lipoprotein	-	-	Sec	Lgt-SPaseII	Sec-SPII
Lmo1848	Extracell	5		N	CS/CM/iCM	IMP	ms-IMP	-	Sec	YidC	Unc-SP
Lmo1849	Cytoplasm	5		Y	CP	Cytoprotein	-	-	-	-	-
Lmo1850	Cytoplasm	10		Y	CP	Cytoprotein	-	-	-	-	-
Lmo1851	Cytoplasm	2		N	CS/CW	CW-protein	-	PGBD1-protein	Sec	SPaseI	Sec-SPI
Lmo1852	Cytoplasm	2		Y	CP	Cytoprotein	-	-	-	-	-
Lmo1853	Cytoplasm	5		N	CS/CM/iCM	IMP	ms-IMP	-	-	YidC	-
Lmo1854	Cytoplasm	8		Y	CP	Cytoprotein	-	-	-	-	-
Lmo1855	Cytoplasm	8		N	EM	Exoprotein	-	-	Sec	SPaseI	Sec-SPI
Lmo1856	Cytoplasm	8		Y	CP	Cytoprotein	-	-	-	-	-
Lmo1857	Extracell	5		N	CP	Cytoprotein	-	-	-	-	-
Lmo1858	Cytoplasm	8		Y	CP	Cytoprotein	-	-	-	-	-
Lmo1859	Cytoplasm	10		Y	CP	Cytoprotein	-	-	-	-	-
Lmo1860	Cytoplasm	5		Y	CP	Cytoprotein	-	-	-	-	-
Lmo1861	Extracell	5		N	CS/CM/iCM	IMP	ss-IMP II	-	Sec	YidC	Unc-SP
Lmo1862	Extracell	6		Y	EM	Exoprotein	-	-	Sec	SPaseI	Sec-SPI
Lmo1863	Cytoplasm	5		Y	CP	Cytoprotein	-	-	-	-	-
Lmo1864	Extracell	5		N	CS/CM/iCM	IMP	ms-IMP	-	Sec	YidC	Unc-SP
Lmo1865	Cytoplasm	5		Y	CP	Cytoprotein	-	-	-	-	-
Lmo1866	Cytoplasm	10		Y	CP	Cytoprotein	-	-	-	-	-
Lmo1867	Cytoplasm	8		Y	CP	Cytoprotein	-	-	-	-	-
Lmo1868	Cytoplasm	5		Y	CP	Cytoprotein	-	-	-	-	-
Lmo1869	Cytoplasm	5		N	CS/CM/iCM	IMP	ms-IMP	-	Sec	YidC	Unc-SP
Lmo1870	Cytoplasm	10		N	CS/CM/iCM	IMP	ms-IMP	-	Sec	YidC	Unc-SP
Lmo1871	Cytoplasm	8		Y	CP	Cytoprotein	-	-	-	-	-
Lmo1872	Cytoplasm	8		Y	CP	Cytoprotein	-	-	-	-	-
Lmo1873	Cytoplasm	8		Y	CP	Cytoprotein	-	-	-	-	-
Lmo1874	Cytoplasm	10		Y	CP	Cytoprotein	-	-	-	-	-
Lmo1875	Cytoplasm	5		Y	CP	Cytoprotein	-	-	-	-	-
Lmo1877	Cytoplasm	10		Y	CP	Cytoprotein	-	-	-	-	-
Lmo1878	Cytoplasm	10		Y	CP	Cytoprotein	-	-	-	-	-
Lmo1879	Cytoplasm	8		Y	CP	Cytoprotein	-	-	-	-	-
Lmo1880	Cytoplasm	5		Y	CP	Cytoprotein	-	-	-	-	-
Lmo1881	Cytoplasm	5		Y	CP	Cytoprotein	-	-	-	-	-
Lmo1882	Cytoplasm	8		Y	CP	Cytoprotein	-	-	-	-	-
Lmo1883	Extracell	5		Y	EM	Exoprotein	-	-	Sec	SPaseI	Sec-SPI
Lmo1884	Extracell	9		N	CS/CM/iCM	IMP	ms-IMP	-	Sec	YidC	Unc-SP
Lmo1885	Cytoplasm	10		N	CS/CM/iCM	IMP	ss-IMP III	-	-	YidC	-
Lmo1886	Cytoplasm	5		Y	CP	Cytoprotein	-	-	-	-	-
Lmo1887	Cytoplasm	5		Y	CP	Cytoprotein	-	-	-	-	-
Lmo1888	Cytoplasm	5		Y	CP	Cytoprotein	-	-	-	-	-
Lmo1889	Cytoplasm	5		Y	CP	Cytoprotein	-	-	-	-	-
Lmo1890	Cytoplasm	10		Y	CP	Cytoprotein	-	-	-	-	-
Lmo1891	Cytoplasm	8		Y	CP	Cytoprotein	-	-	-	-	-
Lmo1892	Extracell	3		N	CS/CM/iCM	IMP	ss-IMP II	-	Sec	YidC	Unc-SP
Lmo1893	Cytoplasm	10		Y	CP	Cytoprotein	-	-	-	-	-
Lmo1894	Cytoplasm	5		Y	CP	Cytoprotein	-	-	-	-	-
Lmo1895	Cytoplasm	8		Y	CP	Cytoprotein	-	-	-	-	-
Lmo1896	Cytoplasm	10		Y	CP	Cytoprotein	-	-	-	-	-
Lmo1897	Cytoplasm	2		Y	CP	Cytoprotein	-	-	-	-	-
Lmo1898	Extracell	6		N	CS/CM/iCM	IMP	ss-IMP II	-	Sec	YidC	Unc-SP
Lmo1899	Cytoplasm	2		Y	CP	Cytoprotein	-	-	-	-	-
Lmo1900	Cytoplasm	8		Y	CP	Cytoprotein	-	-	-	-	-
Lmo1901	Cytoplasm	10		Y	CP	Cytoprotein	-	-	-	-	-
Lmo1902	Cytoplasm	5		Y	CP	Cytoprotein	-	-	-	-	-
Lmo1903	Cytoplasm	5		N	CS/CM/aCM	Lipoprotein	-	-	Sec	Lgt-SPaseII	Sec-SPII
Lmo1904	Cytoplasm	5		Y	CP	Cytoprotein	-	-	-	-	-
Lmo1905	Cytoplasm	8		Y	CP	Cytoprotein	-	-	-	-	-
Lmo1906	Cytoplasm	10		Y	CP	Cytoprotein	-	-	-	-	-
Lmo1907	Cytoplasm	8		Y	CP	Cytoprotein	-	-	-	-	-
Lmo1908	Cytoplasm	5		Y	CP	Cytoprotein	-	-	-	-	-
Lmo1909	Cytoplasm	5		N	CS/CM/iCM	IMP	ms-IMP	-	Sec	SPaseI	Sec-SPI
Lmo1910	Cytoplasm	5		Y	CP	Cytoprotein	-	-	-	-	-
Lmo1911	Cytoplasm	5		N	CS/CM/iCM	IMP	ms-IMP	-	-	YidC	-
Lmo1912	Cytoplasm	5		N	CS/CM/iCM	IMP	ms-IMP	-	-	YidC	-
Lmo1913	Extracell	6		Y	EM	Exoprotein	-	-	Sec	SPaseI	Sec-SPI
Lmo1914	Cytoplasm	10		Y	CP	Cytoprotein	-	-	-	-	-
Lmo1915	Cytoplasm	8		Y	CP	Cytoprotein	-	-	-	-	-
Lmo1916	Cytoplasm	5		Y	EM/CP	Cytoprotein	-	-	NC	-	-
Lmo1917	Cytoplasm	10		Y	CP	Cytoprotein	-	-	-	-	-
Lmo1918	Cytoplasm	10		Y	CP	Cytoprotein	-	-	-	-	-
Lmo1919	Extracell	5		N	CS/CM/iCM	IMP	ms-IMP	-	-	YidC	-
Lmo1920	Extracell	5		N	CS/CM/iCM	IMP	ms-IMP	-	Sec	YidC	Unc-SP
Lmo1921	Cytoplasm	10		Y	CP	Cytoprotein	-	-	-	-	-
Lmo1922	Cytoplasm	5		Y	CP	Cytoprotein	-	-	-	-	-
Lmo1923	Cytoplasm	8		Y	CP	Cytoprotein	-	-	-	-	-
Lmo1924	Cytoplasm	8		N	CS/CM/iCM	IMP	ss-IMP II	-	Sec	YidC	Unc-SP
Lmo1925	Cytoplasm	8		Y	CP	Cytoprotein	-	-	-	-	-
Lmo1926	Cytoplasm	8		Y	CP	Cytoprotein	-	-	-	-	-
Lmo1927	Cytoplasm	8		N	CS/CM/iCM	IMP	ss-IMP II	-	-	YidC	-
Lmo1928	Cytoplasm	10		Y	CP	Cytoprotein	-	-	-	-	-
Lmo1929	Cytoplasm	10		Y	CP	Cytoprotein	-	-	-	-	-
Lmo1930	Cytoplasm	5		Y	CP	Cytoprotein	-	-	-	-	-
Lmo1931	Cytoplasm	8		Y	CP	Cytoprotein	-	-	-	-	-
Lmo1932	Cytoplasm	8		Y	CP	Cytoprotein	-	-	-	-	-
Lmo1933	Cytoplasm	10		Y	CP	Cytoprotein	-	-	-	-	-
Lmo1934	Extracell	5		N	CP	Cytoprotein	-	-	-	-	-
Lmo1935	Cytoplasm	5		Y	CP	Cytoprotein	-	-	-	-	-
Lmo1936	Cytoplasm	8		Y	CP	Cytoprotein	-	-	-	-	-
Lmo1937	Cytoplasm	10		Y	CP	Cytoprotein	-	-	-	-	-
Lmo1938	Cytoplasm	8		Y	CP	Cytoprotein	-	-	-	-	-
Lmo1939	Cytoplasm	10		Y	CP	Cytoprotein	-	-	-	-	-
Lmo1940	Cytoplasm	5		Y	CP	Cytoprotein	-	-	-	-	-
Lmo1941	Cytoplasm	5		N	CS/CW/CM/iCM	IMP-CW-protein	ss-IMP II	LysM-protein	Sec	YidC	Unc-SP
Lmo1942	Cytoplasm	10		Y	CP	Cytoprotein	-	-	-	-	-
Lmo1943	Cytoplasm	8		Y	CP	Cytoprotein	-	-	-	-	-
Lmo1944	Cytoplasm	5		Y	CP	Cytoprotein	-	-	-	-	-
Lmo1945	Cytoplasm	2		N	CS/CM/iCM	IMP	ms-IMP	-	Sec	SPaseI	Sec-SPI
Lmo1946	Cytoplasm	8		Y	CP	Cytoprotein	-	-	-	-	-
Lmo1947	Cytoplasm	2		N	CS/CM/iCM	IMP	ms-IMP	-	Sec	YidC	Unc-SP
Lmo1948	Cytoplasm	10		Y	CP	Cytoprotein	-	-	-	-	-
Lmo1949	Cytoplasm	8		Y	CP	Cytoprotein	-	-	-	-	-
Lmo1950	Cytoplasm	10		Y	CP	Cytoprotein	-	-	-	-	-
Lmo1951	Cytoplasm	10		Y	CP	Cytoprotein	-	-	-	-	-
Lmo1952	Cytoplasm	10		Y	CP	Cytoprotein	-	-	-	-	-
Lmo1953	Cytoplasm	8		Y	CP	Cytoprotein	-	-	-	-	-
Lmo1954	Cytoplasm	5		Y	CP	Cytoprotein	-	-	-	-	-
Lmo1955	Cytoplasm	8		Y	CP	Cytoprotein	-	-	-	-	-
Lmo1956	Cytoplasm	10		Y	CP	Cytoprotein	-	-	-	-	-
Lmo1957	Extracell	9		N	CS/CM/iCM	IMP	ms-IMP	-	Sec	SPaseI	Sec-SPI
Lmo1958	Extracell	9		N	CS/CM/iCM	IMP	ms-IMP	-	Sec	SPaseI	Sec-SPI
Lmo1959	Extracell	5		Y	EM*/CS/CM/aCM/iCM	Lipoprotein	-	-	Sec	Lgt-SPaseII	Sec-SPII
Lmo1960	Cytoplasm	8		Y	CP	Cytoprotein	-	-	-	-	-
Lmo1961	Cytoplasm	5		Y	CP	Cytoprotein	-	-	-	-	-
Lmo1962	Cytoplasm	5		Y	CP	Cytoprotein	-	-	-	-	-
Lmo1963	Cytoplasm	2		N	CS/CM/iCM	IMP	ms-IMP	-	Sec	YidC	Unc-SP
Lmo1964	Cytoplasm	10		Y	CP	Cytoprotein	-	-	-	-	-
Lmo1965	Cytoplasm	10		Y	CP	Cytoprotein	-	-	-	-	-
Lmo1966	Extracell	9		N	CS/CM/iCM	IMP	ms-IMP	-	Sec	YidC	Unc-SP
Lmo1967	Cytoplasm	2		Y	CP	Cytoprotein	-	-	-	-	-
Lmo1968	Cytoplasm	5		Y	CP	Cytoprotein	-	-	-	-	-
Lmo1969	Cytoplasm	2		Y	CP	Cytoprotein	-	-	-	-	-
Lmo1970	Cytoplasm	8		Y	CP	Cytoprotein	-	-	-	-	-
Lmo1971	Cytoplasm	8		N	CS/CM/iCM	IMP	ms-IMP	-	-	YidC	-
Lmo1972	Cytoplasm	10		Y	CP	Cytoprotein	-	-	-	-	-
Lmo1973	Cytoplasm	10		Y	CP	Cytoprotein	-	-	-	-	-
Lmo1974	Cytoplasm	10		Y	CP	Cytoprotein	-	-	-	-	-
Lmo1975	Cytoplasm	8		Y	CP	Cytoprotein	-	-	-	-	-
Lmo1976	Cytoplasm	5		Y	CP	Cytoprotein	-	-	-	-	-
Lmo1977	Cytoplasm	5		Y	CP	Cytoprotein	-	-	-	-	-
Lmo1978	Cytoplasm	5		Y	CP	Cytoprotein	-	-	-	-	-
Lmo1979	Cytoplasm	8		Y	CP	Cytoprotein	-	-	-	-	-
Lmo1980	Cytoplasm	8		N	CS/CM/iCM	IMP	ms-IMP	-	Sec	YidC	Unc-SP
Lmo1981	Cytoplasm	2		Y	CP	Cytoprotein	-	-	-	-	-
Lmo1982	Cytoplasm	10		Y	CP	Cytoprotein	-	-	-	-	-
Lmo1983	Cytoplasm	10		Y	CP	Cytoprotein	-	-	-	-	-
Lmo1984	Cytoplasm	8		Y	CP	Cytoprotein	-	-	-	-	-
Lmo1985	Cytoplasm	8		Y	CP	Cytoprotein	-	-	-	-	-
Lmo1986	Cytoplasm	8		Y	CP	Cytoprotein	-	-	-	-	-
Lmo1987	Cytoplasm	8		Y	CP	Cytoprotein	-	-	-	-	-
Lmo1988	Cytoplasm	8		Y	CP	Cytoprotein	-	-	-	-	-
Lmo1989	Cytoplasm	5		Y	CP	Cytoprotein	-	-	-	-	-
Lmo1990	Cytoplasm	8		Y	CP	Cytoprotein	-	-	-	-	-
Lmo1991	Cytoplasm	10		Y	CP	Cytoprotein	-	-	-	-	-
Lmo1992	Cytoplasm	5		Y	CP	Cytoprotein	-	-	-	-	-
Lmo1993	Cytoplasm	8		Y	CP	Cytoprotein	-	-	-	-	-
Lmo1994	Cytoplasm	8		Y	CP	Cytoprotein	-	-	-	-	-
Lmo1995	Cytoplasm	8		Y	CP	Cytoprotein	-	-	-	-	-
Lmo1996	Cytoplasm	8		Y	CP	Cytoprotein	-	-	-	-	-
Lmo1997	Cytoplasm	8		Y	CP	Cytoprotein	-	-	-	-	-
Lmo1998	Cytoplasm	5		Y	CP	Cytoprotein	-	-	-	-	-
Lmo1999	Cytoplasm	8		N	CS/CM/iCM	IMP	ms-IMP	-	-	YidC	-
Lmo2000	Cytoplasm	5		N	CS/CM/iCM	IMP	ms-IMP	-	-	YidC	-
Lmo2001	Cytoplasm	5		N	CS/CM/iCM	IMP	ms-IMP	-	Sec	SPaseI	Sec-SPI
Lmo2002	Cytoplasm	2		Y	CP	Cytoprotein	-	-	-	-	-
Lmo2003	Cytoplasm	8		Y	CP	Cytoprotein	-	-	-	-	-
Lmo2004	Cytoplasm	10		Y	CP	Cytoprotein	-	-	-	-	-
Lmo2005	Cytoplasm	5		Y	CP	Cytoprotein	-	-	-	-	-
Lmo2006	Cytoplasm	8		Y	CP	Cytoprotein	-	-	-	-	-
[truncated: 849 more rows]

## Sheet: Augur
Comparision with Augur prediction in L. monocytogenes EGD-e
Protein ID	Localization	Protein	Secreted	SP	NN-cleavage	NN-cleavage	NN-cleavage	HMM-cleavage	NN	HMM	TMD	Repeat	Lipo	E-value	LPXTG	E-value	GW	Repeat	E-value	LysM	Repeat	E-value	NPLC	E-value	LRR	Repeat	E-value		Agreement	Localization	Agreement	Protein type			Secretion system		SP Ttype
		type	protein		site 1	site 2	site 3	site	score	score																			Location		Protein type					Pathway
																							/P60						(67.4%)		(78.2%)
Lmo0001	-	-	-	-	-	-	-	-	-	-	-	-	-	-	-	-	-	-	-	-	-	-	-	-	-	-	-		-	CP	-	Cytoprotein	-	-	-	-	-
Lmo0002	-	-	-	-	-	-	-	-	-	-	-	-	-	-	-	-	-	-	-	-	-	-	-	-	-	-	-		-	CP	-	Cytoprotein	-	-	-	-	-
Lmo0003	CellSurface	TMD	N	N	N	N	N	N	N	N	Y	10	N	-	N	-	N	-	-	N	-	-	N	-	N	-	-		Y	CS/CM/iCM	Y	IMP	ms-IMP	-	Sec	YidC	Unc-SP
Lmo0004	-	-	-	-	-	-	-	-	-	-	-	-	-	-	-	-	-	-	-	-	-	-	-	-	-	-	-		-	CP	-	Cytoprotein	-	-	-	-	-
Lmo0005	-	-	-	-	-	-	-	-	-	-	-	-	-	-	-	-	-	-	-	-	-	-	-	-	-	-	-		-	CP	-	Cytoprotein	-	-	-	-	-
Lmo0006	-	-	-	-	-	-	-	-	-	-	-	-	-	-	-	-	-	-	-	-	-	-	-	-	-	-	-		-	CP	-	Cytoprotein	-	-	-	-	-
Lmo0007	-	-	-	-	-	-	-	-	-	-	-	-	-	-	-	-	-	-	-	-	-	-	-	-	-	-	-		-	CP	-	Cytoprotein	-	-	-	-	-
Lmo0008	CellSurface	TMD	N	N	N	N	N	N	N	N	Y	3	N	-	N	-	N	-	-	N	-	-	N	-	N	-	-		Y	CS/CM/iCM	Y	IMP	ms-IMP	-	Sec	YidC	Unc-SP
Lmo0009	-	-	-	-	-	-	-	-	-	-	-	-	-	-	-	-	-	-	-	-	-	-	-	-	-	-	-		-	CP	-	Cytoprotein	-	-	-	-	-
Lmo0010	-	-	-	-	-	-	-	-	-	-	-	-	-	-	-	-	-	-	-	-	-	-	-	-	-	-	-		-	CP	-	Cytoprotein	-	-	-	-	-
Lmo0011	-	-	-	-	-	-	-	-	-	-	-	-	-	-	-	-	-	-	-	-	-	-	-	-	-	-	-		-	CP	-	Cytoprotein	-	-	-	-	-
Lmo0012	-	-	-	-	-	-	-	-	-	-	-	-	-	-	-	-	-	-	-	-	-	-	-	-	-	-	-		-	CP	-	Cytoprotein	-	-	-	-	-
Lmo0013	CellSurface	TMD/SP	N	Y	39	24	5	39	0.652	0.992	Y	3	N	1	N	-	N	-	-	N	-	-	N	-	N	-	-		N	EM*/CS/CM/aCM/iCM	Y	IMP-Lipoprotein	ms-IMP	-	Sec	YidC-Lgt-SPaseII	Sec-SPII
Lmo0014	CellSurface	TMD	N	N	N	N	N	N	N	N	Y	14	N	-	N	-	N	-	-	N	-	-	N	-	N	-	-		Y	CS/CM/iCM	Y	IMP	ms-IMP	-	-	YidC	-
Lmo0015	CellSurface	TMD	N	N	N	N	N	N	N	N	Y	5	N	-	N	-	N	-	-	N	-	-	N	-	N	-	-		Y	CS/CM/iCM	Y	IMP	ms-IMP	-	Sec	YidC	Unc-SP
Lmo0016	CellSurface	TMD	N	N	N	N	N	N	N	N	Y	3	N	-	N	-	N	-	-	N	-	-	N	-	N	-	-		Y	CS/CM/iCM	Y	IMP	ms-IMP	-	Sec	YidC	Unc-SP
Lmo0017	Extracell	TMD/SP	Y	Y	36	36	19	30	0.777	0.822	Y	1	N	-	N	-	N	-	-	N	-	-	N	-	N	-	-		Y	EM	Y	Exoprotein	-	-	Sec	SPaseI	Sec-SPI
Lmo0018	-	-	-	-	-	-	-	-	-	-	-	-	-	-	-	-	-	-	-	-	-	-	-	-	-	-	-		-	CP	-	Cytoprotein	-	-	-	-	-
Lmo0019	Extracell	TMD/SP	Y	Y	31	33	19	33	0.888	1	Y	1	N	-	N	-	N	-	-	N	-	-	N	-	N	-	-		Y	EM	Y	Exoprotein	-	-	Sec	SPaseI	Sec-SPI
Lmo0020	-	-	-	-	-	-	-	-	-	-	-	-	-	-	-	-	-	-	-	-	-	-	-	-	-	-	-		-	CP	-	Cytoprotein	-	-	-	-	-
Lmo0021	-	-	-	-	-	-	-	-	-	-	-	-	-	-	-	-	-	-	-	-	-	-	-	-	-	-	-		-	CP	-	Cytoprotein	-	-	-	-	-
Lmo0022	-	-	-	-	-	-	-	-	-	-	-	-	-	-	-	-	-	-	-	-	-	-	-	-	-	-	-		-	CP	-	Cytoprotein	-	-	-	-	-
Lmo0023	CellSurface	TMD	N	N	N	N	N	N	N	N	Y	6	N	-	N	-	N	-	-	N	-	-	N	-	N	-	-		Y	CS/CM/iCM	Y	IMP	ms-IMP	-	Sec	YidC	Unc-SP
Lmo0024	CellSurface	TMD	N	N	N	N	N	N	N	N	Y	5	N	-	N	-	N	-	-	N	-	-	N	-	N	-	-		Y	CS/CM/iCM	Y	IMP	ms-IMP	-	-	YidC	-
Lmo0025	-	-	-	-	-	-	-	-	-	-	-	-	-	-	-	-	-	-	-	-	-	-	-	-	-	-	-		-	CP	-	Cytoprotein	-	-	-	-	-
Lmo0026	-	-	-	-	-	-	-	-	-	-	-	-	-	-	-	-	-	-	-	-	-	-	-	-	-	-	-		-	CP	-	Cytoprotein	-	-	-	-	-
Lmo0027	CellSurface	TMD	N	N	N	N	N	N	N	N	Y	11	N	-	N	-	N	-	-	N	-	-	N	-	N	-	-		Y	CS/CM/iCM	Y	IMP	ms-IMP	-	-	YidC	-
Lmo0028	-	-	-	-	-	-	-	-	-	-	-	-	-	-	-	-	-	-	-	-	-	-	-	-	-	-	-		-	CP	-	Cytoprotein	-	-	-	-	-
Lmo0029	CellSurface	TMD	N	N	N	N	N	N	N	N	Y	3	N	-	N	-	N	-	-	N	-	-	N	-	N	-	-		Y	CS/CM/iCM	Y	IMP	ms-IMP	-	Sec	SPaseI	Sec-SPI
Lmo0030	-	-	-	-	-	-	-	-	-	-	-	-	-	-	-	-	-	-	-	-	-	-	-	-	-	-	-		-	CP	-	Cytoprotein	-	-	-	-	-
Lmo0031	Extracell	SP	Y	Y	34	34	25	33	0.558	0.73	N	-	N	-	N	-	N	-	-	N	-	-	N	-	N	-	-		N	CP	-	Cytoprotein	-	-	-	-	-
Lmo0032	-	-	-	-	-	-	-	-	-	-	-	-	-	-	-	-	-	-	-	-	-	-	-	-	-	-	-		-	CP	-	Cytoprotein	-	-	-	-	-
Lmo0033	-	-	-	-	-	-	-	-	-	-	-	-	-	-	-	-	-	-	-	-	-	-	-	-	-	-	-		-	CP	-	Cytoprotein	-	-	-	-	-
Lmo0034	CellSurface	TMD	N	N	N	N	N	N	N	N	Y	12	N	-	N	-	N	-	-	N	-	-	N	-	N	-	-		Y	CS/CM/iCM	Y	IMP	ms-IMP	-	Sec	YidC	Unc-SP
Lmo0035	-	-	-	-	-	-	-	-	-	-	-	-	-	-	-	-	-	-	-	-	-	-	-	-	-	-	-		-	CP	-	Cytoprotein	-	-	-	-	-
Lmo0036	-	-	-	-	-	-	-	-	-	-	-	-	-	-	-	-	-	-	-	-	-	-	-	-	-	-	-		-	CP	-	Cytoprotein	-	-	-	-	-
Lmo0037	CellSurface	TMD/SP	N	Y	27	30	23	30	0.655	1	Y	12	N	-	N	-	N	-	-	N	-	-	N	-	N	-	-		Y	CS/CM/iCM	Y	IMP	ms-IMP	-	Sec	SPaseI	Sec-SPI
Lmo0038	-	-	-	-	-	-	-	-	-	-	-	-	-	-	-	-	-	-	-	-	-	-	-	-	-	-	-		-	CP	-	Cytoprotein	-	-	-	-	-
Lmo0039	-	-	-	-	-	-	-	-	-	-	-	-	-	-	-	-	-	-	-	-	-	-	-	-	-	-	-		N	CS/CM/iCM	N	IMP	ss-IMP II	-	Sec	YidC	Unc-SP
Lmo0040	-	-	-	-	-	-	-	-	-	-	-	-	-	-	-	-	-	-	-	-	-	-	-	-	-	-	-		-	CP	-	Cytoprotein	-	-	-	-	-
Lmo0041	-	-	-	-	-	-	-	-	-	-	-	-	-	-	-	-	-	-	-	-	-	-	-	-	-	-	-		-	CP	-	Cytoprotein	-	-	-	-	-
Lmo0042	CellSurface	TMD	N	N	N	N	N	N	N	N	Y	4	N	-	N	-	N	-	-	N	-	-	N	-	N	-	-		Y	CS/CM/iCM	Y	IMP	ms-IMP	-	Sec	YidC	Unc-SP
Lmo0043	-	-	-	-	-	-	-	-	-	-	-	-	-	-	-	-	-	-	-	-	-	-	-	-	-	-	-		-	CP	-	Cytoprotein	-	-	-	-	-
Lmo0044	-	-	-	-	-	-	-	-	-	-	-	-	-	-	-	-	-	-	-	-	-	-	-	-	-	-	-		-	CP	-	Cytoprotein	-	-	-	-	-
Lmo0045	-	-	-	-	-	-	-	-	-	-	-	-	-	-	-	-	-	-	-	-	-	-	-	-	-	-	-		N	EM/CP	-	Cytoprotein	-	-	NC	-	-
Lmo0046	-	-	-	-	-	-	-	-	-	-	-	-	-	-	-	-	-	-	-	-	-	-	-	-	-	-	-		-	CP	-	Cytoprotein	-	-	-	-	-
Lmo0047	CellSurface	Lipo/SP	N	Y	33	21	14	23	0.953	0.976	N	-	Y	0.00094	N	-	N	-	-	N	-	-	N	-	N	-	-		Y	CS/CM/aCM	Y	Lipoprotein	-	-	Sec	Lgt-SPaseII	Sec-SPII
Lmo0048	CellSurface	TMD	N	N	N	N	N	N	N	N	Y	5	N	-	N	-	N	-	-	N	-	-	N	-	N	-	-		Y	CS/CM/iCM	Y	IMP	ms-IMP	-	-	YidC	-
Lmo0049	-	-	-	-	-	-	-	-	-	-	-	-	-	-	-	-	-	-	-	-	-	-	-	-	-	-	-		N	EM/CP	-	Cytoprotein	-	-	NC	-	-
Lmo0050	CellSurface	TMD	N	N	N	N	N	N	N	N	Y	6	N	-	N	-	N	-	-	N	-	-	N	-	N	-	-		Y	CS/CM/iCM	Y	IMP	ms-IMP	-	Sec	YidC	Unc-SP
Lmo0051	-	-	-	-	-	-	-	-	-	-	-	-	-	-	-	-	-	-	-	-	-	-	-	-	-	-	-		-	CP	-	Cytoprotein	-	-	-	-	-
Lmo0052	CellSurface	TMD	N	N	N	N	N	N	N	N	Y	1	N	-	N	-	N	-	-	N	-	-	N	-	N	-	-		Y	CS/CM/iCM	Y	IMP	ss-IMP II	-	Sec	YidC	Unc-SP
Lmo0053	-	-	-	-	-	-	-	-	-	-	-	-	-	-	-	-	-	-	-	-	-	-	-	-	-	-	-		-	CP	-	Cytoprotein	-	-	-	-	-
Lmo0054	-	-	-	-	-	-	-	-	-	-	-	-	-	-	-	-	-	-	-	-	-	-	-	-	-	-	-		-	CP	-	Cytoprotein	-	-	-	-	-
Lmo0055	-	-	-	-	-	-	-	-	-	-	-	-	-	-	-	-	-	-	-	-	-	-	-	-	-	-	-		-	CP	-	Cytoprotein	-	-	-	-	-
Lmo0056	-	-	-	-	-	-	-	-	-	-	-	-	-	-	-	-	-	-	-	-	-	-	-	-	-	-	-		N	EM	N	Exoprotein	-	-	Wss	-	-
Lmo0057	CellSurface	TMD/SP	N	Y	27	27	5	21	0.919	0.767	Y	6	N	0.45	N	-	N	-	-	N	-	-	N	-	N	-	-		Y	CS/CM/iCM	Y	IMP	ms-IMP	-	Sec	SPaseI	Sec-SPI
Lmo0058	Extracell	TMD/SP	Y	Y	24	24	14	23	0.86	1	Y	2	N	2.4	N	-	N	-	-	N	-	-	N	-	N	-	-		N	CS/CM/iCM	N	IMP	ss-IMP I	-	Sec	SPaseI	Sec-SPI
Lmo0059	-	-	-	-	-	-	-	-	-	-	-	-	-	-	-	-	-	-	-	-	-	-	-	-	-	-	-		-	CP	-	Cytoprotein	-	-	-	-	-
Lmo0060	CellSurface	TMD	N	N	N	N	N	N	N	N	Y	1	N	-	N	-	N	-	-	N	-	-	N	-	N	-	-		Y	CS/CM/iCM	Y	IMP	ss-IMP II	-	-	YidC	-
Lmo0061	-	-	-	-	-	-	-	-	-	-	-	-	-	-	-	-	-	-	-	-	-	-	-	-	-	-	-		N	CS/CM/iCM	N	IMP	ms-IMP	-	-	YidC	-
Lmo0062	-	-	-	-	-	-	-	-	-	-	-	-	-	-	-	-	-	-	-	-	-	-	-	-	-	-	-		N	EM	N	Exoprotein	-	-	Wss	-	-
Lmo0063	-	-	-	-	-	-	-	-	-	-	-	-	-	-	-	-	-	-	-	-	-	-	-	-	-	-	-		N	EM	N	Exoprotein	-	-	Wss	-	-
Lmo0064	-	-	-	-	-	-	-	-	-	-	-	-	-	-	-	-	-	-	-	-	-	-	-	-	-	-	-		-	CP	-	Cytoprotein	-	-	-	-	-
Lmo0065	-	-	-	-	-	-	-	-	-	-	-	-	-	-	-	-	-	-	-	-	-	-	-	-	-	-	-		-	CP	-	Cytoprotein	-	-	-	-	-
Lmo0066	CellSurface	TMD	N	N	N	N	N	N	N	N	Y	1	N	-	N	-	N	-	-	N	-	-	N	-	N	-	-		Y	CS/CM/iCM	Y	IMP	ss-IMP II	-	-	YidC	-
Lmo0067	-	-	-	-	-	-	-	-	-	-	-	-	-	-	-	-	-	-	-	-	-	-	-	-	-	-	-		-	CP	-	Cytoprotein	-	-	-	-	-
Lmo0068	-	-	-	-	-	-	-	-	-	-	-	-	-	-	-	-	-	-	-	-	-	-	-	-	-	-	-		-	CP	-	Cytoprotein	-	-	-	-	-
Lmo0069	-	-	-	-	-	-	-	-	-	-	-	-	-	-	-	-	-	-	-	-	-	-	-	-	-	-	-		N	CS/CM/iCM	N	IMP	ss-IMP III	-	-	YidC	-
Lmo0070	CellSurface	TMD	N	N	N	N	N	N	N	N	Y	6	N	-	N	-	N	-	-	N	-	-	N	-	N	-	-		Y	CS/CM/iCM	Y	IMP	ms-IMP	-	Sec	YidC	Unc-SP
Lmo0071	-	-	-	-	-	-	-	-	-	-	-	-	-	-	-	-	-	-	-	-	-	-	-	-	-	-	-		-	CP	-	Cytoprotein	-	-	-	-	-
Lmo0072	-	-	-	-	-	-	-	-	-	-	-	-	-	-	-	-	-	-	-	-	-	-	-	-	-	-	-		N	EM/CP	-	Cytoprotein	-	-	NC	-	-
Lmo0073	CellSurface	TMD	N	N	N	N	N	N	N	N	Y	2	N	-	N	-	N	-	-	N	-	-	N	-	N	-	-		Y	CS/CM/iCM	Y	IMP	ms-IMP	-	Sec	YidC	Unc-SP
Lmo0074	CellSurface	TMD	N	N	N	N	N	N	N	N	Y	4	N	-	N	-	N	-	-	N	-	-	N	-	N	-	-		Y	CS/CM/iCM	Y	IMP	ms-IMP	-	Sec	YidC	Unc-SP
Lmo0075	-	-	-	-	-	-	-	-	-	-	-	-	-	-	-	-	-	-	-	-	-	-	-	-	-	-	-		-	CP	-	Cytoprotein	-	-	-	-	-
Lmo0076	-	-	-	-	-	-	-	-	-	-	-	-	-	-	-	-	-	-	-	-	-	-	-	-	-	-	-		-	CP	-	Cytoprotein	-	-	-	-	-
Lmo0077	-	-	-	-	-	-	-	-	-	-	-	-	-	-	-	-	-	-	-	-	-	-	-	-	-	-	-		-	CP	-	Cytoprotein	-	-	-	-	-
Lmo0078	-	-	-	-	-	-	-	-	-	-	-	-	-	-	-	-	-	-	-	-	-	-	-	-	-	-	-		-	CP	-	Cytoprotein	-	-	-	-	-
Lmo0079	-	-	-	-	-	-	-	-	-	-	-	-	-	-	-	-	-	-	-	-	-	-	-	-	-	-	-		N	EM/CP	-	Cytoprotein	-	-	NC	-	-
Lmo0080	-	-	-	-	-	-	-	-	-	-	-	-	-	-	-	-	-	-	-	-	-	-	-	-	-	-	-		-	CP	-	Cytoprotein	-	-	-	-	-
Lmo0081	-	-	-	-	-	-	-	-	-	-	-	-	-	-	-	-	-	-	-	-	-	-	-	-	-	-	-		-	CP	-	Cytoprotein	-	-	-	-	-
Lmo0082	Extracell	TMD/SP	Y	Y	33	33	23	33	0.643	1	Y	2	N	-	N	-	N	-	-	N	-	-	N	-	N	-	-		N	CS/CM/iCM	N	IMP	ss-IMP I	-	Sec	SPaseI	Sec-SPI
Lmo0083	-	-	-	-	-	-	-	-	-	-	-	-	-	-	-	-	-	-	-	-	-	-	-	-	-	-	-		-	CP	-	Cytoprotein	-	-	-	-	-
Lmo0084	-	-	-	-	-	-	-	-	-	-	-	-	-	-	-	-	-	-	-	-	-	-	-	-	-	-	-		-	CP	-	Cytoprotein	-	-	-	-	-
Lmo0085	-	-	-	-	-	-	-	-	-	-	-	-	-	-	-	-	-	-	-	-	-	-	-	-	-	-	-		-	CP	-	Cytoprotein	-	-	-	-	-
Lmo0086	Extracell	TMD/SP	Y	Y	33	33	14	33	0.763	0.999	Y	1	N	-	N	-	N	-	-	N	-	-	N	-	N	-	-		Y	EM	Y	Exoprotein	-	-	Sec	SPaseI	Sec-SPI
Lmo0087	CellSurface	TMD	N	N	N	N	N	N	N	N	Y	1	N	-	N	-	N	-	-	N	-	-	N	-	N	-	-		N	EM	N	Exoprotein	-	-	Sec	SPaseI	Sec-SPI
Lmo0088	CellSurface	TMD	N	N	N	N	N	N	N	N	Y	2	N	-	N	-	N	-	-	N	-	-	N	-	N	-	-		Y	CS/CM/iCM	Y	IMP	ms-IMP	-	Sec	YidC	Unc-SP
Lmo0089	CellSurface	TMD	N	N	N	N	N	N	N	N	Y	1	N	-	N	-	N	-	-	N	-	-	N	-	N	-	-		Y	CS/CM/iCM	Y	IMP	ss-IMP II	-	Sec	YidC	Unc-SP
Lmo0090	-	-	-	-	-	-	-	-	-	-	-	-	-	-	-	-	-	-	-	-	-	-	-	-	-	-	-		-	CP	-	Cytoprotein	-	-	-	-	-
Lmo0091	-	-	-	-	-	-	-	-	-	-	-	-	-	-	-	-	-	-	-	-	-	-	-	-	-	-	-		-	CP	-	Cytoprotein	-	-	-	-	-
Lmo0092	-	-	-	-	-	-	-	-	-	-	-	-	-	-	-	-	-	-	-	-	-	-	-	-	-	-	-		-	CP	-	Cytoprotein	-	-	-	-	-
Lmo0093	-	-	-	-	-	-	-	-	-	-	-	-	-	-	-	-	-	-	-	-	-	-	-	-	-	-	-		-	CP	-	Cytoprotein	-	-	-	-	-
Lmo0094	CellSurface	TMD	N	N	N	N	N	N	N	N	Y	5	N	-	N	-	N	-	-	N	-	-	N	-	N	-	-		Y	CS/CM/iCM	Y	IMP	ms-IMP	-	Sec	YidC	Unc-SP
Lmo0095	-	-	-	-	-	-	-	-	-	-	-	-	-	-	-	-	-	-	-	-	-	-	-	-	-	-	-		-	CP	-	Cytoprotein	-	-	-	-	-
Lmo0096	-	-	-	-	-	-	-	-	-	-	-	-	-	-	-	-	-	-	-	-	-	-	-	-	-	-	-		-	CP	-	Cytoprotein	-	-	-	-	-
Lmo0097	CellSurface	TMD	N	N	N	N	N	N	N	N	Y	7	N	-	N	-	N	-	-	N	-	-	N	-	N	-	-		Y	CS/CM/iCM	Y	IMP	ms-IMP	-	Sec	YidC	Unc-SP
Lmo0098	CellSurface	TMD	N	N	N	N	N	N	N	N	Y	3	N	-	N	-	N	-	-	N	-	-	N	-	N	-	-		Y	CS/CM/iCM	Y	IMP	ms-IMP	-	-	YidC	-
Lmo0099	-	-	-	-	-	-	-	-	-	-	-	-	-	-	-	-	-	-	-	-	-	-	-	-	-	-	-		N	EM/CP	-	Cytoprotein	-	-	NC	-	-
Lmo0100	-	-	-	-	-	-	-	-	-	-	-	-	-	-	-	-	-	-	-	-	-	-	-	-	-	-	-		-	CP	-	Cytoprotein	-	-	-	-	-
Lmo0101	-	-	-	-	-	-	-	-	-	-	-	-	-	-	-	-	-	-	-	-	-	-	-	-	-	-	-		-	CP	-	Cytoprotein	-	-	-	-	-
Lmo0102	-	-	-	-	-	-	-	-	-	-	-	-	-	-	-	-	-	-	-	-	-	-	-	-	-	-	-		-	CP	-	Cytoprotein	-	-	-	-	-
Lmo0103	-	-	-	-	-	-	-	-	-	-	-	-	-	-	-	-	-	-	-	-	-	-	-	-	-	-	-		-	CP	-	Cytoprotein	-	-	-	-	-
Lmo0104	-	-	-	-	-	-	-	-	-	-	-	-	-	-	-	-	-	-	-	-	-	-	-	-	-	-	-		N	CS/CM/iCM	N	IMP	ss-IMP II	-	Sec	YidC	Unc-SP
Lmo0105	Extracell	TMD/SP	Y	Y	32	32	10	32	0.794	1	Y	1	N	-	N	-	N	-	-	N	-	-	N	-	N	-	-		Y	EM	Y	Exoprotein	-	-	Sec	SPaseI	Sec-SPI
Lmo0106	-	-	-	-	-	-	-	-	-	-	-	-	-	-	-	-	-	-	-	-	-	-	-	-	-	-	-		-	CP	-	Cytoprotein	-	-	-	-	-
Lmo0107	CellSurface	TMD	N	N	N	N	N	N	N	N	Y	6	N	-	N	-	N	-	-	N	-	-	N	-	N	-	-		Y	CS/CM/iCM	Y	IMP	ms-IMP	-	Sec	YidC	Unc-SP
Lmo0108	CellSurface	TMD	N	N	N	N	N	N	N	N	Y	5	N	-	N	-	N	-	-	N	-	-	N	-	N	-	-		Y	CS/CM/iCM	Y	IMP	ms-IMP	-	Sec	YidC	Unc-SP
Lmo0109	-	-	-	-	-	-	-	-	-	-	-	-	-	-	-	-	-	-	-	-	-	-	-	-	-	-	-		-	CP	-	Cytoprotein	-	-	-	-	-
Lmo0110	-	-	-	-	-	-	-	-	-	-	-	-	-	-	-	-	-	-	-	-	-	-	-	-	-	-	-		-	CP	-	Cytoprotein	-	-	-	-	-
Lmo0111	-	-	-	-	-	-	-	-	-	-	-	-	-	-	-	-	-	-	-	-	-	-	-	-	-	-	-		-	CP	-	Cytoprotein	-	-	-	-	-
Lmo0112	-	-	-	-	-	-	-	-	-	-	-	-	-	-	-	-	-	-	-	-	-	-	-	-	-	-	-		-	CP	-	Cytoprotein	-	-	-	-	-
Lmo0113	-	-	-	-	-	-	-	-	-	-	-	-	-	-	-	-	-	-	-	-	-	-	-	-	-	-	-		-	CP	-	Cytoprotein	-	-	-	-	-
Lmo0114	-	-	-	-	-	-	-	-	-	-	-	-	-	-	-	-	-	-	-	-	-	-	-	-	-	-	-		-	CP	-	Cytoprotein	-	-	-	-	-
Lmo0115	-	-	-	-	-	-	-	-	-	-	-	-	-	-	-	-	-	-	-	-	-	-	-	-	-	-	-		-	CP	-	Cytoprotein	-	-	-	-	-
Lmo0116	-	-	-	-	-	-	-	-	-	-	-	-	-	-	-	-	-	-	-	-	-	-	-	-	-	-	-		-	CP	-	Cytoprotein	-	-	-	-	-
Lmo0117	-	-	-	-	-	-	-	-	-	-	-	-	-	-	-	-	-	-	-	-	-	-	-	-	-	-	-		-	CP	-	Cytoprotein	-	-	-	-	-
Lmo0118	-	-	-	-	-	-	-	-	-	-	-	-	-	-	-	-	-	-	-	-	-	-	-	-	-	-	-		-	CP	-	Cytoprotein	-	-	-	-	-
Lmo0119	-	-	-	-	-	-	-	-	-	-	-	-	-	-	-	-	-	-	-	-	-	-	-	-	-	-	-		-	CP	-	Cytoprotein	-	-	-	-	-
Lmo0120	-	-	-	-	-	-	-	-	-	-	-	-	-	-	-	-	-	-	-	-	-	-	-	-	-	-	-		-	CP	-	Cytoprotein	-	-	-	-	-
Lmo0121	-	-	-	-	-	-	-	-	-	-	-	-	-	-	-	-	-	-	-	-	-	-	-	-	-	-	-		N	CS/CM/iCM	N	IMP	ms-IMP	-	-	YidC	-
Lmo0122	-	-	-	-	-	-	-	-	-	-	-	-	-	-	-	-	-	-	-	-	-	-	-	-	-	-	-		-	CP	-	Cytoprotein	-	-	-	-	-
Lmo0123	-	-	-	-	-	-	-	-	-	-	-	-	-	-	-	-	-	-	-	-	-	-	-	-	-	-	-		N	EM/CP	-	Cytoprotein	-	-	NC	-	-
Lmo0124	-	-	-	-	-	-	-	-	-	-	-	-	-	-	-	-	-	-	-	-	-	-	-	-	-	-	-		N	EM/CP	-	Cytoprotein	-	-	NC	-	-
Lmo0125	-	-	-	-	-	-	-	-	-	-	-	-	-	-	-	-	-	-	-	-	-	-	-	-	-	-	-		-	CP	-	Cytoprotein	-	-	-	-	-
Lmo0126	-	-	-	-	-	-	-	-	-	-	-	-	-	-	-	-	-	-	-	-	-	-	-	-	-	-	-		N	EM/CP	-	Cytoprotein	-	-	NC	-	-
Lmo0127	-	-	-	-	-	-	-	-	-	-	-	-	-	-	-	-	-	-	-	-	-	-	-	-	-	-	-		N	EM/CP	-	Cytoprotein	-	-	NC	-	-
Lmo0128	CellSurface	TMD	N	N	N	N	N	N	N	N	Y	2	N	-	N	-	N	-	-	N	-	-	N	-	N	-	-		Y	CS/CM/iCM	Y	IMP	ms-IMP	-	Sec	YidC	Unc-SP
Lmo0129	-	-	-	-	-	-	-	-	-	-	-	-	-	-	-	-	-	-	-	-	-	-	-	-	-	-	-		N	EM	N	Exoprotein	-	-	Holin	-	-
Lmo0130	CellSurface	LPXTG/TMD/SP	N	Y	35	35	23	35	0.875	1	Y	2	N	-	Y	0.023	N	-	-	N	-	-	N	-	N	-	-		Y	CS/CW	Y	CW-protein	-	LPXTG-protein	Sec	SPaseI-Sortase	Sec-SPI
Lmo0131	-	-	-	-	-	-	-	-	-	-	-	-	-	-	-	-	-	-	-	-	-	-	-	-	-	-	-		-	CP	-	Cytoprotein	-	-	-	-	-
Lmo0132	-	-	-	-	-	-	-	-	-	-	-	-	-	-	-	-	-	-	-	-	-	-	-	-	-	-	-		-	CP	-	Cytoprotein	-	-	-	-	-
Lmo0133	-	-	-	-	-	-	-	-	-	-	-	-	-	-	-	-	-	-	-	-	-	-	-	-	-	-	-		-	CP	-	Cytoprotein	-	-	-	-	-
Lmo0134	-	-	-	-	-	-	-	-	-	-	-	-	-	-	-	-	-	-	-	-	-	-	-	-	-	-	-		-	CP	-	Cytoprotein	-	-	-	-	-
Lmo0135	CellSurface	Lipo/TMD/SP	N	Y	26	26	12	28	0.897	1	Y	1	Y	2.3e-05	N	-	N	-	-	N	-	-	N	-	N	-	-		N	EM*/CS/CM/aCM/iCM	Y	Lipoprotein	-	-	Sec	Lgt-SPaseII	Sec-SPII
Lmo0136	CellSurface	TMD/SP	N	Y	26	26	24	38	0.753	0.982	Y	6	N	-	N	-	N	-	-	N	-	-	N	-	N	-	-		Y	CS/CM/iCM	Y	IMP	ms-IMP	-	Sec	SPaseI	Sec-SPI
Lmo0137	CellSurface	TMD	N	N	N	N	N	N	N	N	Y	6	N	-	N	-	N	-	-	N	-	-	N	-	N	-	-		Y	CS/CM/iCM	Y	IMP	ms-IMP	-	Sec	YidC	Unc-SP
Lmo0138	-	-	-	-	-	-	-	-	-	-	-	-	-	-	-	-	-	-	-	-	-	-	-	-	-	-	-		N	EM/CP	-	Cytoprotein	-	-	NC	-	-
Lmo0139	-	-	-	-	-	-	-	-	-	-	-	-	-	-	-	-	-	-	-	-	-	-	-	-	-	-	-		-	CP	-	Cytoprotein	-	-	-	-	-
Lmo0140	-	-	-	-	-	-	-	-	-	-	-	-	-	-	-	-	-	-	-	-	-	-	-	-	-	-	-		N	EM/CP	-	Cytoprotein	-	-	NC	-	-
Lmo0141	-	-	-	-	-	-	-	-	-	-	-	-	-	-	-	-	-	-	-	-	-	-	-	-	-	-	-		N	EM/CP	-	Cytoprotein	-	-	NC	-	-
Lmo0142	-	-	-	-	-	-	-	-	-	-	-	-	-	-	-	-	-	-	-	-	-	-	-	-	-	-	-		-	CP	-	Cytoprotein	-	-	-	-	-
Lmo0143	-	-	-	-	-	-	-	-	-	-	-	-	-	-	-	-	-	-	-	-	-	-	-	-	-	-	-		N	EM/CP	-	Cytoprotein	-	-	NC	-	-
Lmo0144	-	-	-	-	-	-	-	-	-	-	-	-	-	-	-	-	-	-	-	-	-	-	-	-	-	-	-		-	CP	-	Cytoprotein	-	-	-	-	-
Lmo0145	-	-	-	-	-	-	-	-	-	-	-	-	-	-	-	-	-	-	-	-	-	-	-	-	-	-	-		N	EM/CP	-	Cytoprotein	-	-	NC	-	-
Lmo0146	-	-	-	-	-	-	-	-	-	-	-	-	-	-	-	-	-	-	-	-	-	-	-	-	-	-	-		N	EM/CP	-	Cytoprotein	-	-	NC	-	-
Lmo0147	-	-	-	-	-	-	-	-	-	-	-	-	-	-	-	-	-	-	-	-	-	-	-	-	-	-	-		-	CP	-	Cytoprotein	-	-	-	-	-
Lmo0148	-	-	-	-	-	-	-	-	-	-	-	-	-	-	-	-	-	-	-	-	-	-	-	-	-	-	-		-	CP	-	Cytoprotein	-	-	-	-	-
Lmo0149	-	-	-	-	-	-	-	-	-	-	-	-	-	-	-	-	-	-	-	-	-	-	-	-	-	-	-		N	EM/CP	-	Cytoprotein	-	-	NC	-	-
Lmo0150	-	-	-	-	-	-	-	-	-	-	-	-	-	-	-	-	-	-	-	-	-	-	-	-	-	-	-		-	CP	-	Cytoprotein	-	-	-	-	-
Lmo0151	-	-	-	-	-	-	-	-	-	-	-	-	-	-	-	-	-	-	-	-	-	-	-	-	-	-	-		-	CP	-	Cytoprotein	-	-	-	-	-
Lmo0152	-	-	N	Y	24	24	12	24	0.903	0.989	N	-	N	0.11	N	-	N	-	-	N	-	-	N	-	N	-	-		N	EM*/CS/CM/aCM/iCM	N	Lipoprotein	-	-	Sec	Lgt-SPaseII	Sec-SPII
Lmo0153	CellSurface	Lipo/TMD/SP	N	Y	26	26	14	31	0.854	1	Y	1	Y	2.2e-08	N	-	N	-	-	N	-	-	N	-	N	-	-		N	EM*/CS/CM/aCM/iCM	Y	Lipoprotein	-	-	Sec	Lgt-SPaseII	Sec-SPII
Lmo0154	-	-	-	-	-	-	-	-	-	-	-	-	-	-	-	-	-	-	-	-	-	-	-	-	-	-	-		-	CP	-	Cytoprotein	-	-	-	-	-
Lmo0155	CellSurface	TMD	N	N	N	N	N	N	N	N	Y	7	N	-	N	-	N	-	-	N	-	-	N	-	N	-	-		Y	CS/CM/iCM	Y	IMP	ms-IMP	-	-	YidC	-
Lmo0156	-	-	-	-	-	-	-	-	-	-	-	-	-	-	-	-	-	-	-	-	-	-	-	-	-	-	-		-	CP	-	Cytoprotein	-	-	-	-	-
Lmo0157	-	-	-	-	-	-	-	-	-	-	-	-	-	-	-	-	-	-	-	-	-	-	-	-	-	-	-		-	CP	-	Cytoprotein	-	-	-	-	-
Lmo0158	-	-	-	-	-	-	-	-	-	-	-	-	-	-	-	-	-	-	-	-	-	-	-	-	-	-	-		-	CP	-	Cytoprotein	-	-	-	-	-
Lmo0159	CellSurface	LPXTG/TMD/SP	N	Y	34	34	16	34	0.873	1	Y	2	N	-	Y	0.036	N	-	-	N	-	-	N	-	N	-	-		Y	CS/CW	Y	CW-protein	-	LPXTG-protein	Sec	SPaseI-Sortase	Sec-SPI
Lmo0160	CellSurface	LPXTG/TMD/SP	N	Y	37	37	25	37	0.799	1	Y	2	N	-	Y	0.0012	N	-	-	N	-	-	N	-	N	-	-		Y	CS/CW	Y	CW-protein	-	LPXTG-protein	Sec	SPaseI-Sortase	Sec-SPI
Lmo0161	-	-	-	-	-	-	-	-	-	-	-	-	-	-	-	-	-	-	-	-	-	-	-	-	-	-	-		-	CP	-	Cytoprotein	-	-	-	-	-
Lmo0162	-	-	-	-	-	-	-	-	-	-	-	-	-	-	-	-	-	-	-	-	-	-	-	-	-	-	-		-	CP	-	Cytoprotein	-	-	-	-	-
Lmo0163	-	-	-	-	-	-	-	-	-	-	-	-	-	-	-	-	-	-	-	-	-	-	-	-	-	-	-		-	CP	-	Cytoprotein	-	-	-	-	-
Lmo0164	-	-	-	-	-	-	-	-	-	-	-	-	-	-	-	-	-	-	-	-	-	-	-	-	-	-	-		-	CP	-	Cytoprotein	-	-	-	-	-
Lmo0165	-	-	-	-	-	-	-	-	-	-	-	-	-	-	-	-	-	-	-	-	-	-	-	-	-	-	-		-	CP	-	Cytoprotein	-	-	-	-	-
Lmo0166	-	-	-	-	-	-	-	-	-	-	-	-	-	-	-	-	-	-	-	-	-	-	-	-	-	-	-		-	CP	-	Cytoprotein	-	-	-	-	-
Lmo0167	-	-	-	-	-	-	-	-	-	-	-	-	-	-	-	-	-	-	-	-	-	-	-	-	-	-	-		-	CP	-	Cytoprotein	-	-	-	-	-
Lmo0168	-	-	-	-	-	-	-	-	-	-	-	-	-	-	-	-	-	-	-	-	-	-	-	-	-	-	-		-	CP	-	Cytoprotein	-	-	-	-	-
Lmo0169	CellSurface	TMD	N	N	N	N	N	N	N	N	Y	10	N	-	N	-	N	-	-	N	-	-	N	-	N	-	-		Y	CS/CM/iCM	Y	IMP	ms-IMP	-	Sec	SPaseI	Sec-SPI
Lmo0170	-	-	-	-	-	-	-	-	-	-	-	-	-	-	-	-	-	-	-	-	-	-	-	-	-	-	-		-	CP	-	Cytoprotein	-	-	-	-	-
Lmo0171	CellSurface	LPXTG/LRR/SP	N	Y	26	26	7	26	0.956	1	N	-	N	-	Y	0.0011	N	-	-	N	-	-	N	-	Y	7	3.2e-08		Y	CS/CW	Y	CW-protein	-	LPXTG-protein	Sec	SPaseI-Sortase	Sec-SPI
Lmo0174	-	-	-	-	-	-	-	-	-	-	-	-	-	-	-	-	-	-	-	-	-	-	-	-	-	-	-		-	CP	-	Cytoprotein	-	-	-	-	-
Lmo0175	CellSurface	LPXTG/SP	N	Y	31	31	21	31	0.93	1	N	-	N	-	Y	6.3e-06	N	-	-	N	-	-	N	-	N	-	-		Y	CS/CW	Y	CW-protein	-	LPXTG-protein	Sec	SPaseI-Sortase	Sec-SPI
Lmo0176	CellSurface	TMD	N	N	N	N	N	N	N	N	Y	8	N	-	N	-	N	-	-	N	-	-	N	-	N	-	-		Y	CS/CM/iCM	Y	IMP	ms-IMP	-	-	YidC	-
Lmo0177	-	-	-	-	-	-	-	-	-	-	-	-	-	-	-	-	-	-	-	-	-	-	-	-	-	-	-		-	CP	-	Cytoprotein	-	-	-	-	-
Lmo0178	-	-	-	-	-	-	-	-	-	-	-	-	-	-	-	-	-	-	-	-	-	-	-	-	-	-	-		-	CP	-	Cytoprotein	-	-	-	-	-
Lmo0179	CellSurface	TMD/SP	N	Y	30	30	22	35	0.836	0.769	Y	6	N	-	N	-	N	-	-	N	-	-	N	-	N	-	-		Y	CS/CM/iCM	Y	IMP	ms-IMP	-	Sec	SPaseI	Sec-SPI
Lmo0180	CellSurface	TMD	N	N	N	N	N	N	N	N	Y	6	N	-	N	-	N	-	-	N	-	-	N	-	N	-	-		Y	CS/CM/iCM	Y	IMP	ms-IMP	-	Sec	SPaseI	Sec-SPI
Lmo0181	CellSurface	Lipo/SP	N	Y	29	29	16	29	0.784	1	N	-	Y	2.2e-06	N	-	N	-	-	N	-	-	N	-	N	-	-		N	EM*/CS/CM/aCM/iCM	Y	Lipoprotein	-	-	Sec	Lgt-SPaseII	Sec-SPII
Lmo0182	-	-	-	-	-	-	-	-	-	-	-	-	-	-	-	-	-	-	-	-	-	-	-	-	-	-	-		-	CP	-	Cytoprotein	-	-	-	-	-
Lmo0183	-	-	-	-	-	-	-	-	-	-	-	-	-	-	-	-	-	-	-	-	-	-	-	-	-	-	-		-	CP	-	Cytoprotein	-	-	-	-	-
Lmo0184	-	-	-	-	-	-	-	-	-	-	-	-	-	-	-	-	-	-	-	-	-	-	-	-	-	-	-		-	CP	-	Cytoprotein	-	-	-	-	-
Lmo0185	-	-	-	-	-	-	-	-	-	-	-	-	-	-	-	-	-	-	-	-	-	-	-	-	-	-	-		-	CP	-	Cytoprotein	-	-	-	-	-
Lmo0186	CellSurface	TMD	N	N	N	N	N	N	N	N	Y	1	N	-	N	-	N	-	-	N	-	-	N	-	N	-	-		Y	CS/CM/iCM	Y	IMP	ss-IMP II	-	Sec	YidC	Unc-SP
Lmo0187	-	-	-	-	-	-	-	-	-	-	-	-	-	-	-	-	-	-	-	-	-	-	-	-	-	-	-		-	CP	-	Cytoprotein	-	-	-	-	-
Lmo0188	-	-	-	-	-	-	-	-	-	-	-	-	-	-	-	-	-	-	-	-	-	-	-	-	-	-	-		-	CP	-	Cytoprotein	-	-	-	-	-
Lmo0189	-	-	-	-	-	-	-	-	-	-	-	-	-	-	-	-	-	-	-	-	-	-	-	-	-	-	-		-	CP	-	Cytoprotein	-	-	-	-	-
Lmo0190	-	-	-	-	-	-	-	-	-	-	-	-	-	-	-	-	-	-	-	-	-	-	-	-	-	-	-		-	CP	-	Cytoprotein	-	-	-	-	-
Lmo0191	-	-	-	-	-	-	-	-	-	-	-	-	-	-	-	-	-	-	-	-	-	-	-	-	-	-	-		-	CP	-	Cytoprotein	-	-	-	-	-
Lmo0192	-	-	-	-	-	-	-	-	-	-	-	-	-	-	-	-	-	-	-	-	-	-	-	-	-	-	-		-	CP	-	Cytoprotein	-	-	-	-	-
Lmo0193	Extracell	TMD/SP	Y	Y	22	36	14	32	0.732	0.994	Y	1	N	-	N	-	N	-	-	N	-	-	N	-	N	-	-		N	CS/CM/iCM	N	IMP	ss-IMP II	-	Sec	YidC	Unc-SP
Lmo0194	-	-	-	-	-	-	-	-	-	-	-	-	-	-	-	-	-	-	-	-	-	-	-	-	-	-	-		-	CP	-	Cytoprotein	-	-	-	-	-
Lmo0195	CellSurface	TMD/SP	N	Y	50	39	30	43	0.712	0.95	Y	4	N	-	N	-	N	-	-	N	-	-	N	-	N	-	-		Y	CS/CM/iCM	Y	IMP	ms-IMP	-	Sec	SPaseI	Sec-SPI
Lmo0196	-	-	-	-	-	-	-	-	-	-	-	-	-	-	-	-	-	-	-	-	-	-	-	-	-	-	-		-	CP	-	Cytoprotein	-	-	-	-	-
Lmo0197	-	-	-	-	-	-	-	-	-	-	-	-	-	-	-	-	-	-	-	-	-	-	-	-	-	-	-		-	CP	-	Cytoprotein	-	-	-	-	-
Lmo0198	-	-	-	-	-	-	-	-	-	-	-	-	-	-	-	-	-	-	-	-	-	-	-	-	-	-	-		-	CP	-	Cytoprotein	-	-	-	-	-
Lmo0199	-	-	-	-	-	-	-	-	-	-	-	-	-	-	-	-	-	-	-	-	-	-	-	-	-	-	-		-	CP	-	Cytoprotein	-	-	-	-	-
Lmo0200	-	-	-	-	-	-	-	-	-	-	-	-	-	-	-	-	-	-	-	-	-	-	-	-	-	-	-		-	CP	-	Cytoprotein	-	-	-	-	-
Lmo0201	Extracell	TMD/SP	Y	Y	30	30	20	30	0.881	0.994	Y	1	N	-	N	-	N	-	-	N	-	-	N	-	N	-	-		Y	EM	Y	Exoprotein	-	-	Sec	SPaseI	Sec-SPI
Lmo0202	Extracell	SP	Y	Y	25	25	4	25	0.911	0.999	N	-	N	-	N	-	N	-	-	N	-	-	N	-	N	-	-		Y	EM	Y	Exoprotein	-	-	Sec	SPaseI	Sec-SPI
Lmo0203	Extracell	SP	Y	Y	25	25	1	25	0.744	0.952	N	-	N	-	N	-	N	-	-	N	-	-	N	-	N	-	-		Y	EM	Y	Exoprotein	-	-	Sec	SPaseI	Sec-SPI
Lmo0204	Extracell	SP	Y	Y	30	30	9	30	0.72	0.999	N	-	N	-	N	-	N	-	-	N	-	-	N	-	N	-	-		N	CS/CM/iCM	N	IMP	ss-IMP I	-	Sec	SPaseI	Sec-SPI
Lmo0205	Extracell	SP	Y	Y	26	26	20	26	0.953	1	N	-	N	-	N	-	N	-	-	N	-	-	N	-	N	-	-		Y	EM	Y	Exoprotein	-	-	Sec	SPaseI	Sec-SPI
Lmo0206	CellSurface	TMD	N	N	N	N	N	N	N	N	Y	1	N	-	N	-	N	-	-	N	-	-	N	-	N	-	-		N	EM	N	Exoprotein	-	-	Sec	SPaseI	Sec-SPI
Lmo0207	CellSurface	TMD/SP	N	Y	75	23	5	25	0.948	0.997	Y	1	N	0.069	N	-	N	-	-	N	-	-	N	-	N	-	-		N	EM*/CS/CM/aCM/iCM	N	Lipoprotein	-	-	Sec	Lgt-SPaseII	Sec-SPII
Lmo0208	-	-	-	-	-	-	-	-	-	-	-	-	-	-	-	-	-	-	-	-	-	-	-	-	-	-	-		-	CP	-	Cytoprotein	-	-	-	-	-
Lmo0209	-	-	-	-	-	-	-	-	-	-	-	-	-	-	-	-	-	-	-	-	-	-	-	-	-	-	-		-	CP	-	Cytoprotein	-	-	-	-	-
Lmo0210	-	-	-	-	-	-	-	-	-	-	-	-	-	-	-	-	-	-	-	-	-	-	-	-	-	-	-		-	CP	-	Cytoprotein	-	-	-	-	-
Lmo0211	-	-	-	-	-	-	-	-	-	-	-	-	-	-	-	-	-	-	-	-	-	-	-	-	-	-	-		-	CP	-	Cytoprotein	-	-	-	-	-
Lmo0212	-	-	-	-	-	-	-	-	-	-	-	-	-	-	-	-	-	-	-	-	-	-	-	-	-	-	-		-	CP	-	Cytoprotein	-	-	-	-	-
Lmo0213	-	-	-	-	-	-	-	-	-	-	-	-	-	-	-	-	-	-	-	-	-	-	-	-	-	-	-		-	CP	-	Cytoprotein	-	-	-	-	-
Lmo0214	-	-	-	-	-	-	-	-	-	-	-	-	-	-	-	-	-	-	-	-	-	-	-	-	-	-	-		-	CP	-	Cytoprotein	-	-	-	-	-
Lmo0215	CellSurface	TMD	N	N	N	N	N	N	N	N	Y	14	N	-	N	-	N	-	-	N	-	-	N	-	N	-	-		Y	CS/CM/iCM	Y	IMP	ms-IMP	-	Sec	YidC	Unc-SP
Lmo0216	-	-	-	-	-	-	-	-	-	-	-	-	-	-	-	-	-	-	-	-	-	-	-	-	-	-	-		-	CP	-	Cytoprotein	-	-	-	-	-
Lmo0217	Extracell	TMD/SP	Y	Y	23	46	31	57	0.553	0.817	Y	1	N	-	N	-	N	-	-	N	-	-	N	-	N	-	-		N	CS/CM/iCM	N	IMP	ss-IMP II	-	Sec	YidC	Unc-SP
Lmo0218	-	-	-	-	-	-	-	-	-	-	-	-	-	-	-	-	-	-	-	-	-	-	-	-	-	-	-		-	CP	-	Cytoprotein	-	-	-	-	-
Lmo0219	-	-	-	-	-	-	-	-	-	-	-	-	-	-	-	-	-	-	-	-	-	-	-	-	-	-	-		-	CP	-	Cytoprotein	-	-	-	-	-
Lmo0220	Extracell	TMD/SP	Y	Y	32	32	18	33	0.815	0.939	Y	2	N	-	N	-	N	-	-	N	-	-	N	-	N	-	-		N	CS/CM/iCM	N	IMP	ms-IMP	-	Sec	YidC	Unc-SP
Lmo0221	-	-	-	-	-	-	-	-	-	-	-	-	-	-	-	-	-	-	-	-	-	-	-	-	-	-	-		-	CP	-	Cytoprotein	-	-	-	-	-
Lmo0222	-	-	-	-	-	-	-	-	-	-	-	-	-	-	-	-	-	-	-	-	-	-	-	-	-	-	-		-	CP	-	Cytoprotein	-	-	-	-	-
Lmo0223	-	-	-	-	-	-	-	-	-	-	-	-	-	-	-	-	-	-	-	-	-	-	-	-	-	-	-		-	CP	-	Cytoprotein	-	-	-	-	-
Lmo0224	-	-	-	-	-	-	-	-	-	-	-	-	-	-	-	-	-	-	-	-	-	-	-	-	-	-	-		-	CP	-	Cytoprotein	-	-	-	-	-
Lmo0225	-	-	-	-	-	-	-	-	-	-	-	-	-	-	-	-	-	-	-	-	-	-	-	-	-	-	-		-	CP	-	Cytoprotein	-	-	-	-	-
Lmo0226	-	-	-	-	-	-	-	-	-	-	-	-	-	-	-	-	-	-	-	-	-	-	-	-	-	-	-		-	CP	-	Cytoprotein	-	-	-	-	-
Lmo0227	-	-	-	-	-	-	-	-	-	-	-	-	-	-	-	-	-	-	-	-	-	-	-	-	-	-	-		-	CP	-	Cytoprotein	-	-	-	-	-
Lmo0228	-	-	-	-	-	-	-	-	-	-	-	-	-	-	-	-	-	-	-	-	-	-	-	-	-	-	-		-	CP	-	Cytoprotein	-	-	-	-	-
Lmo0229	-	-	-	-	-	-	-	-	-	-	-	-	-	-	-	-	-	-	-	-	-	-	-	-	-	-	-		-	CP	-	Cytoprotein	-	-	-	-	-
Lmo0230	-	-	-	-	-	-	-	-	-	-	-	-	-	-	-	-	-	-	-	-	-	-	-	-	-	-	-		-	CP	-	Cytoprotein	-	-	-	-	-
Lmo0231	-	-	-	-	-	-	-	-	-	-	-	-	-	-	-	-	-	-	-	-	-	-	-	-	-	-	-		-	CP	-	Cytoprotein	-	-	-	-	-
Lmo0232	-	-	-	-	-	-	-	-	-	-	-	-	-	-	-	-	-	-	-	-	-	-	-	-	-	-	-		-	CP	-	Cytoprotein	-	-	-	-	-
Lmo0233	-	-	-	-	-	-	-	-	-	-	-	-	-	-	-	-	-	-	-	-	-	-	-	-	-	-	-		-	CP	-	Cytoprotein	-	-	-	-	-
Lmo0234	CellSurface	TMD	N	N	N	N	N	N	N	N	Y	4	N	-	N	-	N	-	-	N	-	-	N	-	N	-	-		Y	CS/CM/iCM	Y	IMP	ms-IMP	-	Sec	SPaseI	Sec-SPI
Lmo0235	-	-	-	-	-	-	-	-	-	-	-	-	-	-	-	-	-	-	-	-	-	-	-	-	-	-	-		-	CP	-	Cytoprotein	-	-	-	-	-
Lmo0236	-	-	-	-	-	-	-	-	-	-	-	-	-	-	-	-	-	-	-	-	-	-	-	-	-	-	-		-	CP	-	Cytoprotein	-	-	-	-	-
Lmo0237	-	-	-	-	-	-	-	-	-	-	-	-	-	-	-	-	-	-	-	-	-	-	-	-	-	-	-		-	CP	-	Cytoprotein	-	-	-	-	-
Lmo0238	-	-	-	-	-	-	-	-	-	-	-	-	-	-	-	-	-	-	-	-	-	-	-	-	-	-	-		-	CP	-	Cytoprotein	-	-	-	-	-
Lmo0239	-	-	-	-	-	-	-	-	-	-	-	-	-	-	-	-	-	-	-	-	-	-	-	-	-	-	-		-	CP	-	Cytoprotein	-	-	-	-	-
Lmo0240	-	-	-	-	-	-	-	-	-	-	-	-	-	-	-	-	-	-	-	-	-	-	-	-	-	-	-		-	CP	-	Cytoprotein	-	-	-	-	-
Lmo0241	-	-	-	-	-	-	-	-	-	-	-	-	-	-	-	-	-	-	-	-	-	-	-	-	-	-	-		-	CP	-	Cytoprotein	-	-	-	-	-
Lmo0242	-	-	-	-	-	-	-	-	-	-	-	-	-	-	-	-	-	-	-	-	-	-	-	-	-	-	-		-	CP	-	Cytoprotein	-	-	-	-	-
Lmo0243	-	-	-	-	-	-	-	-	-	-	-	-	-	-	-	-	-	-	-	-	-	-	-	-	-	-	-		-	CP	-	Cytoprotein	-	-	-	-	-
Lmo0244	-	-	-	-	-	-	-	-	-	-	-	-	-	-	-	-	-	-	-	-	-	-	-	-	-	-	-		N	EM/CP	-	Cytoprotein	-	-	NC	-	-
Lmo0245	CellSurface	TMD	N	N	N	N	N	N	N	N	Y	1	N	-	N	-	N	-	-	N	-	-	N	-	N	-	-		Y	CS/CM/iCM	Y	IMP	ss-IMP II	-	Sec	YidC	Unc-SP
Lmo0246	-	-	-	-	-	-	-	-	-	-	-	-	-	-	-	-	-	-	-	-	-	-	-	-	-	-	-		-	CP	-	Cytoprotein	-	-	-	-	-
Lmo0247	-	-	-	-	-	-	-	-	-	-	-	-	-	-	-	-	-	-	-	-	-	-	-	-	-	-	-		-	CP	-	Cytoprotein	-	-	-	-	-
Lmo0248	-	-	-	-	-	-	-	-	-	-	-	-	-	-	-	-	-	-	-	-	-	-	-	-	-	-	-		-	CP	-	Cytoprotein	-	-	-	-	-
Lmo0249	-	-	-	-	-	-	-	-	-	-	-	-	-	-	-	-	-	-	-	-	-	-	-	-	-	-	-		-	CP	-	Cytoprotein	-	-	-	-	-
Lmo0250	-	-	-	-	-	-	-	-	-	-	-	-	-	-	-	-	-	-	-	-	-	-	-	-	-	-	-		-	CP	-	Cytoprotein	-	-	-	-	-
Lmo0251	-	-	-	-	-	-	-	-	-	-	-	-	-	-	-	-	-	-	-	-	-	-	-	-	-	-	-		-	CP	-	Cytoprotein	-	-	-	-	-
Lmo0252	-	-	-	-	-	-	-	-	-	-	-	-	-	-	-	-	-	-	-	-	-	-	-	-	-	-	-		-	CP	-	Cytoprotein	-	-	-	-	-
Lmo0253	CellSurface	TMD	N	N	N	N	N	N	N	N	Y	5	N	-	N	-	N	-	-	N	-	-	N	-	N	-	-		Y	CS/CM/iCM	Y	IMP	ms-IMP	-	Sec	YidC	Unc-SP
Lmo0254	-	-	-	-	-	-	-	-	-	-	-	-	-	-	-	-	-	-	-	-	-	-	-	-	-	-	-		-	CP	-	Cytoprotein	-	-	-	-	-
Lmo0255	CellSurface	Lipo/SP	N	Y	31	31	12	22	0.656	1	N	-	Y	3e-05	N	-	N	-	-	N	-	-	N	-	N	-	-		N	EM*/CS/CM/aCM/iCM	Y	Lipoprotein	-	-	Sec	Lgt-SPaseII	Sec-SPII
Lmo0256	-	-	-	-	-	-	-	-	-	-	-	-	-	-	-	-	-	-	-	-	-	-	-	-	-	-	-		-	CP	-	Cytoprotein	-	-	-	-	-
Lmo0257	-	-	-	-	-	-	-	-	-	-	-	-	-	-	-	-	-	-	-	-	-	-	-	-	-	-	-		-	CP	-	Cytoprotein	-	-	-	-	-
Lmo0258	-	-	-	-	-	-	-	-	-	-	-	-	-	-	-	-	-	-	-	-	-	-	-	-	-	-	-		-	CP	-	Cytoprotein	-	-	-	-	-
Lmo0259	-	-	-	-	-	-	-	-	-	-	-	-	-	-	-	-	-	-	-	-	-	-	-	-	-	-	-		-	CP	-	Cytoprotein	-	-	-	-	-
Lmo0260	-	-	-	-	-	-	-	-	-	-	-	-	-	-	-	-	-	-	-	-	-	-	-	-	-	-	-		-	CP	-	Cytoprotein	-	-	-	-	-
Lmo0261	-	-	-	-	-	-	-	-	-	-	-	-	-	-	-	-	-	-	-	-	-	-	-	-	-	-	-		-	CP	-	Cytoprotein	-	-	-	-	-
Lmo0262	CellSurface	LPXTG/LRR/TMD/SP	N	Y	28	28	18	36	0.858	1	Y	2	N	-	Y	0.071	N	-	-	N	-	-	N	-	Y	4	1.6e-09		Y	CS/CW	Y	CW-protein	-	LPXTG-protein	Sec	SPaseI-Sortase	Sec-SPI
Lmo0263	CellSurface	LPXTG/LRR/TMD/SP	N	Y	31	31	5	36	0.807	1	Y	2	N	-	Y	0.052	N	-	-	N	-	-	N	-	Y	7	6.6e-18		Y	CS/CW	Y	CW-protein	-	LPXTG-protein	Sec	SPaseI-Sortase	Sec-SPI
Lmo0264	CellSurface	LPXTG/LRR/TMD/SP	N	Y	34	34	3	34	0.8	1	Y	2	N	-	Y	0.016	N	-	-	N	-	-	N	-	Y	8	5.5e-16		Y	CS/CW	Y	CW-protein	-	LPXTG-protein	Sec	SPaseI-Sortase	Sec-SPI
Lmo0265	-	-	-	-	-	-	-	-	-	-	-	-	-	-	-	-	-	-	-	-	-	-	-	-	-	-	-		-	CP	-	Cytoprotein	-	-	-	-	-
Lmo0266	-	-	-	-	-	-	-	-	-	-	-	-	-	-	-	-	-	-	-	-	-	-	-	-	-	-	-		-	CP	-	Cytoprotein	-	-	-	-	-
Lmo0267	-	-	-	-	-	-	-	-	-	-	-	-	-	-	-	-	-	-	-	-	-	-	-	-	-	-	-		-	CP	-	Cytoprotein	-	-	-	-	-
Lmo0268	-	-	-	-	-	-	-	-	-	-	-	-	-	-	-	-	-	-	-	-	-	-	-	-	-	-	-		-	CP	-	Cytoprotein	-	-	-	-	-
Lmo0269	CellSurface	TMD/SP	N	Y	27	29	28	36	0.691	0.997	Y	12	N	-	N	-	N	-	-	N	-	-	N	-	N	-	-		Y	CS/CM/aCM/iCM	Y	IMP-Lipoprotein	ms-IMP	-	Sec	YidC-Lgt-SPaseII	Sec-SPII
Lmo0270	-	-	-	-	-	-	-	-	-	-	-	-	-	-	-	-	-	-	-	-	-	-	-	-	-	-	-		-	CP	-	Cytoprotein	-	-	-	-	-
Lmo0271	-	-	-	-	-	-	-	-	-	-	-	-	-	-	-	-	-	-	-	-	-	-	-	-	-	-	-		-	CP	-	Cytoprotein	-	-	-	-	-
Lmo0272	-	-	-	-	-	-	-	-	-	-	-	-	-	-	-	-	-	-	-	-	-	-	-	-	-	-	-		-	CP	-	Cytoprotein	-	-	-	-	-
Lmo0273	-	-	-	-	-	-	-	-	-	-	-	-	-	-	-	-	-	-	-	-	-	-	-	-	-	-	-		-	CP	-	Cytoprotein	-	-	-	-	-
Lmo0274	-	-	-	-	-	-	-	-	-	-	-	-	-	-	-	-	-	-	-	-	-	-	-	-	-	-	-		-	CP	-	Cytoprotein	-	-	-	-	-
Lmo0275	Extracell	SP	Y	Y	29	29	15	29	0.812	1	N	-	N	-	N	-	N	1	1.2	N	-	-	N	-	N	-	-		Y	EM	Y	Exoprotein	-	-	Sec	SPaseI	Sec-SPI
Lmo0276	-	-	-	-	-	-	-	-	-	-	-	-	-	-	-	-	-	-	-	-	-	-	-	-	-	-	-		-	CP	-	Cytoprotein	-	-	-	-	-
Lmo0277	-	-	-	-	-	-	-	-	-	-	-	-	-	-	-	-	-	-	-	-	-	-	-	-	-	-	-		-	CP	-	Cytoprotein	-	-	-	-	-
Lmo0278	-	-	-	-	-	-	-	-	-	-	-	-	-	-	-	-	-	-	-	-	-	-	-	-	-	-	-		-	CP	-	Cytoprotein	-	-	-	-	-
Lmo0279	-	-	-	-	-	-	-	-	-	-	-	-	-	-	-	-	-	-	-	-	-	-	-	-	-	-	-		-	CP	-	Cytoprotein	-	-	-	-	-
Lmo0280	-	-	-	-	-	-	-	-	-	-	-	-	-	-	-	-	-	-	-	-	-	-	-	-	-	-	-		-	CP	-	Cytoprotein	-	-	-	-	-
Lmo0281	-	-	-	-	-	-	-	-	-	-	-	-	-	-	-	-	-	-	-	-	-	-	-	-	-	-	-		N	EM/CP	-	Cytoprotein	-	-	NC	-	-
Lmo0282	-	-	-	-	-	-	-	-	-	-	-	-	-	-	-	-	-	-	-	-	-	-	-	-	-	-	-		-	CP	-	Cytoprotein	-	-	-	-	-
Lmo0283	CellSurface	TMD	N	N	N	N	N	N	N	N	Y	5	N	-	N	-	N	-	-	N	-	-	N	-	N	-	-		Y	CS/CM/iCM	Y	IMP	ms-IMP	-	Sec	YidC	Unc-SP
Lmo0284	-	-	-	-	-	-	-	-	-	-	-	-	-	-	-	-	-	-	-	-	-	-	-	-	-	-	-		-	CP	-	Cytoprotein	-	-	-	-	-
Lmo0285	-	-	N	Y	32	32	17	28	0.763	1	N	-	N	0.016	N	-	N	-	-	N	-	-	N	-	N	-	-		N	EM*/CS/CM/aCM/iCM	N	Lipoprotein	-	-	Sec	Lgt-SPaseII	Sec-SPII
Lmo0286	-	-	-	-	-	-	-	-	-	-	-	-	-	-	-	-	-	-	-	-	-	-	-	-	-	-	-		-	CP	-	Cytoprotein	-	-	-	-	-
Lmo0287	-	-	-	-	-	-	-	-	-	-	-	-	-	-	-	-	-	-	-	-	-	-	-	-	-	-	-		-	CP	-	Cytoprotein	-	-	-	-	-
Lmo0288	CellSurface	TMD	N	N	N	N	N	N	N	N	Y	2	N	-	N	-	N	-	-	N	-	-	N	-	N	-	-		Y	CS/CM/iCM	Y	IMP	ms-IMP	-	Sec	YidC	Unc-SP
Lmo0289	CellSurface	TMD	N	N	N	N	N	N	N	N	Y	1	N	-	N	-	N	-	-	N	-	-	N	-	N	-	-		Y	CS/CM/iCM	Y	IMP	ss-IMP II	-	Sec	YidC	Unc-SP
Lmo0290	CellSurface	TMD	N	N	N	N	N	N	N	N	Y	1	N	-	N	-	N	-	-	N	-	-	N	-	N	-	-		Y	CS/CM/iCM	Y	IMP	ss-IMP II	-	Sec	YidC	Unc-SP
Lmo0291	-	-	-	-	-	-	-	-	-	-	-	-	-	-	-	-	-	-	-	-	-	-	-	-	-	-	-		-	CP	-	Cytoprotein	-	-	-	-	-
Lmo0292	CellSurface	TMD	N	N	N	N	N	N	N	N	Y	1	N	-	N	-	N	-	-	N	-	-	N	-	N	-	-		Y	CS/CM/iCM	Y	IMP	ss-IMP II	-	-	YidC	-
Lmo0293	-	-	-	-	-	-	-	-	-	-	-	-	-	-	-	-	-	-	-	-	-	-	-	-	-	-	-		-	CP	-	Cytoprotein	-	-	-	-	-
Lmo0294	-	-	-	-	-	-	-	-	-	-	-	-	-	-	-	-	-	-	-	-	-	-	-	-	-	-	-		-	CP	-	Cytoprotein	-	-	-	-	-
Lmo0295	-	-	-	-	-	-	-	-	-	-	-	-	-	-	-	-	-	-	-	-	-	-	-	-	-	-	-		-	CP	-	Cytoprotein	-	-	-	-	-
Lmo0296	CellSurface	TMD	N	N	N	N	N	N	N	N	Y	6	N	-	N	-	N	-	-	N	-	-	N	-	N	-	-		Y	CS/CM/iCM	Y	IMP	ms-IMP	-	Sec	YidC	Unc-SP
Lmo0297	-	-	-	-	-	-	-	-	-	-	-	-	-	-	-	-	-	-	-	-	-	-	-	-	-	-	-		-	CP	-	Cytoprotein	-	-	-	-	-
Lmo0298	CellSurface	TMD	N	N	N	N	N	N	N	N	Y	10	N	-	N	-	N	-	-	N	-	-	N	-	N	-	-		Y	CS/CM/iCM	Y	IMP	ms-IMP	-	Sec	YidC	Unc-SP
Lmo0299	-	-	-	-	-	-	-	-	-	-	-	-	-	-	-	-	-	-	-	-	-	-	-	-	-	-	-		N	CS/CM/iCM	N	IMP	ss-IMP II	-	Sec	YidC	Unc-SP
Lmo0300	-	-	-	-	-	-	-	-	-	-	-	-	-	-	-	-	-	-	-	-	-	-	-	-	-	-	-		-	CP	-	Cytoprotein	-	-	-	-	-
Lmo0301	-	-	-	-	-	-	-	-	-	-	-	-	-	-	-	-	-	-	-	-	-	-	-	-	-	-	-		-	CP	-	Cytoprotein	-	-	-	-	-
Lmo0302	-	-	-	-	-	-	-	-	-	-	-	-	-	-	-	-	-	-	-	-	-	-	-	-	-	-	-		-	CP	-	Cytoprotein	-	-	-	-	-
Lmo0303	-	-	N	Y	28	28	2	28	0.682	0.946	N	-	N	0.05	N	-	N	-	-	N	-	-	N	-	N	-	-		N	EM*/CS/CM/aCM/iCM	N	Lipoprotein	-	-	Sec	Lgt-SPaseII	Sec-SPII
Lmo0304	-	-	-	-	-	-	-	-	-	-	-	-	-	-	-	-	-	-	-	-	-	-	-	-	-	-	-		N	EM/CP	-	Cytoprotein	-	-	NC	-	-
Lmo0305	-	-	-	-	-	-	-	-	-	-	-	-	-	-	-	-	-	-	-	-	-	-	-	-	-	-	-		-	CP	-	Cytoprotein	-	-	-	-	-
Lmo0306	-	-	-	-	-	-	-	-	-	-	-	-	-	-	-	-	-	-	-	-	-	-	-	-	-	-	-		N	EM/CP	-	Cytoprotein	-	-	NC	-	-
Lmo0307	-	-	-	-	-	-	-	-	-	-	-	-	-	-	-	-	-	-	-	-	-	-	-	-	-	-	-		N	EM/CP	-	Cytoprotein	-	-	NC	-	-
Lmo0309	-	-	-	-	-	-	-	-	-	-	-	-	-	-	-	-	-	-	-	-	-	-	-	-	-	-	-		-	CP	-	Cytoprotein	-	-	-	-	-
Lmo0310	-	-	-	-	-	-	-	-	-	-	-	-	-	-	-	-	-	-	-	-	-	-	-	-	-	-	-		-	CP	-	Cytoprotein	-	-	-	-	-
Lmo0311	-	-	-	-	-	-	-	-	-	-	-	-	-	-	-	-	-	-	-	-	-	-	-	-	-	-	-		-	CP	-	Cytoprotein	-	-	-	-	-
Lmo0312	-	-	-	-	-	-	-	-	-	-	-	-	-	-	-	-	-	-	-	-	-	-	-	-	-	-	-		-	CP	-	Cytoprotein	-	-	-	-	-
Lmo0313	-	-	-	-	-	-	-	-	-	-	-	-	-	-	-	-	-	-	-	-	-	-	-	-	-	-	-		-	CP	-	Cytoprotein	-	-	-	-	-
Lmo0314	-	-	-	-	-	-	-	-	-	-	-	-	-	-	-	-	-	-	-	-	-	-	-	-	-	-	-		-	CP	-	Cytoprotein	-	-	-	-	-
Lmo0315	-	-	-	-	-	-	-	-	-	-	-	-	-	-	-	-	-	-	-	-	-	-	-	-	-	-	-		-	CP	-	Cytoprotein	-	-	-	-	-
Lmo0316	-	-	-	-	-	-	-	-	-	-	-	-	-	-	-	-	-	-	-	-	-	-	-	-	-	-	-		-	CP	-	Cytoprotein	-	-	-	-	-
Lmo0317	-	-	-	-	-	-	-	-	-	-	-	-	-	-	-	-	-	-	-	-	-	-	-	-	-	-	-		-	CP	-	Cytoprotein	-	-	-	-	-
Lmo0318	-	-	-	-	-	-	-	-	-	-	-	-	-	-	-	-	-	-	-	-	-	-	-	-	-	-	-		-	CP	-	Cytoprotein	-	-	-	-	-
Lmo0319	-	-	-	-	-	-	-	-	-	-	-	-	-	-	-	-	-	-	-	-	-	-	-	-	-	-	-		-	CP	-	Cytoprotein	-	-	-	-	-
Lmo0320	CellSurface	LPXTG/TMD/SP	N	Y	32	32	22	32	0.893	1	Y	1	N	-	Y	0.031	N	-	-	N	-	-	N	-	N	-	-		Y	CS/CW	Y	CW-protein	-	LPXTG-protein	Sec	SPaseI-Sortase	Sec-SPI
Lmo0321	CellSurface	TMD	N	N	N	N	N	N	N	N	Y	6	N	-	N	-	N	-	-	N	-	-	N	-	N	-	-		Y	CS/CM/iCM	Y	IMP	ms-IMP	-	-	YidC	-
Lmo0322	-	-	-	-	-	-	-	-	-	-	-	-	-	-	-	-	-	-	-	-	-	-	-	-	-	-	-		-	CP	-	Cytoprotein	-	-	-	-	-
Lmo0323	-	-	-	-	-	-	-	-	-	-	-	-	-	-	-	-	-	-	-	-	-	-	-	-	-	-	-		-	CP	-	Cytoprotein	-	-	-	-	-
Lmo0324	-	-	N	Y	24	24	1	33	0.809	1	N	-	N	0.025	N	-	N	-	-	N	-	-	N	-	N	-	-		N	CS/CM/aCM	N	Lipoprotein	-	-	Sec	Lgt-SPaseII	Sec-SPII
Lmo0325	-	-	-	-	-	-	-	-	-	-	-	-	-	-	-	-	-	-	-	-	-	-	-	-	-	-	-		-	CP	-	Cytoprotein	-	-	-	-	-
Lmo0326	-	-	-	-	-	-	-	-	-	-	-	-	-	-	-	-	-	-	-	-	-	-	-	-	-	-	-		-	CP	-	Cytoprotein	-	-	-	-	-
Lmo0327	CellSurface	LPXTG/LRR/TMD/SP	N	Y	27	27	18	27	0.844	1	Y	2	N	-	Y	2.7e-06	N	-	-	N	-	-	N	-	Y	4	0.00019		Y	CS/CW	Y	CW-protein	-	LPXTG-protein	Sec	SPaseI-Sortase	Sec-SPI
Lmo0328	-	-	-	-	-	-	-	-	-	-	-	-	-	-	-	-	-	-	-	-	-	-	-	-	-	-	-		-	CP	-	Cytoprotein	-	-	-	-	-
Lmo0329	-	-	-	-	-	-	-	-	-	-	-	-	-	-	-	-	-	-	-	-	-	-	-	-	-	-	-		-	CP	-	Cytoprotein	-	-	-	-	-
Lmo0330	-	-	-	-	-	-	-	-	-	-	-	-	-	-	-	-	-	-	-	-	-	-	-	-	-	-	-		-	CP	-	Cytoprotein	-	-	-	-	-
Lmo0331	CellSurface	LPXTG/LRR/SP	N	Y	28	28	23	28	0.948	1	N	-	N	-	Y	3.2e-07	N	-	-	N	-	-	N	-	Y	5	7.6e-07		Y	CS/CW	Y	CW-protein	-	LPXTG-protein	Sec	SPaseI-Sortase	Sec-SPI
Lmo0332	CellSurface	TMD	N	N	N	N	N	N	N	N	Y	4	N	-	N	-	N	-	-	N	-	-	N	-	N	-	-		Y	CS/CM/iCM	Y	IMP	ms-IMP	-	-	YidC	-
Lmo0333	CellSurface	LPXTG/LRR/TMD/SP	N	Y	29	29	6	29	0.774	1	Y	2	N	-	Y	0.026	N	1	2.1	N	-	-	N	-	Y	25	0		Y	CS/CW	Y	CW-protein	-	LPXTG-protein	Sec	SPaseI-Sortase	Sec-SPI
Lmo0334	-	-	-	-	-	-	-	-	-	-	-	-	-	-	-	-	-	-	-	-	-	-	-	-	-	-	-		-	CP	-	Cytoprotein	-	-	-	-	-
Lmo0335	-	-	-	-	-	-	-	-	-	-	-	-	-	-	-	-	-	-	-	-	-	-	-	-	-	-	-		N	EM	N	Exoprotein	-	-	ABC	-	ABC-SP
Lmo0336	-	-	-	-	-	-	-	-	-	-	-	-	-	-	-	-	-	-	-	-	-	-	-	-	-	-	-		N	EM/CP	-	Cytoprotein	-	-	NC	-	-
Lmo0337	-	-	-	-	-	-	-	-	-	-	-	-	-	-	-	-	-	-	-	-	-	-	-	-	-	-	-		N	EM/CP	-	Cytoprotein	-	-	NC	-	-
Lmo0338	-	-	-	-	-	-	-	-	-	-	-	-	-	-	-	-	-	-	-	-	-	-	-	-	-	-	-		-	CP	-	Cytoprotein	-	-	-	-	-
Lmo0339	-	-	-	-	-	-	-	-	-	-	-	-	-	-	-	-	-	-	-	-	-	-	-	-	-	-	-		-	CP	-	Cytoprotein	-	-	-	-	-
Lmo0340	-	-	-	-	-	-	-	-	-	-	-	-	-	-	-	-	-	-	-	-	-	-	-	-	-	-	-		-	CP	-	Cytoprotein	-	-	-	-	-
Lmo0341	-	-	-	-	-	-	-	-	-	-	-	-	-	-	-	-	-	-	-	-	-	-	-	-	-	-	-		-	CP	-	Cytoprotein	-	-	-	-	-
Lmo0342	-	-	-	-	-	-	-	-	-	-	-	-	-	-	-	-	-	-	-	-	-	-	-	-	-	-	-		-	CP	-	Cytoprotein	-	-	-	-	-
Lmo0343	-	-	-	-	-	-	-	-	-	-	-	-	-	-	-	-	-	-	-	-	-	-	-	-	-	-	-		-	CP	-	Cytoprotein	-	-	-	-	-
Lmo0344	-	-	-	-	-	-	-	-	-	-	-	-	-	-	-	-	-	-	-	-	-	-	-	-	-	-	-		-	CP	-	Cytoprotein	-	-	-	-	-
Lmo0345	-	-	-	-	-	-	-	-	-	-	-	-	-	-	-	-	-	-	-	-	-	-	-	-	-	-	-		-	CP	-	Cytoprotein	-	-	-	-	-
Lmo0346	-	-	-	-	-	-	-	-	-	-	-	-	-	-	-	-	-	-	-	-	-	-	-	-	-	-	-		-	CP	-	Cytoprotein	-	-	-	-	-
Lmo0347	-	-	-	-	-	-	-	-	-	-	-	-	-	-	-	-	-	-	-	-	-	-	-	-	-	-	-		-	CP	-	Cytoprotein	-	-	-	-	-
Lmo0348	-	-	-	-	-	-	-	-	-	-	-	-	-	-	-	-	-	-	-	-	-	-	-	-	-	-	-		-	CP	-	Cytoprotein	-	-	-	-	-
Lmo0349	CellSurface	TMD	N	N	N	N	N	N	N	N	Y	4	N	-	N	-	N	-	-	N	-	-	N	-	N	-	-		Y	CS/CM/iCM	Y	IMP	ms-IMP	-	-	YidC	-
Lmo0350	CellSurface	TMD	N	N	N	N	N	N	N	N	Y	3	N	-	N	-	N	-	-	N	-	-	N	-	N	-	-		Y	CS/CM/iCM	Y	IMP	ms-IMP	-	Sec	YidC	Unc-SP
Lmo0351	-	-	-	-	-	-	-	-	-	-	-	-	-	-	-	-	-	-	-	-	-	-	-	-	-	-	-		-	CP	-	Cytoprotein	-	-	-	-	-
Lmo0352	-	-	-	-	-	-	-	-	-	-	-	-	-	-	-	-	-	-	-	-	-	-	-	-	-	-	-		-	CP	-	Cytoprotein	-	-	-	-	-
Lmo0353	-	-	-	-	-	-	-	-	-	-	-	-	-	-	-	-	-	-	-	-	-	-	-	-	-	-	-		N	CS/CM/iCM	N	IMP	ss-IMP II	-	Sec	YidC	Unc-SP
Lmo0354	CellSurface	TMD	N	N	N	N	N	N	N	N	Y	1	N	-	N	-	N	-	-	N	-	-	N	-	N	-	-		Y	CS/CM/iCM	Y	IMP	ss-IMP II	-	Sec	YidC	Unc-SP
Lmo0355	CellSurface	Lipo/SP	N	Y	31	31	4	31	0.762	1	N	-	Y	2.3e-06	N	-	N	-	-	N	-	-	N	-	N	-	-		N	EM*/CS/CM/aCM/iCM	Y	Lipoprotein	-	-	Sec	Lgt-SPaseII	Sec-SPII
Lmo0356	-	-	-	-	-	-	-	-	-	-	-	-	-	-	-	-	-	-	-	-	-	-	-	-	-	-	-		-	CP	-	Cytoprotein	-	-	-	-	-
Lmo0357	-	-	-	-	-	-	-	-	-	-	-	-	-	-	-	-	-	-	-	-	-	-	-	-	-	-	-		-	CP	-	Cytoprotein	-	-	-	-	-
Lmo0358	CellSurface	TMD	N	N	N	N	N	N	N	N	Y	8	N	-	N	-	N	-	-	N	-	-	N	-	N	-	-		Y	CS/CM/iCM	Y	IMP	ms-IMP	-	-	YidC	-
Lmo0359	-	-	-	-	-	-	-	-	-	-	-	-	-	-	-	-	-	-	-	-	-	-	-	-	-	-	-		-	CP	-	Cytoprotein	-	-	-	-	-
Lmo0360	-	-	-	-	-	-	-	-	-	-	-	-	-	-	-	-	-	-	-	-	-	-	-	-	-	-	-		-	CP	-	Cytoprotein	-	-	-	-	-
Lmo0361	CellSurface	TMD	N	N	N	N	N	N	N	N	Y	6	N	-	N	-	N	-	-	N	-	-	N	-	N	-	-		Y	CS/CM/iCM	Y	IMP	ms-IMP	-	Sec	YidC	Unc-SP
Lmo0362	-	-	-	-	-	-	-	-	-	-	-	-	-	-	-	-	-	-	-	-	-	-	-	-	-	-	-		N	CS/CM/iCM	N	IMP	ss-IMP II	-	Sec	YidC	Unc-SP
Lmo0363	-	-	-	-	-	-	-	-	-	-	-	-	-	-	-	-	-	-	-	-	-	-	-	-	-	-	-		-	CP	-	Cytoprotein	-	-	-	-	-
Lmo0364	-	-	-	-	-	-	-	-	-	-	-	-	-	-	-	-	-	-	-	-	-	-	-	-	-	-	-		-	CP	-	Cytoprotein	-	-	-	-	-
Lmo0365	CellSurface	TMD/SP	N	Y	30	30	21	30	0.849	1	Y	7	N	-	N	-	N	-	-	N	-	-	N	-	N	-	-		Y	CS/CM/iCM	Y	IMP	ms-IMP	-	Sec	SPaseI	Sec-SPI
Lmo0366	CellSurface	TMD/SP	N	Y	27	27	17	27	0.852	0.999	Y	1	N	0.03	N	-	N	-	-	N	-	-	N	-	N	-	-		Y	CS/CM/aCM	N	Lipoprotein	-	-	Sec	Lgt-SPaseII	Sec-SPII
Lmo0367	CellSurface	TMD	N	N	N	N	N	N	N	N	Y	1	N	-	N	-	N	-	-	N	-	-	N	-	N	-	-		N	EM	N	Exoprotein	-	-	Tat	-	Tat-SP
Lmo0368	-	-	-	-	-	-	-	-	-	-	-	-	-	-	-	-	-	-	-	-	-	-	-	-	-	-	-		-	CP	-	Cytoprotein	-	-	-	-	-
Lmo0369	-	-	-	-	-	-	-	-	-	-	-	-	-	-	-	-	-	-	-	-	-	-	-	-	-	-	-		-	CP	-	Cytoprotein	-	-	-	-	-
Lmo0370	-	-	-	-	-	-	-	-	-	-	-	-	-	-	-	-	-	-	-	-	-	-	-	-	-	-	-		-	CP	-	Cytoprotein	-	-	-	-	-
Lmo0371	-	-	-	-	-	-	-	-	-	-	-	-	-	-	-	-	-	-	-	-	-	-	-	-	-	-	-		-	CP	-	Cytoprotein	-	-	-	-	-
Lmo0372	-	-	-	-	-	-	-	-	-	-	-	-	-	-	-	-	-	-	-	-	-	-	-	-	-	-	-		-	CP	-	Cytoprotein	-	-	-	-	-
Lmo0373	CellSurface	TMD	N	N	N	N	N	N	N	N	Y	10	N	-	N	-	N	-	-	N	-	-	N	-	N	-	-		Y	CS/CM/iCM	Y	IMP	ms-IMP	-	Sec	YidC	Unc-SP
Lmo0374	-	-	-	-	-	-	-	-	-	-	-	-	-	-	-	-	-	-	-	-	-	-	-	-	-	-	-		-	CP	-	Cytoprotein	-	-	-	-	-
Lmo0375	-	-	-	-	-	-	-	-	-	-	-	-	-	-	-	-	-	-	-	-	-	-	-	-	-	-	-		N	EM/CP	-	Cytoprotein	-	-	NC	-	-
Lmo0376	-	-	-	-	-	-	-	-	-	-	-	-	-	-	-	-	-	-	-	-	-	-	-	-	-	-	-		N	CS/CM/iCM	N	IMP	ss-IMP II	-	Sec	YidC	Unc-SP
Lmo0377	-	-	-	-	-	-	-	-	-	-	-	-	-	-	-	-	-	-	-	-	-	-	-	-	-	-	-		N	EM/CP	-	Cytoprotein	-	-	NC	-	-
Lmo0378	-	-	-	-	-	-	-	-	-	-	-	-	-	-	-	-	-	-	-	-	-	-	-	-	-	-	-		-	CP	-	Cytoprotein	-	-	-	-	-
Lmo0379	-	-	-	-	-	-	-	-	-	-	-	-	-	-	-	-	-	-	-	-	-	-	-	-	-	-	-		N	EM/CP	-	Cytoprotein	-	-	NC	-	-
Lmo0380	-	-	-	-	-	-	-	-	-	-	-	-	-	-	-	-	-	-	-	-	-	-	-	-	-	-	-		-	CP	-	Cytoprotein	-	-	-	-	-
Lmo0381	-	-	-	-	-	-	-	-	-	-	-	-	-	-	-	-	-	-	-	-	-	-	-	-	-	-	-		-	CP	-	Cytoprotein	-	-	-	-	-
Lmo0382	-	-	-	-	-	-	-	-	-	-	-	-	-	-	-	-	-	-	-	-	-	-	-	-	-	-	-		-	CP	-	Cytoprotein	-	-	-	-	-
Lmo0383	CellSurface	TMD	N	N	N	N	N	N	N	N	Y	1	N	-	N	-	N	-	-	N	-	-	N	-	N	-	-		Y	CS/CM/iCM	Y	IMP	ss-IMP II	-	-	YidC	-
Lmo0384	-	-	-	-	-	-	-	-	-	-	-	-	-	-	-	-	-	-	-	-	-	-	-	-	-	-	-		-	CP	-	Cytoprotein	-	-	-	-	-
Lmo0385	-	-	-	-	-	-	-	-	-	-	-	-	-	-	-	-	-	-	-	-	-	-	-	-	-	-	-		-	CP	-	Cytoprotein	-	-	-	-	-
Lmo0386	-	-	-	-	-	-	-	-	-	-	-	-	-	-	-	-	-	-	-	-	-	-	-	-	-	-	-		-	CP	-	Cytoprotein	-	-	-	-	-
Lmo0387	-	-	-	-	-	-	-	-	-	-	-	-	-	-	-	-	-	-	-	-	-	-	-	-	-	-	-		-	CP	-	Cytoprotein	-	-	-	-	-
Lmo0388	CellSurface	TMD	N	N	N	N	N	N	N	N	Y	4	N	-	N	-	N	-	-	N	-	-	N	-	N	-	-		Y	CS/CM/iCM	Y	IMP	ms-IMP	-	Sec	YidC	Unc-SP
Lmo0389	CellSurface	TMD	N	N	N	N	N	N	N	N	Y	12	N	-	N	-	N	-	-	N	-	-	N	-	N	-	-		Y	CS/CM/iCM	Y	IMP	ms-IMP	-	Sec	YidC	Unc-SP
Lmo0390	-	-	-	-	-	-	-	-	-	-	-	-	-	-	-	-	-	-	-	-	-	-	-	-	-	-	-		-	CP	-	Cytoprotein	-	-	-	-	-
Lmo0391	-	-	-	-	-	-	-	-	-	-	-	-	-	-	-	-	-	-	-	-	-	-	-	-	-	-	-		-	CP	-	Cytoprotein	-	-	-	-	-
Lmo0392	Extracell	TMD/SP	Y	Y	36	36	26	36	0.636	0.938	Y	1	N	-	N	-	N	-	-	N	-	-	N	-	N	-	-		N	CS/CM/iCM	N	IMP	ss-IMP II	-	Sec	YidC	Unc-SP
Lmo0393	CellSurface	TMD	N	N	N	N	N	N	N	N	Y	1	N	-	N	-	N	-	-	N	-	-	N	-	N	-	-		Y	CS/CM/iCM	Y	IMP	ss-IMP II	-	Sec	YidC	Unc-SP
Lmo0394	CellSurface	NPLC/P60/TMD/SP	N	Y	34	34	26	34	0.972	1	Y	1	N	-	N	-	N	1	0.84	N	-	-	Y	9.79998e-41	N	-	-		N	EM	N	Exoprotein	-	-	Sec	SPaseI	Sec-SPI
Lmo0395	-	-	-	-	-	-	-	-	-	-	-	-	-	-	-	-	-	-	-	-	-	-	-	-	-	-	-		-	CP	-	Cytoprotein	-	-	-	-	-
Lmo0396	-	-	-	-	-	-	-	-	-	-	-	-	-	-	-	-	-	-	-	-	-	-	-	-	-	-	-		-	CP	-	Cytoprotein	-	-	-	-	-
Lmo0397	-	-	-	-	-	-	-	-	-	-	-	-	-	-	-	-	-	-	-	-	-	-	-	-	-	-	-		-	CP	-	Cytoprotein	-	-	-	-	-
Lmo0398	-	-	-	-	-	-	-	-	-	-	-	-	-	-	-	-	-	-	-	-	-	-	-	-	-	-	-		-	CP	-	Cytoprotein	-	-	-	-	-
Lmo0399	-	-	-	-	-	-	-	-	-	-	-	-	-	-	-	-	-	-	-	-	-	-	-	-	-	-	-		N	CS/CM/iCM	N	IMP	ss-IMP II	-	Sec	YidC	Unc-SP
Lmo0400	CellSurface	TMD	N	N	N	N	N	N	N	N	Y	8	N	-	N	-	N	-	-	N	-	-	N	-	N	-	-		Y	CS/CM/iCM	Y	IMP	ms-IMP	-	Sec	YidC	Unc-SP
Lmo0401	-	-	-	-	-	-	-	-	-	-	-	-	-	-	-	-	-	-	-	-	-	-	-	-	-	-	-		-	CP	-	Cytoprotein	-	-	-	-	-
Lmo0402	-	-	-	-	-	-	-	-	-	-	-	-	-	-	-	-	-	-	-	-	-	-	-	-	-	-	-		-	CP	-	Cytoprotein	-	-	-	-	-
Lmo0403	CellSurface	TMD	N	N	N	N	N	N	N	N	Y	3	N	-	N	-	N	-	-	N	-	-	N	-	N	-	-		Y	CS/CM/iCM	Y	IMP	ms-IMP	-	Sec	YidC	Unc-SP
Lmo0404	CellSurface	TMD/SP	N	Y	23	23	19	24	0.678	0.648	Y	3	N	-	N	-	N	-	-	N	-	-	N	-	N	-	-		Y	CS/CM/iCM	Y	IMP	ms-IMP	-	Sec	SPaseI	Sec-SPI
Lmo0405	CellSurface	TMD	N	N	N	N	N	N	N	N	Y	6	N	-	N	-	N	-	-	N	-	-	N	-	N	-	-		Y	CS/CM/iCM	Y	IMP	ms-IMP	-	-	YidC	-
Lmo0406	-	-	-	-	-	-	-	-	-	-	-	-	-	-	-	-	-	-	-	-	-	-	-	-	-	-	-		-	CP	-	Cytoprotein	-	-	-	-	-
Lmo0407	-	-	-	-	-	-	-	-	-	-	-	-	-	-	-	-	-	-	-	-	-	-	-	-	-	-	-		-	CP	-	Cytoprotein	-	-	-	-	-
Lmo0408	Extracell	TMD/SP	Y	Y	36	36	22	36	0.649	0.997	Y	1	N	-	N	-	N	-	-	N	-	-	N	-	N	-	-		Y	EM	Y	Exoprotein	-	-	Sec	SPaseI	Sec-SPI
Lmo0409	CellSurface	LPXTG/LRR/TMD/SP	N	Y	36	36	22	36	0.651	1	Y	1	N	-	Y	0.079	N	-	-	N	-	-	N	-	Y	12	1.5e-30		Y	CS/CW	Y	CW-protein	-	LPXTG-protein	Sec	SPaseI-Sortase	Sec-SPI
Lmo0411	-	-	-	-	-	-	-	-	-	-	-	-	-	-	-	-	-	-	-	-	-	-	-	-	-	-	-		-	CP	-	Cytoprotein	-	-	-	-	-
Lmo0412	Extracell	TMD/SP	Y	Y	59	30	17	59	0.662	0.57	Y	2	N	-	N	-	N	-	-	N	-	-	N	-	N	-	-		Y	EM	Y	Exoprotein	-	-	Sec	SPaseI	Sec-SPI
Lmo0413	-	-	-	-	-	-	-	-	-	-	-	-	-	-	-	-	-	-	-	-	-	-	-	-	-	-	-		N	EM/CP	-	Cytoprotein	-	-	NC	-	-
Lmo0414	CellSurface	TMD/SP	N	Y	30	30	17	29	0.679	0.994	Y	8	N	-	N	-	N	-	-	N	-	-	N	-	N	-	-		Y	CS/CM/iCM	Y	IMP	ms-IMP	-	Sec	SPaseI	Sec-SPI
Lmo0415	Extracell	TMD/SP	Y	Y	30	30	15	26	0.66	0.814	Y	1	N	-	N	-	N	-	-	N	-	-	N	-	N	-	-		Y	EM	Y	Exoprotein	-	-	Sec	SPaseI	Sec-SPI
Lmo0416	-	-	-	-	-	-	-	-	-	-	-	-	-	-	-	-	-	-	-	-	-	-	-	-	-	-	-		-	CP	-	Cytoprotein	-	-	-	-	-
Lmo0417	CellSurface	TMD	N	N	N	N	N	N	N	N	Y	4	N	-	N	-	N	-	-	N	-	-	N	-	N	-	-		Y	CS/CM/iCM	Y	IMP	ms-IMP	-	Sec	YidC	Unc-SP
Lmo0418	-	-	-	-	-	-	-	-	-	-	-	-	-	-	-	-	-	-	-	-	-	-	-	-	-	-	-		N	EM/CP	-	Cytoprotein	-	-	NC	-	-
Lmo0419	CellSurface	TMD	N	N	N	N	N	N	N	N	Y	5	N	-	N	-	N	-	-	N	-	-	N	-	N	-	-		Y	CS/CM/iCM	Y	IMP	ms-IMP	-	Sec	YidC	Unc-SP
Lmo0420	-	-	-	-	-	-	-	-	-	-	-	-	-	-	-	-	-	-	-	-	-	-	-	-	-	-	-		-	CP	-	Cytoprotein	-	-	-	-	-
Lmo0421	CellSurface	TMD	N	N	N	N	N	N	N	N	Y	10	N	-	N	-	N	-	-	N	-	-	N	-	N	-	-		Y	CS/CM/iCM	Y	IMP	ms-IMP	-	Sec	YidC	Unc-SP
Lmo0422	-	-	-	-	-	-	-	-	-	-	-	-	-	-	-	-	-	-	-	-	-	-	-	-	-	-	-		-	CP	-	Cytoprotein	-	-	-	-	-
Lmo0423	-	-	-	-	-	-	-	-	-	-	-	-	-	-	-	-	-	-	-	-	-	-	-	-	-	-	-		-	CP	-	Cytoprotein	-	-	-	-	-
Lmo0424	CellSurface	TMD	N	N	N	N	N	N	N	N	Y	9	N	-	N	-	N	-	-	N	-	-	N	-	N	-	-		Y	CS/CM/iCM	Y	IMP	ms-IMP	-	-	YidC	-
Lmo0425	-	-	-	-	-	-	-	-	-	-	-	-	-	-	-	-	-	-	-	-	-	-	-	-	-	-	-		-	CP	-	Cytoprotein	-	-	-	-	-
Lmo0426	-	-	-	-	-	-	-	-	-	-	-	-	-	-	-	-	-	-	-	-	-	-	-	-	-	-	-		-	CP	-	Cytoprotein	-	-	-	-	-
[truncated: 2,424 more rows]

## Sheet: CELLO
Comparision with CELLO prediction in L. monocytogenes EGD-e
[truncated: 2,848 more rows]

[truncated: 4 more sheets: PSORTb, Gpos-mPloc, SurfG+, LocateP]
